# Supplementary material for: In planta comparative transcriptomics of host-adapted strains of Ralstonia solanacearum
Source: PeerJ. 2016 Jan 5;4:e1549. doi: 10.7717/peerj.1549 (PMC4715432; doi:10.7717/peerj.1549)
Supplement: Table S1 — Results were merged from edgeR and DEseq2 results and filtered with −2 > log2FC > 2 and FDR < 0.01. M-CPG or N-CPG: Moko or NPB strains grown in rich medium; M-BMM or N-BMM: Moko or NPB strains grown minimal medium; M-Tom or N-Tom: Moko or NPB strain extracted from tomato; M-Ban: Moko strain extracted from banana; N-Mel: NPB strain extracted from melon. [file peerj-04-1549-s001.xlsx]

## Sheet: M-TomxM-Ban
univID	logFC	logCPM	PValue	FDR	IBSBF1503	UW163	Gene	Length	Product	COGprocess	COGclassID	ClassDescription	COGs	MT1_L001	MT1_L002	MT2_L001	MT2_L002	MT3_L001	MT3_L002	MB5_L001	MB5_L002	MB6_L001	MB6_L002	MB8_L001	MB8_L002	log2FoldChange
1492	-3.12829	6.47935	1.03691e-138	7.03481e-137	RALBF_v3_2968	RALW3_v3_0028	-	1248	conserved membrane protein of unknown function	NA	NA	NA	NA	2056	2066	1657	1721	2035	1982	282	263	416	455	399	381	-3.13415
3812	-3.93439	6.02839	5.11394e-296	1.78101e-293	RALBF_v3_2892	RALW3_v3_0103	-	414	Bacteriohemerythrin	METABOLISM	P	Inorganic ion transport and metabolism	COG2703	1220	1172	1645	1683	1607	1591	157	162	172	182	152	137	-3.94825
3272	-2.37021	7.2511	1.49607e-157	1.26056e-155	RALBF_v3_2882	RALW3_v3_0114	-	573	Monooxygenase protein	POORLY CHARACTERIZED	R	General function prediction only	COG1853	2638	2674	2948	2959	3686	3560	1027	1084	1003	945	924	890	-2.39293
4570	-3.3961	5.98967	2.52989e-245	4.72005e-243	RALBF_v3_2881	RALW3_v3_0115	-	207	conserved protein of unknown function	NA	NA	NA	NA	1239	1285	1257	1189	1695	1794	211	221	244	237	215	195	-3.41177
5384	-3.28396	4.2654	1.27669e-34	1.48871e-33	NA	RALW3_v3_0343	-	240	conserved protein of unknown function	NA	NA	NA	NA	416	495	355	361	517	429	33	25	72	96	105	107	-3.19213
1512	-2.47544	6.88623	2.047e-44	3.28023e-43	RALBF_v3_2642	RALW3_v3_0361	-	1374	putative phage integrase	INFORMATION STORAGE AND PROCESSING	L	Replication, recombination and repair	COG0582	2411	2529	2136	2058	2606	2684	483	446	715	653	1025	961	-2.45941
1417	-4.7943	5.68129	9.52843e-156	7.90103e-154	RALBF_v3_2641	RALW3_v3_0362	-	1158	Plasmid recombination enzyme	INFORMATION STORAGE AND PROCESSING	L	Replication, recombination and repair	COG0419	1391	1347	842	834	1429	1347	52	55	88	90	74	72	-4.75038
4552	-3.77252	3.81037	1.50429e-142	1.07649e-140	RALBF_v3_2639	RALW3_v3_0363	-	264	protein of unknown function	NA	NA	NA	NA	349	346	275	292	329	358	41	23	36	47	46	43	-3.76488
5389	-3.60949	1.91338	1.94503e-75	6.15809e-74	NA	RALW3_v3_0364	-	132	protein of unknown function	NA	NA	NA	NA	106	87	68	85	98	99	6	6	17	14	16	14	-3.56876
5390	-5.63331	4.91332	1.77092e-282	4.86909e-280	NA	RALW3_v3_0365	-	198	protein of unknown function	NA	NA	NA	NA	760	769	636	648	730	785	14	15	24	29	39	23	-5.5882
4618	-4.40439	5.33866	1.1767e-147	8.90884e-146	RALBF_v3_2636	RALW3_v3_0366	-	219	XRE family transcriptional regulator	INFORMATION STORAGE AND PROCESSING	K	Transcription	COG1396	961	997	745	746	1119	1075	47	43	87	83	89	92	-4.36822
5391	-3.41516	4.02987	8.20563e-114	4.32992e-112	NA	RALW3_v3_0367	-	333	protein of unknown function	NA	NA	NA	NA	380	375	291	302	434	436	35	52	60	61	69	66	-3.40875
4039	-2.05921	4.0439	2.11297e-34	2.42597e-33	RALBF_v3_2634	RALW3_v3_0369	-	432	protein of unknown function	NA	NA	NA	NA	348	316	270	286	370	361	89	76	145	126	168	170	-2.05722
3238	-4.15665	5.86927	2.12285e-53	4.29836e-52	RALBF_v3_2633	RALW3_v3_0370	-	687	conserved membrane protein of unknown function	NA	NA	NA	NA	1484	1407	1099	1116	1431	1477	64	52	121	112	178	215	-3.96886
1192	-2.82487	7.1759	4.60172e-75	1.43948e-73	RALBF_v3_2632	RALW3_v3_0371	-	1245	Conserved hypothethical protein	CELLULAR PROCESSES AND SIGNALING	M	Cell wall/membrane/envelope biogenesis	COG0810	3287	3320	2509	2571	3204	3281	525	521	683	694	889	937	-2.81657
5393	-2.64973	4.65879	2.68049e-59	6.16868e-58	NA	RALW3_v3_0373	-	174	protein of unknown function	NA	NA	NA	NA	628	638	362	374	559	613	109	129	152	154	153	145	-2.64262
4142	-2.30457	6.34355	9.74663e-102	4.46635e-100	RALBF_v3_2455	RALW3_v3_0537	-	333	conserved exported protein of unknown function	NA	NA	NA	NA	1614	1627	1403	1315	1896	1902	498	512	540	490	632	583	-2.31982
4361	2.18693	8.38987	3.49495e-45	5.77773e-44	RALBF_v3_2401	RALW3_v3_0591	-	276	conserved protein of unknown function	METABOLISM	P	Inorganic ion transport and metabolism	COG2906	1235	1247	1260	1281	1890	1797	14168	14186	8587	8614	9684	9437	2.12987
4431	-3.73348	9.87463	1.30049e-112	6.79375e-111	RALBF_v3_2346	RALW3_v3_0644	-	258	conserved protein of unknown function	NA	NA	NA	NA	20613	20328	13903	14123	28681	28547	2786	2883	2721	2628	2286	2283	-3.71338
1332	-3.53456	7.41972	8.69235e-165	7.69641e-163	RALBF_v3_2197	RALW3_v3_0794	-	1173	2-nitropropane dioxygenase-like protein	POORLY CHARACTERIZED	R	General function prediction only	COG2070	3228	3134	4354	4148	3973	3909	597	613	641	628	385	390	-3.53614
4239	3.16772	9.94677	2.37347e-154	1.93735e-152	RALBF_v3_2170	RALW3_v3_0820	-	306	conserved protein of unknown function	NA	NA	NA	NA	2078	2119	2338	2284	2622	2764	42133	41923	32759	32958	30235	29975	3.12085
2241	-3.26197	7.86184	7.37143e-121	4.01128e-119	RALBF_v3_2164	RALW3_v3_0826	-	861	similar to htpX, putative metalloendopeptidase, family M48	CELLULAR PROCESSES AND SIGNALING	O	Posttranslational modification, protein turnover, chaperones	COG0501	4787	4829	3767	3637	6834	6653	896	930	956	922	766	762	-3.26083
1079	-2.73583	6.54569	6.24284e-203	8.15315e-201	RALBF_v3_2114	RALW3_v3_0876	puuE	1281	GABA aminotransferase, PLP-dependent	METABOLISM	E	Amino acid transport and metabolism	COG0160	1662	1535	2006	1955	2315	2329	494	508	529	503	447	433	-2.75783
733	-2.46698	6.14318	6.5225e-128	4.00865e-126	RALBF_v3_2113	RALW3_v3_0877	gabD	1494	succinate-semialdehyde dehydrogenase	METABOLISM	C	Energy production and conversion	COG1012	1184	1165	1358	1412	1807	1795	470	460	483	452	363	364	-2.48477
5410	-2.31716	7.97283	2.21674e-109	1.10288e-107	NA	RALW3_v3_0923	-	1467	conserved protein of unknown function	NA	NA	NA	NA	4900	4790	4275	4141	6090	5962	1784	1709	1629	1589	1610	1643	-2.33574
5411	-2.01526	8.07164	2.13946e-93	9.01334e-92	NA	RALW3_v3_0924	-	1347	conserved protein of unknown function	NA	NA	NA	NA	4972	4951	4518	4522	6131	5956	2270	2233	2005	2035	2074	2035	-2.03673
4482	-3.84826	1.99332	4.80105e-76	1.52931e-74	RALBF_v3_2040	RALW3_v3_0943	-	240	conserved protein of unknown function	NA	NA	NA	NA	108	108	84	95	95	90	6	8	6	10	22	14	-3.78199
3804	-2.72198	6.56655	7.81667e-53	1.56453e-51	RALBF_v3_2015	RALW3_v3_0964	-	426	conserved protein of unknown function	NA	NA	NA	NA	1381	1287	2194	2275	2422	2457	658	644	506	506	329	335	-2.69999
1213	-3.66101	9.14522	1.62856e-106	7.95103e-105	RALBF_v3_2014	RALW3_v3_0965	hmp	1218	Flavohemoprotein	METABOLISM	C	Energy production and conversion	COG1017,COG1018	8676	8599	14405	14426	15297	14753	1908	1946	1878	1841	1134	1181	-3.64072
4158	-2.00088	4.31231	4.73059e-70	1.41215e-68	RALBF_v3_1889	RALW3_v3_1090	-	315	protein of unknown function	NA	NA	NA	NA	384	384	325	335	432	466	171	179	162	166	127	155	-2.01977
3104	-2.01467	4.55757	1.11969e-54	2.33971e-53	RALBF_v3_1879	RALW3_v3_1099	solI	615	Acyl-homoserine-lactone synthase, autoinducer synthesis protein solI	METABOLISM	Q	Secondary metabolites biosynthesis, transport and catabolism	COG3916	437	455	488	457	464	448	150	129	258	249	162	188	-2.0296
730	-6.76438	9.52121	2.58341e-73	7.98563e-72	RALBF_v3_1877	RALW3_v3_1101	hemN	1470	Oxygen-independent coproporphyrinogen-III oxidase	METABOLISM	H	Coenzyme transport and metabolism	COG0635	14107	13893	18025	17786	20736	20746	432	452	245	281	86	95	-6.35543
717	-4.98216	7.25857	1.06151e-98	4.69942e-97	RALBF_v3_1876	RALW3_v3_1102	pyk	1521	Pyruvate kinase	METABOLISM	G	Carbohydrate transport and metabolism	COG0469	2944	2887	3509	3567	4338	4309	247	302	196	184	97	94	-4.87826
1074	-2.55124	2.48175	1.26322e-55	2.69349e-54	RALBF_v3_1875	RALW3_v3_1103	ttuD	1305	HYDROXYPYRUVATE REDUCTASE OXIDOREDUCTASE PROTEIN; tartrate degradation	METABOLISM	G	Carbohydrate transport and metabolism	COG2379	104	112	122	103	140	145	39	47	44	36	21	17	-2.5469
4385	2.91995	10.7552	9.06462e-43	1.37656e-41	RALBF_v3_1859	RALW3_v3_1119	-	270	conserved protein of unknown function	NA	NA	NA	NA	3928	3999	4746	4804	5889	5752	91082	90951	40193	40348	48328	47551	2.82272
5467	-2.14024	5.35806	4.32857e-63	1.07678e-61	NA	RALW3_v3_1216	-	480	conserved protein of unknown function	NA	NA	NA	NA	819	831	650	682	906	962	229	227	330	343	355	338	-2.15198
5468	-2.53593	2.33968	4.61801e-48	8.17779e-47	NA	RALW3_v3_1217	-	513	conserved protein of unknown function	INFORMATION STORAGE AND PROCESSING	L	Replication, recombination and repair	COG3293	122	114	84	87	122	127	26	17	39	35	41	29	-2.52974
5474	-2.89007	5.39849	1.52497e-49	2.84516e-48	NA	RALW3_v3_1229	-	309	protein of unknown function	NA	NA	NA	NA	987	980	732	729	969	989	121	102	235	235	267	249	-2.85857
1820	-2.79533	7.53449	4.11953e-63	1.02968e-61	RALBF_v3_1747	RALW3_v3_1230	-	984	conserved exported protein of unknown function	NA	NA	NA	NA	4224	4249	3378	3417	3994	3926	592	573	1119	1072	1107	1113	-2.78366
4710	-3.30655	5.3441	5.17186e-46	8.77201e-45	RALBF_v3_1748	RALW3_v3_1231	-	177	protein of unknown function	NA	NA	NA	NA	994	989	785	767	893	917	68	77	172	157	221	204	-3.2416
3273	-2.39916	5.16194	4.3573e-150	3.34743e-148	RALBF_v3_1716	RALW3_v3_1262	rs_T3E_Hyp1	444	putative type III effector protein	NA	NA	NA	NA	734	689	721	726	753	745	214	230	215	215	244	251	-2.42117
1792	-3.22685	8.42022	1.1587e-141	8.07071e-140	RALBF_v3_1690	RALW3_v3_1286	ldhA	996	fermentative D-lactate dehydrogenase, NAD-dependent	METABOLISM	C	Energy production and conversion	COG1052	6119	6137	7689	7451	8545	8798	1602	1604	1225	1280	1091	1043	-3.231
1665	-4.60345	9.17961	4.83358e-121	2.65796e-119	RALBF_v3_1689	RALW3_v3_1287	adhA	1026	Alcohol dehydrogenase	POORLY CHARACTERIZED	R	General function prediction only	COG1064	10672	10687	14473	14134	15373	15125	1244	1256	868	938	576	560	-4.54914
4212	-3.50022	7.64024	6.51468e-236	1.09783e-233	RALBF_v3_1640	RALW3_v3_1340	hip	312	High-potential iron-sulfur protein	NA	NA	NA	NA	3973	3766	4017	4069	5391	5315	729	713	694	638	549	535	-3.51351
3701	-2.15319	4.96462	6.65323e-80	2.33265e-78	RALBF_v3_1637	RALW3_v3_1343	-	435	protein of unknown function	NA	NA	NA	NA	617	609	491	508	732	759	215	227	267	199	234	236	-2.16908
3792	-2.21829	7.11686	3.82971e-94	1.63987e-92	RALBF_v3_1615	RALW3_v3_1364	-	426	conserved protein of unknown function	NA	NA	NA	NA	2390	2481	2323	2253	3560	3563	1059	995	1004	1036	845	910	-2.23496
2896	-6.78639	10.3237	0	0	RALBF_v3_1496	RALW3_v3_1483	-	675	Outer membrane protein	CELLULAR PROCESSES AND SIGNALING	M	Cell wall/membrane/envelope biogenesis	COG3047	27661	27517	29146	29091	34841	34521	452	532	506	506	373	368	-6.7933
5504	-3.59517	0.547866	8.22756e-45	1.33896e-43	NA	RALW3_v3_1758	-	87	protein of unknown function	NA	NA	NA	NA	30	35	36	29	49	32	5	6	6	4	2	5	-3.49337
346	-3.12672	10.4084	1.55202e-62	3.82442e-61	RALBF_v3_1149	RALW3_v3_1827	dnaK	1959	chaperone Hsp70 in DNA biosynthesis/cell division	CELLULAR PROCESSES AND SIGNALING	O	Posttranslational modification, protein turnover, chaperones	COG0443	27332	27657	26193	25831	34453	33969	3285	3360	5935	5830	7364	7352	-3.10034
4374	-2.4839	9.64502	6.26948e-51	1.20855e-49	RALBF_v3_1085	RALW3_v3_1894	hupA	285	DNA-binding protein HU-alpha	INFORMATION STORAGE AND PROCESSING	L	Replication, recombination and repair	COG0776	16794	16844	14480	14344	17423	17317	3003	3058	5589	5549	5812	5892	-2.47882
4215	-3.23912	3.38125	5.01453e-47	8.67414e-46	RALBF_v3_1082	RALW3_v3_1897	-	303	conserved exported protein of unknown function	NA	NA	NA	NA	216	207	154	134	369	351	44	39	37	53	29	45	-3.18629
5525	-2.75719	3.99316	3.21932e-64	8.36703e-63	NA	RALW3_v3_1942	-	300	conserved protein of unknown function	NA	NA	NA	NA	403	385	261	237	366	391	87	83	66	85	87	92	-2.7493
4138	-2.05938	9.34284	5.84718e-32	6.27222e-31	RALBF_v3_1040	RALW3_v3_1951	clpS	327	ATP-dependent Clp protease adapter protein clpS	POORLY CHARACTERIZED	S	Function unknown	COG2127	12207	12237	10161	9968	15453	15386	3316	3310	4848	5032	6632	6622	-2.05352
4403	-3.12828	5.13347	3.48567e-124	2.001e-122	RALBF_v3_0863	RALW3_v3_2123	-	276	conserved exported protein of unknown function	INFORMATION STORAGE AND PROCESSING	J	Translation, ribosomal structure and biogenesis	COG2058	702	766	618	600	1009	922	173	153	136	130	133	142	-3.12957
1973	-2.76734	7.80984	3.35878e-126	2.01681e-124	RALBF_v3_0849	RALW3_v3_2137	gltI	927	glutamate and aspartate transporter subunit ; periplasmic-binding component of ABC superfamily	METABOLISM	E	Amino acid transport and metabolism	COG0834	4449	4328	4334	4291	5356	5445	925	820	1384	1405	1190	1146	-2.78256
2325	-4.21465	7.78362	0	0	RALBF_v3_0797	RALW3_v3_2188	-	819	Beta-lactamase-like protein (fragment)	METABOLISM	C	Energy production and conversion	COG0426	4454	4386	5335	5407	5303	5239	455	448	494	446	416	423	-4.23752
5544	-2.52197	5.9334	1.13769e-66	3.14459e-65	NA	RALW3_v3_2261	-	354	conserved protein of unknown function	NA	NA	NA	NA	1307	1188	906	862	1699	1610	361	395	337	316	356	396	-2.51918
5545	-3.50856	7.46033	5.03926e-117	2.68624e-115	NA	RALW3_v3_2262	-	276	conserved protein of unknown function	NA	NA	NA	NA	4185	4176	2750	2721	4774	4708	592	651	493	524	519	596	-3.49359
5546	-2.19726	6.44515	4.60566e-44	7.31305e-43	NA	RALW3_v3_2263	-	177	protein of unknown function	NA	NA	NA	NA	1779	1811	1236	1260	2211	2036	781	794	544	556	559	474	-2.19187
4256	2.10433	4.07474	7.07718e-70	2.10064e-68	RALBF_v3_0696	RALW3_v3_2302	-	300	conserved protein of unknown function	NA	NA	NA	NA	68	68	97	73	77	55	501	540	542	513	518	508	2.06461
4423	-2.07331	2.61673	7.05711e-43	1.0843e-41	RALBF_v3_0531	RALW3_v3_2464	-	255	conserved protein of unknown function	NA	NA	NA	NA	138	116	106	103	132	146	47	46	58	70	35	36	-2.08333
3722	-2.04999	6.3491	2.7503e-80	9.84081e-79	RALBF_v3_0525	RALW3_v3_2470	ompR	444	putative two-component system response regulator, transcription regulator protein	INFORMATION STORAGE AND PROCESSING	K	Transcription	COG0745	1687	1659	1582	1642	1446	1383	549	523	716	745	633	630	-2.06864
5563	-5.60096	8.15453	2.65422e-63	6.7309e-62	NA	RALW3_v3_2497	-	258	conserved protein of unknown function	NA	NA	NA	NA	6397	6541	4370	4335	9385	9464	105	110	207	192	392	353	-5.25886
5564	-5.91188	7.86828	4.15708e-67	1.16756e-65	NA	RALW3_v3_2498	-	180	conserved protein of unknown function	NA	NA	NA	NA	5364	5444	3686	3573	7660	7596	67	85	126	112	270	240	-5.52307
5567	-2.51627	7.47393	9.41255e-65	2.47091e-63	NA	RALW3_v3_2501	-	204	conserved protein of unknown function	NA	NA	NA	NA	3626	3742	2859	2808	4371	4399	826	757	1079	1033	1258	1332	-2.51489
5592	-3.51917	2.29936	1.34349e-65	3.59917e-64	NA	RALW3_v3_2642	-	126	conserved protein of unknown function	NA	NA	NA	NA	112	134	91	111	125	126	10	10	18	8	31	23	-3.45515
1526	7.53664	8.70749	1.56429e-184	1.77649e-182	RALBF_v3_3240	RALW3_v3_2648	yeiH	1101	conserved hypothetical protein; putative inner membrane protein	POORLY CHARACTERIZED	S	Function unknown	COG2855	41	41	59	51	70	60	23318	23065	10658	10302	15140	14826	7.31021
3564	6.20461	7.22773	8.07633e-207	1.14029e-204	RALBF_v3_3241	RALW3_v3_2649	-	495	conserved protein of unknown function	INFORMATION STORAGE AND PROCESSING	K	Transcription	COG1846	41	34	48	41	67	56	7546	7324	4209	4194	5695	5562	6.05721
2629	3.21311	9.22339	3.18283e-72	9.72344e-71	RALBF_v3_3242	RALW3_v3_2650	-	735	conserved protein of unknown function	POORLY CHARACTERIZED	S	Function unknown	COG4312	1271	1266	1189	1234	1709	1703	24291	23820	13973	14190	25105	24996	3.13222
5593	2.88153	8.20843	1.13276e-55	2.42522e-54	NA	RALW3_v3_2651	-	483	protein of unknown function	NA	NA	NA	NA	773	782	746	724	998	1052	12220	11748	6434	6613	12015	11847	2.80136
193	-4.30508	8.00629	2.32136e-90	9.32832e-89	RALBF_v3_3420	RALW3_v3_2830	ccoI	2394	Copper-exporting ATPase	METABOLISM	P	Inorganic ion transport and metabolism	COG2217	5217	5160	5611	5476	6979	6929	708	764	424	427	304	308	-4.23523
4735	-3.63607	5.82589	1.01949e-167	9.6833e-166	RALBF_v3_3421	RALW3_v3_2831	fixS	174	FixS	METABOLISM	P	Inorganic ion transport and metabolism	COG3197	1160	1105	1290	1225	1457	1408	211	225	162	170	118	127	-3.63146
702	-3.70112	9.98152	1.11192e-274	2.64031e-272	RALBF_v3_3422	RALW3_v3_2832	ccoN	1458	Cytochrome C oxidase cbb3-type, subunit I	CELLULAR PROCESSES AND SIGNALING	O	Posttranslational modification, protein turnover, chaperones	COG3278	19774	19496	21438	21120	26847	26763	2462	2466	3115	3229	2935	2961	-3.72119
2860	-6.0644	8.46397	1.83275e-102	8.62547e-101	RALBF_v3_3423	RALW3_v3_2833	ccoO	681	Cytochrome c oxidase cbb3-type, mono-heme subunit II	METABOLISM	C	Energy production and conversion	COG2993	7225	7095	7962	7896	10081	10058	311	341	189	197	101	95	-5.80829
4682	-5.67253	6.40999	2.43415e-107	1.19962e-105	RALBF_v3_3424	RALW3_v3_2834	ccoQ	183	Cytochrome c oxidase cbb3-type, membrane subunit	NA	NA	NA	NA	1667	1687	2023	1972	2432	2371	82	119	68	63	37	22	-5.42167
1882	-5.13928	8.90851	1.5447e-124	9.06687e-123	RALBF_v3_3425	RALW3_v3_2835	ccoP	945	Cbb3-type cytochrome c oxidase subunit CcoP	METABOLISM	C	Energy production and conversion	COG2010	9634	9574	10918	10736	13252	13392	741	797	475	483	333	314	-5.05829
724	-4.70961	8.57577	2.87845e-167	2.68518e-165	RALBF_v3_3426	RALW3_v3_2836	-	1464	Iron-Sulfur 4Fe-4S Ferredoxin	METABOLISM	C	Energy production and conversion	COG0348	7650	7510	8634	8542	10405	10351	739	766	534	503	418	372	-4.67392
4503	-4.00481	7.28367	1.31292e-277	3.42934e-275	RALBF_v3_3427	RALW3_v3_2837	-	231	conserved protein of unknown function	POORLY CHARACTERIZED	S	Function unknown	COG3198	3005	2866	3608	3614	4133	4026	450	411	362	340	308	304	-4.01113
4451	-3.28448	7.69637	7.26465e-287	2.10836e-284	RALBF_v3_3428	RALW3_v3_2838	-	255	conserved exported protein of unknown function	NA	NA	NA	NA	3917	4034	4331	4195	5409	5313	755	776	873	827	693	681	-3.30766
2684	-2.23821	5.25495	9.10901e-86	3.44822e-84	RALBF_v3_3430	RALW3_v3_2840	-	747	conserved membrane protein of unknown function	POORLY CHARACTERIZED	S	Function unknown	COG2836	606	614	836	856	853	830	328	298	278	260	234	205	-2.25225
155	-2.93413	9.69249	7.95874e-172	8.15225e-170	RALBF_v3_0006	RALW3_v3_2891	clpB	2589	Chaperone	CELLULAR PROCESSES AND SIGNALING	O	Posttranslational modification, protein turnover, chaperones	COG0542	16219	16010	15316	15383	21281	21279	3390	3348	4307	4387	3718	3650	-2.95507
1714	-2.35419	4.71495	7.6548e-111	3.8824e-109	RALBF_v3_0007	RALW3_v3_2892	sbp	1014	sulfate transporter subunit ; periplasmic-binding component of ABC superfamily	METABOLISM	P	Inorganic ion transport and metabolism	COG1613	478	451	541	560	564	623	197	181	143	157	172	184	-2.37187
2475	-2.18304	1.87932	2.18253e-42	3.30479e-41	RALBF_v3_0012	RALW3_v3_2897	ssuC	807	alkanesulfonate transport protein; ABC superfamily, membrane component	METABOLISM	P	Inorganic ion transport and metabolism	COG0600	64	62	79	80	95	76	19	31	27	31	34	23	-2.19056
1874	-2.3042	4.36049	2.90541e-127	1.76487e-125	RALBF_v3_0018	RALW3_v3_2903	cysW	975	thiosulfate transport protein; ABC superfamily, membrane component	METABOLISM	P	Inorganic ion transport and metabolism	COG4208	370	351	429	423	454	484	128	133	144	166	135	133	-2.32856
1479	-2.46054	5.39201	1.73618e-183	1.88954e-181	RALBF_v3_0019	RALW3_v3_2904	cysA	1113	sulfate/thiosulfate transporter subunit ; ATP-binding component of ABC superfamily	METABOLISM	P	Inorganic ion transport and metabolism	COG1118	763	759	916	896	888	945	248	243	287	305	236	235	-2.48545
1819	-2.07176	5.15345	3.52728e-75	1.11003e-73	RALBF_v3_0020	RALW3_v3_2905	cbl	984	transcriptional regulator of cysteine biosynthesis and aliphatic sulfonates utilization; LysR family	INFORMATION STORAGE AND PROCESSING	K	Transcription	COG0583	608	581	718	699	786	799	326	308	303	306	206	197	-2.08783
2091	2.56909	6.39296	1.19031e-21	8.33535e-21	RALBF_v3_0127	RALW3_v3_3016	-	915	Metallo-beta-lactamase protein	POORLY CHARACTERIZED	R	General function prediction only	COG0491	162	168	194	176	537	538	2100	2098	2616	2557	3718	3733	2.39372
4707	-4.33665	12.337	9.33738e-225	1.52433e-222	RALBF_v3_0155	RALW3_v3_3043	-	177	conserved protein of unknown function	NA	NA	NA	NA	103869	103421	107491	108540	143872	144055	8138	8288	9094	9186	11430	11572	-4.33567
3407	-3.28538	8.06813	1.15266e-138	7.71986e-137	RALBF_v3_0186	RALW3_v3_3076	-	525	conserved membrane protein of unknown function	NA	NA	NA	NA	5240	5192	4859	4611	7741	7638	1116	1099	996	1043	891	794	-3.28841
3322	-3.29929	6.94089	0	0	RALBF_v3_0192	RALW3_v3_3083	-	564	conserved protein of unknown function	NA	NA	NA	NA	2488	2400	2632	2653	2995	2947	458	419	492	456	440	439	-3.32644
4709	-3.95888	8.45773	0	0	RALBF_v3_0193	RALW3_v3_3084	-	174	conserved protein of unknown function	NA	NA	NA	NA	6966	6906	7360	7370	9597	9542	806	823	876	907	780	861	-3.9798
3075	-4.04546	10.9111	4.97012e-142	3.50864e-140	RALBF_v3_0194	RALW3_v3_3085	-	618	conserved exported protein of unknown function	POORLY CHARACTERIZED	S	Function unknown	COG5514	42072	42313	38930	38638	49405	49353	2847	2995	5010	5053	5141	5121	-4.0312
4724	-3.74282	2.52455	7.1599e-83	2.63404e-81	RALBF_v3_0196	RALW3_v3_3086	-	174	protein of unknown function	NA	NA	NA	NA	137	140	103	112	164	171	20	7	12	17	18	27	-3.69523
1105	2.26838	6.9018	1.47778e-76	4.76538e-75	RALBF_v3_0260	RALW3_v3_3143	-	1254	putative ABC-type branched-chain amino acid transporter, periplasmic component	METABOLISM	E	Amino acid transport and metabolism	COG0683	436	406	442	490	589	580	3082	3113	5272	5131	3412	3529	2.21971
520	2.13609	7.16632	8.92624e-94	3.79111e-92	RALBF_v3_0261	RALW3_v3_3144	alkK	1638	Medium-chain-fatty-acid-CoA ligase (Medium-chain acyl- CoA synthetase)	METABOLISM	I	Lipid transport and metabolism	COG0318	529	577	624	649	671	759	4732	4765	5510	5508	3673	3569	2.09542
13	-2.9995	7.26943	4.01814e-210	5.99736e-208	RALBF_v3_0433	RALW3_v3_3318	ripS4	7761	Type III effector protein (Skwp 4)	NA	NA	NA	NA	2694	2557	3692	3644	3569	3691	692	720	665	691	666	647	-3.01782
2464	-3.67479	6.5242	5.02429e-126	2.9826e-124	RALBF_v3_0436	RALW3_v3_3321	fnr	801	putative fumarate and nitrate reduction regulatory transcription regulator protein	CELLULAR PROCESSES AND SIGNALING	T	Signal transduction mechanisms	COG0664	1824	1852	1754	1678	2659	2657	338	339	248	290	180	202	-3.65529
4032	-6.97814	7.51181	0	0	RALBF_v3_0437	RALW3_v3_3322	-	357	putative dnak suppressor protein	CELLULAR PROCESSES AND SIGNALING	T	Signal transduction mechanisms	COG1734	3754	3686	3752	3550	5843	5755	68	61	64	61	47	41	-6.93377
3404	-7.71578	8.43168	2.67976e-196	3.33311e-194	RALBF_v3_0438	RALW3_v3_3323	-	531	conserved protein of unknown function	METABOLISM	C	Energy production and conversion	COG0716	6829	6868	7117	6936	11223	10960	99	92	56	73	39	29	-7.53911
3583	-7.84049	8.38926	7.82358e-212	1.20207e-209	RALBF_v3_0439	RALW3_v3_3324	-	501	putative osmosensitive k+ channel his kinase sensoruniversal stress protein (Usp)	CELLULAR PROCESSES AND SIGNALING	T	Signal transduction mechanisms	COG0589	7435	7346	6090	6139	10642	10716	76	87	54	67	37	25	-7.66908
3606	-6.20252	8.15572	2.73734248975374e-314	1.09999055126704e-311	RALBF_v3_0440	RALW3_v3_3325	-	471	conserved protein of unknown function	POORLY CHARACTERIZED	R	General function prediction only	COG0517	6199	6115	5419	5293	8915	8832	175	182	143	161	131	116	-6.16724
4647	-4.73228	6.94573	3.90021e-259	8.85856e-257	RALBF_v3_0441	RALW3_v3_3326	-	195	conserved exported protein of unknown function	METABOLISM	E	Amino acid transport and metabolism	COG0477	2469	2385	2399	2400	3917	3747	211	181	183	173	173	145	-4.72142
3719	-5.57139	7.64695	0	0	RALBF_v3_0442	RALW3_v3_3327	-	456	Universal stress protein	CELLULAR PROCESSES AND SIGNALING	T	Signal transduction mechanisms	COG0589	4136	4331	3742	3761	6310	6220	177	161	167	174	150	154	-5.55628
4350	-4.38335	9.96394	4.80347e-169	4.64691e-167	RALBF_v3_0484	RALW3_v3_3366	-	279	conserved protein of unknown function	NA	NA	NA	NA	21353	20865	19185	18857	28636	28643	2302	2291	1631	1624	1474	1485	-4.36206
4012	-3.14489	7.13084	2.71526e-88	1.06651e-86	RALBF_v3_0485	RALW3_v3_3367	-	363	Dnak suppressor protein	CELLULAR PROCESSES AND SIGNALING	T	Signal transduction mechanisms	COG1734	2739	2608	2548	2587	3871	3925	765	731	537	512	414	426	-3.1287
5627	-2.87722	2.22886	3.54608e-64	9.17065e-63	NA	RALW3_v3_3368	-	219	protein of unknown function	NA	NA	NA	NA	88	86	92	94	148	126	31	26	26	20	16	22	-2.86809
5628	-2.06659	1.34755	5.04636e-31	5.13883e-30	NA	RALW3_v3_3369	-	174	protein of unknown function	NA	NA	NA	NA	47	47	48	43	68	56	21	22	21	17	17	23	-2.06906
4666	-3.61455	7.88294	4.70038e-212	7.44085e-210	RALBF_v3_0488	RALW3_v3_3371	-	192	conserved protein of unknown function	NA	NA	NA	NA	4243	4195	5014	4912	6617	6705	757	744	764	802	574	608	-3.62502
1687	-3.33111	7.45644	6.41454e-146	4.78708e-144	RALBF_v3_0489	RALW3_v3_3372	adhA	1017	putative alcohol dehydrogenase AdhA	POORLY CHARACTERIZED	R	General function prediction only	COG1064	3091	3071	3605	3518	5068	4880	761	697	670	677	500	481	-3.33258
3730	-5.99056	10.0672	4.01578e-291	1.23403e-288	RALBF_v3_0490	RALW3_v3_3373	uspA	456	Universal stress protein	CELLULAR PROCESSES AND SIGNALING	T	Signal transduction mechanisms	COG0589	21214	21259	21583	21405	33986	33696	682	687	830	778	519	470	-5.96277
2371	-2.61066	5.53493	8.16164e-100	3.64414e-98	RALBF_v3_mp1748	RALW3_v3_mp0021	bla	819	Beta-lactamase OXA-18	CELLULAR PROCESSES AND SIGNALING	V	Defense mechanisms	COG2602	706	672	1148	1001	1129	1181	282	277	296	273	232	208	-2.61955
3239	-5.86981	6.09243	7.72141e-66	2.07921e-64	RALBF_v3_mp1749	RALW3_v3_mp0022	-	588	conserved exported protein of unknown function	POORLY CHARACTERIZED	R	General function prediction only	COG1999	1023	1073	1972	1889	1950	1938	78	87	37	33	19	19	-5.45675
2445	-6.35811	6.13741	3.99234e-61	9.56697e-60	RALBF_v3_mp1750	RALW3_v3_mp0023	-	801	conserved exported protein of unknown function	POORLY CHARACTERIZED	S	Function unknown	COG1262	1089	1127	2010	1949	1980	2045	66	65	24	20	16	10	-5.79441
700	-7.37385	10.6062	1.98567e-145	1.46101e-143	RALBF_v3_mp1751	RALW3_v3_mp0024	aniA	1500	Copper-containing nitrite reductase (NO-forming), anaerobically induced outer membrane transmembrane protein	METABOLISM	Q	Secondary metabolites biosynthesis, transport and catabolism	COG2132	26473	26185	42571	42353	43504	43325	514	507	441	409	174	182	-7.1851
4302	-6.16451	9.10103	1.65512e-34	1.91291e-33	RALBF_v3_mp1752	RALW3_v3_mp0025	-	288	conserved protein of unknown function	POORLY CHARACTERIZED	S	Function unknown	COG4309	9249	9137	14222	14001	16144	15908	539	530	317	305	52	55	-5.3829
219	-5.47403	11.0577	5.46638e-33	5.99924e-32	RALBF_v3_mp1753	RALW3_v3_mp0026	norB	2337	Nitric oxide reductase (Subunit b) protein	METABOLISM	P	Inorganic ion transport and metabolism	COG3256	33283	32808	59716	59021	58837	58694	3288	3230	1978	1859	405	398	-5.00843
4510	-4.22079	4.83566	1.40741e-68	4.03974e-67	RALBF_v3_mp1754	RALW3_v3_mp0027	-	231	conserved protein of unknown function	NA	NA	NA	NA	466	448	620	722	908	867	87	98	39	52	34	40	-4.11827
4738	-3.53681	4.28296	1.64584e-111	8.51275e-110	RALBF_v3_mp1755	RALW3_v3_mp0028	-	168	conserved protein of unknown function	NA	NA	NA	NA	315	340	408	473	606	535	76	82	54	60	48	56	-3.52102
4543	-2.34979	6.75774	6.38705e-161	5.46983e-159	RALBF_v3_mp1815	RALW3_v3_mp0086	-	228	conserved protein of unknown function	NA	NA	NA	NA	2015	1922	2054	2022	2584	2487	775	747	665	738	646	656	-2.37276
4237	-2.0966	4.30534	6.18313e-86	2.35771e-84	RALBF_v3_mp0110	RALW3_v3_mp0186	-	303	conserved protein of unknown function	NA	NA	NA	NA	407	404	351	376	413	387	121	151	169	168	149	150	-2.11781
3728	-2.84221	10.0565	5.33489e-166	4.80508e-164	RALBF_v3_mp0131	RALW3_v3_mp0208	-	456	Universal stress protein	CELLULAR PROCESSES AND SIGNALING	T	Signal transduction mechanisms	COG0589	20684	20644	19221	19174	27496	27537	4760	4814	5671	5707	4999	5044	-2.86309
933	-2.4406	7.09702	7.88951e-139	5.423e-137	RALBF_v3_mp1462	RALW3_v3_mp0264	ripO1	1326	Type III effector, HopG1 family	NA	NA	NA	NA	2418	2348	3128	3021	2868	2887	725	741	880	853	913	957	-2.46036
4285	-4.0502	6.4902	5.627e-294	1.83721e-291	RALBF_v3_mp1383	RALW3_v3_mp0340	-	303	conserved exported protein of unknown function	NA	NA	NA	NA	1955	2016	1699	1676	2448	2499	187	176	205	229	214	213	-4.05776
243	2.69033	6.5366	9.88812e-84	3.66351e-82	RALBF_v3_mp1368	RALW3_v3_mp0355	-	2238	Tonb-dependent siderophore receptor ferrichrome-iron receptor	METABOLISM	P	Inorganic ion transport and metabolism	COG1629	258	253	240	227	399	409	3303	3434	2692	2610	3396	3358	2.63251
5867	3.04974	4.58154	2.09473e-48	3.7734e-47	NA	RALW3_v3_mp0356	-	135	conserved protein of unknown function	NA	NA	NA	NA	56	51	42	34	97	81	1037	1044	601	604	802	774	2.94656
3196	3.01274	6.54949	6.85282e-41	9.86202e-40	RALBF_v3_mp1366	RALW3_v3_mp0357	-	585	3-compartiment signal transduction system, sigma factor prhi protein	INFORMATION STORAGE AND PROCESSING	K	Transcription	COG1595	230	197	171	197	345	342	4782	4936	2259	2274	2590	2569	2.89959
169	2.61857	8.17617	8.06922e-88	3.14579e-86	RALBF_v3_mp1365	RALW3_v3_mp0358	aleB	2466	Tonb-dependent siderophore receptor	METABOLISM	P	Inorganic ion transport and metabolism	COG1629	890	890	767	784	1241	1256	10358	10313	8319	8538	10416	10587	2.56695
1725	4.66642	8.32186	7.45394e-153	5.99067e-151	RALBF_v3_mp1364	RALW3_v3_mp0359	sbnA	1017	putative siderophore biosynthesis protein SbnA	METABOLISM	E	Amino acid transport and metabolism	COG0031	263	265	217	194	401	408	14363	14099	10102	10095	11815	11906	4.56782
1652	4.44168	8.46279	1.69505e-184	1.88403e-182	RALBF_v3_mp1363	RALW3_v3_mp0360	-	1020	Ornithine cyclodeaminase (Ocd)	METABOLISM	E	Amino acid transport and metabolism	COG2423	357	346	270	307	437	513	15554	15552	11601	11259	12821	12610	4.36465
373	4.22114	6.77042	1.23115e-70	3.69629e-69	RALBF_v3_mp1362	RALW3_v3_mp0361	-	1902	putative siderophore-iron transmembrane transporter, siderophore synthetase	METABOLISM	Q	Secondary metabolites biosynthesis, transport and catabolism	COG4264	128	128	95	85	169	189	6043	6066	3124	2934	3021	2992	4.06891
1221	4.19202	5.75843	2.98264e-54	6.11033e-53	RALBF_v3_mp1361	RALW3_v3_mp0362	-	1224	Efflux protein	METABOLISM	E	Amino acid transport and metabolism	COG0477	59	63	47	35	93	102	3059	3029	1343	1333	1546	1537	3.94514
402	4.07437	6.64202	6.61366e-102	3.0575e-100	RALBF_v3_mp1360	RALW3_v3_mp0363	-	1836	Siderophore synthetase component protein	METABOLISM	Q	Secondary metabolites biosynthesis, transport and catabolism	COG4264	108	119	104	98	185	188	4916	4898	2901	2844	3243	3191	3.96694
443	3.7274	5.98004	2.57453e-56	5.55758e-55	RALBF_v3_mp1359	RALW3_v3_mp0364	rhbC	1770	Siderophore synthetase component protein	METABOLISM	Q	Secondary metabolites biosynthesis, transport and catabolism	COG4264	100	91	62	75	160	144	3225	3338	1595	1633	1927	1882	3.58798
2547	3.72706	4.04121	9.00651e-48	1.57886e-46	RALBF_v3_mp1358	RALW3_v3_mp0365	hpaI	792	2,4-dihydroxyhept-2-ene-1,7-dioic acid aldolase protein	METABOLISM	G	Carbohydrate transport and metabolism	COG3836	24	19	20	16	38	42	849	852	434	380	479	434	3.56872
1144	3.48902	6.62739	3.39499e-80	1.20649e-78	RALBF_v3_mp1357	RALW3_v3_mp0366	-	1242	Diaminopimelate decarboxylase protein	METABOLISM	E	Amino acid transport and metabolism	COG0019	182	160	154	151	271	239	4907	4727	2713	2718	3128	2985	3.39573
2969	2.43215	5.29254	2.33178e-84	8.70087e-83	RALBF_v3_mp1356	RALW3_v3_mp0367	-	675	putative phosphoribosyltransferase protein	POORLY CHARACTERIZED	R	General function prediction only	COG1926	117	122	131	115	185	198	1425	1317	1154	1099	1340	1325	2.38353
1709	-6.19375	8.54674	0	0	RALBF_v3_mp0210	RALW3_v3_mp0433	yhbU	1017	peptidase (collagenase-like)	CELLULAR PROCESSES AND SIGNALING	O	Posttranslational modification, protein turnover, chaperones	COG0826	7438	7298	9190	8958	10198	10230	253	226	205	203	158	153	-6.18498
2127	-6.77361	7.73544	8.85886e-207	1.21786e-204	RALBF_v3_mp0211	RALW3_v3_mp0434	yhbV	885	protease	CELLULAR PROCESSES AND SIGNALING	O	Posttranslational modification, protein turnover, chaperones	COG0826	3993	3937	5570	5671	5669	5750	124	99	82	69	46	39	-6.65353
3826	-6.37293	6.81915	4.76589e-164	4.1495e-162	RALBF_v3_mp0212	RALW3_v3_mp0435	-	426	Lipid carrier protein sterol-binding protein	METABOLISM	I	Lipid transport and metabolism	COG3154	2132	2277	2957	2878	2997	2947	88	78	54	52	27	22	-6.22399
3889	-6.73013	6.93524	0	0	RALBF_v3_mp0213	RALW3_v3_mp0436	-	411	conserved exported protein of unknown function	POORLY CHARACTERIZED	S	Function unknown	COG4273	2493	2426	3206	3084	3198	3160	60	58	46	43	35	30	-6.71211
2916	-6.91578	8.24412	0	0	RALBF_v3_mp0214	RALW3_v3_mp0437	fnr	678	Fumarate and nitrate reduction regulatory protein	CELLULAR PROCESSES AND SIGNALING	T	Signal transduction mechanisms	COG0664	6147	5992	7206	7028	8456	8681	106	121	128	108	70	61	-6.88685
2623	-5.95562	7.56647	0	0	RALBF_v3_mp0215	RALW3_v3_mp0438	nrdG	747	Ribonucleotide reductase activating protein	CELLULAR PROCESSES AND SIGNALING	O	Posttranslational modification, protein turnover, chaperones	COG1180	3795	3595	4534	4457	5285	5384	130	122	132	137	102	94	-5.95985
4694	-6.31599	7.02647	0	0	RALBF_v3_mp0216	RALW3_v3_mp0439	-	177	conserved protein of unknown function	NA	NA	NA	NA	2471	2366	3383	3303	3629	3563	72	72	75	74	56	37	-6.29388
282	-6.09187	8.93361	0	0	RALBF_v3_mp0217	RALW3_v3_mp0440	nrdD	2058	Ribonucleotide reductase protein	METABOLISM	F	Nucleotide transport and metabolism	COG1328	8780	8347	13593	13794	12736	12412	269	290	334	328	237	227	-6.07707
1002	-6.88349	7.50829	3.6052e-190	4.3799e-188	RALBF_v3_mp0218	RALW3_v3_mp0441	narK1	1305	Nitrite/nitrate transporter protein	METABOLISM	P	Inorganic ion transport and metabolism	COG2223	2777	2764	4319	4184	6309	6138	73	90	58	56	50	36	-6.75237
854	-6.43286	8.50728	1.38343e-199	1.76269e-197	RALBF_v3_mp0219	RALW3_v3_mp0442	narK2	1386	nitrite extrusion protein (MFS family)	METABOLISM	P	Inorganic ion transport and metabolism	COG2223	5535	5610	8943	8821	11815	11841	183	196	197	199	110	109	-6.34732
48	-5.75274	9.76782	1.46877e-244	2.64582e-242	RALBF_v3_mp0220	RALW3_v3_mp0443	narG	3738	nitrate reductase 1, alpha subunit	METABOLISM	C	Energy production and conversion	COG5013	13598	13497	21664	21298	27349	27335	711	724	626	614	542	548	-5.71488
584	-5.04983	8.64864	3.95518e-246	7.65254e-244	RALBF_v3_mp0221	RALW3_v3_mp0444	narH	1554	nitrate reductase 1, Fe-S (beta) subunit	METABOLISM	C	Energy production and conversion	COG1140	6246	6119	10347	10139	12069	11829	474	457	514	484	448	421	-5.03337
2922	-5.15966	6.40693	1.91943e-187	2.22825e-185	RALBF_v3_mp0222	RALW3_v3_mp0445	narJ	669	Respiratory nitrate reductase protein	METABOLISM	C	Energy production and conversion	COG2180	1322	1288	2114	2066	2669	2671	104	98	100	117	71	64	-5.11324
2871	-4.85259	7.22646	1.35404e-187	1.60761e-185	RALBF_v3_mp0223	RALW3_v3_mp0446	narI	684	nitrate reductase 1, gamma (cytochrome b(NR)) subunit	METABOLISM	C	Energy production and conversion	COG2181	2288	2308	3791	3724	4517	4533	240	243	194	186	164	165	-4.81549
3421	-4.16355	7.1989	2.66751e-252	5.80629e-250	RALBF_v3_mp0224	RALW3_v3_mp0447	mobB	531	Molybdopterin-guanine dinucleotide biosynthesis protein	METABOLISM	H	Coenzyme transport and metabolism	COG1763	2594	2631	3271	3343	4225	4187	353	366	292	297	267	273	-4.16308
342	-4.2081	9.1764	3.19568e-246	6.42086e-244	RALBF_v3_mp0225	RALW3_v3_mp0448	narX	1950	Transmembrane nitrate/nitrite sensor kinase protein	CELLULAR PROCESSES AND SIGNALING	T	Signal transduction mechanisms	COG3850	11716	11427	13382	13427	14598	14484	1373	1443	1171	1176	996	892	-4.21184
3050	-3.62068	7.9149	1.70925e-304	6.37794e-302	RALBF_v3_mp0226	RALW3_v3_mp0449	narL	654	DNA-binding response regulator in two-component regulatory system with NarX (or NarQ)	INFORMATION STORAGE AND PROCESSING	K	Transcription	COG2197	4612	4550	5923	5850	5674	5556	750	713	792	783	653	634	-3.64214
2052	-2.98329	8.15778	3.06271e-208	4.44434e-206	RALBF_v3_mp0227	RALW3_v3_mp0450	yihG	900	putative acyltransferase YihG	METABOLISM	I	Lipid transport and metabolism	COG0204	5113	4973	6707	6478	6601	6711	1110	1198	1478	1445	1223	1193	-3.00623
4250	-4.8661	7.00705	4.2966e-123	2.38781e-121	RALBF_v3_mp0228	RALW3_v3_mp0452	hmp	306	Flavohemoprotein, nitric oxide dioxygenase	METABOLISM	C	Energy production and conversion	COG1017	2283	2099	3103	3034	3803	3827	236	244	174	151	107	104	-4.79233
1258	-4.41431	7.67094	1.09497e-61	2.66052e-60	RALBF_v3_mp0229	RALW3_v3_mp0453	-	1212	conserved membrane protein of unknown function	METABOLISM	P	Inorganic ion transport and metabolism	COG3213	3119	3157	5236	5240	5864	5751	552	571	358	317	178	194	-4.23207
1697	-2.07038	7.78792	1.4942e-66	4.08675e-65	RALBF_v3_mp0256	RALW3_v3_mp0478	-	1011	Transcriptional regulator AraC family	INFORMATION STORAGE AND PROCESSING	K	Transcription	COG2207	4053	4030	3231	3355	5525	5619	1770	1721	1622	1653	1630	1691	-2.08377
5881	-2.63616	5.65703	9.55873e-92	3.93187e-90	NA	RALW3_v3_mp0483	-	219	protein of unknown function	NA	NA	NA	NA	1036	1005	769	789	1372	1364	270	271	285	265	299	284	-2.64158
1885	-2.72735	7.09511	2.21703e-134	1.44772e-132	RALBF_v3_mp0261	RALW3_v3_mp0484	-	948	conserved protein of unknown function	NA	NA	NA	NA	2818	2732	2315	2200	3535	3576	646	663	775	749	713	731	-2.74149
1808	-2.41957	8.18685	9.67622e-85	3.63659e-83	RALBF_v3_mp0266	RALW3_v3_mp0490	qor	1002	Quinone oxidoreductase, nadph-dependent	METABOLISM	C	Energy production and conversion	COG0604	4706	4690	5023	5056	8171	8069	1652	1695	1885	1949	1918	1811	-2.43137
5884	-2.71786	6.17546	1.49938e-91	6.11933e-90	NA	RALW3_v3_mp0491	-	132	conserved protein of unknown function	NA	NA	NA	NA	1189	1269	1241	1207	2153	2124	356	335	432	389	414	356	-2.72156
2443	-3.69526	8.35884	2.96787e-151	2.31405e-149	RALBF_v3_mp0268	RALW3_v3_mp0492	ydfG	813	NADP-dependent l-serine/l-allo-threonine dehydrogenase ydfg	METABOLISM	I	Lipid transport and metabolism	COG1028	5969	5913	5970	5948	10285	10281	831	852	932	1016	970	992	-3.6913
4293	-4.22209	6.87088	5.93048e-130	3.82479e-128	RALBF_v3_mp0269	RALW3_v3_mp0493	-	288	protein of unknown function	NA	NA	NA	NA	2338	2263	1935	1944	3873	3880	180	187	248	263	273	270	-4.1869
3187	-3.7208	7.81962	4.71553e-144	3.42138e-142	RALBF_v3_mp0270	RALW3_v3_mp0494	-	606	Transcriptional regulator, TetR family	INFORMATION STORAGE AND PROCESSING	K	Transcription	COG1309	4531	4476	3705	3701	7074	7036	622	652	676	654	588	600	-3.71262
1777	-2.32262	7.55219	3.61649e-79	1.24293e-77	RALBF_v3_mp0308	RALW3_v3_mp0540	-	987	Transcriptional regulator of methionine biosynthesis (Lysr family)	INFORMATION STORAGE AND PROCESSING	K	Transcription	COG0583	3448	3471	2834	2923	5079	4912	1245	1349	1272	1227	1148	1193	-2.33332
5903	-2.54019	4.16911	9.11363e-124	5.11931e-122	NA	RALW3_v3_mp0646	-	84	conserved protein of unknown function	NA	NA	NA	NA	357	335	376	367	380	447	102	88	111	113	99	129	-2.5606
5909	-2.34899	4.70538	2.91866e-26	2.46716e-25	NA	RALW3_v3_mp0690	-	138	protein of unknown function	NA	NA	NA	NA	619	653	392	405	582	512	93	87	211	209	214	225	-2.31506
5910	-2.61844	4.03652	8.06816e-58	1.81673e-56	NA	RALW3_v3_mp0701	-	126	protein of unknown function	NA	NA	NA	NA	356	391	253	252	428	402	68	70	107	114	93	110	-2.61408
5914	-2.50838	0.855196	8.2757e-32	8.80494e-31	NA	RALW3_v3_mp0731	-	132	protein of unknown function	NA	NA	NA	NA	32	41	42	31	44	43	4	8	13	15	16	11	-2.4848
4656	-4.18259	1.55027	9.64057e-70	2.84533e-68	RALBF_v3_mp0980	RALW3_v3_mp0732	-	189	protein of unknown function	NA	NA	NA	NA	80	64	51	58	101	84	4	3	7	13	4	8	-4.07524
4296	-2.20051	2.47724	1.02798e-31	1.08488e-30	RALBF_v3_mp0979	RALW3_v3_mp0733	-	285	conserved protein of unknown function	NA	NA	NA	NA	128	104	76	82	168	133	31	31	55	50	39	42	-2.19308
1217	-2.32712	3.107	4.68856e-31	4.80256e-30	RALBF_v3_mp0954	RALW3_v3_mp0758	acrA	1230	multidrug efflux system	CELLULAR PROCESSES AND SIGNALING	M	Cell wall/membrane/envelope biogenesis	COG0845	164	172	106	117	261	260	44	52	58	66	70	62	-2.30817
3406	-2.20515	7.0729	1.56266e-29	1.50338e-28	RALBF_v3_mp0892	RALW3_v3_mp0818	ripAB	525	type III effector	NA	NA	NA	NA	2561	2630	2414	2416	2945	2963	531	545	971	953	1413	1289	-2.18525
5932	-2.31968	6.04662	6.33904e-130	4.03843e-128	NA	RALW3_v3_mp0924	-	129	conserved exported protein of unknown function	NA	NA	NA	NA	1125	1084	1550	1424	1429	1368	404	383	514	439	423	477	-2.34086
3714	-2.49337	8.49926	9.28052e-172	9.32335e-170	RALBF_v3_mp0780	RALW3_v3_mp0925	-	447	conserved protein of unknown function	NA	NA	NA	NA	6277	6224	8058	7746	7952	8013	2056	2087	2234	2235	2112	2241	-2.51877
5933	-3.04919	8.06641	2.99898e-102	1.39881e-100	NA	RALW3_v3_mp0926	-	78	protein of unknown function	NA	NA	NA	NA	5169	5280	5556	5649	6360	6440	778	757	1425	1404	1253	1289	-3.0507
412	2.41661	4.21594	1.16568e-21	8.18481e-21	RALBF_v3_mp0774	RALW3_v3_mp0931	-	1824	Type I (Cyclolysin-type) secretion system ATP-binding component	CELLULAR PROCESSES AND SIGNALING	V	Defense mechanisms	COG1132	57	63	63	74	72	77	939	850	310	301	574	558	2.3061
261	3.80081	5.46114	1.29671e-36	1.60903e-35	RALBF_v3_mp0773	RALW3_v3_mp0932	fyuA	2160	TonB dependant receptor for the bacteriocin pesticin and for the siderophore yersiniabactin (IRPC)	METABOLISM	P	Inorganic ion transport and metabolism	COG1629	56	57	63	69	83	89	2398	2328	670	648	1691	1653	3.5381
1828	2.60593	3.18165	9.54182e-28	8.50622e-27	RALBF_v3_mp0772	RALW3_v3_mp0933	-	960	Transcription activator protein	INFORMATION STORAGE AND PROCESSING	K	Transcription	COG2207	37	21	13	25	43	33	390	411	209	218	248	241	2.49608
3704	6.61199	5.34391	3.46831e-45	5.75189e-44	RALBF_v3_mp0771	RALW3_v3_mp0934	-	444	conserved protein of unknown function	NA	NA	NA	NA	12	9	5	8	14	9	2639	2521	427	464	1565	1500	5.75528
18	4.19873	6.12892	1.01235e-66	2.81304e-65	RALBF_v3_mp0770	RALW3_v3_mp0935	irp	6222	High-molecular-weight protein 2	METABOLISM	Q	Secondary metabolites biosynthesis, transport and catabolism	COG1020	73	68	86	92	90	104	3478	3566	1429	1321	2739	2775	4.04596
1154	4.56317	3.68443	3.64073e-37	4.60513e-36	RALBF_v3_mp0769	RALW3_v3_mp0936	ampG	1245	Muropeptide transport protein (Mfs family)	METABOLISM	E	Amino acid transport and metabolism	COG0477	10	10	12	13	13	12	751	750	202	187	420	398	4.16649
3	4.4545	6.4279	1.01139e-66	2.81304e-65	RALBF_v3_mp0768	RALW3_v3_mp0937	rhiC	9735	Rhic polyketide synthase, rhizoxin biosynthesis	METABOLISM	Q	Secondary metabolites biosynthesis, transport and catabolism	COG3321,COG1020,COG3319	83	88	75	90	89	107	4348	4289	1625	1570	3677	3504	4.27982
1408	4.67322	3.58432	6.59618e-40	9.04422e-39	RALBF_v3_mp0767	RALW3_v3_mp0938	pchG	1128	Siderophore biosynthesis protein, thiazolinyl-S-HMWP1 reductase YbtU	METABOLISM	Q	Secondary metabolites biosynthesis, transport and catabolism	COG4693	13	8	10	11	9	9	670	614	194	171	429	443	4.26974
2512	4.41931	2.69841	3.69647e-41	5.37894e-40	RALBF_v3_mp0766	RALW3_v3_mp0939	angT	768	putative anguibactin biosynthesis thioesterase AngT	METABOLISM	Q	Secondary metabolites biosynthesis, transport and catabolism	COG3208	7	5	6	7	5	7	312	285	114	108	244	247	4.1356
100	2.64071	5.2064	1.00255e-34	1.17692e-33	RALBF_v3_mp0765	RALW3_v3_mp0940	trpE	3024	Anthranilate synthase component I	METABOLISM	Q	Secondary metabolites biosynthesis, transport and catabolism	COG1021	95	111	129	120	139	124	1562	1561	675	675	1398	1417	2.54495
630	-3.36536	7.91753	4.26896e-166	3.91246e-164	RALBF_v3_mp0763	RALW3_v3_mp0943	tsr	1575	Methyl-accepting chemotaxis protein I	CELLULAR PROCESSES AND SIGNALING	N	Cell motility	COG0840	4922	5029	4220	4083	6831	6800	864	866	826	873	831	823	-3.37248
3041	-2.71257	6.93194	1.28837e-39	1.74364e-38	RALBF_v3_mp0625	RALW3_v3_mp1082	-	651	Lyse-type efflux permease protein	POORLY CHARACTERIZED	R	General function prediction only	COG1279	2221	2194	1864	1825	3781	3568	887	932	513	557	453	491	-2.67275
4500	-3.58452	2.25955	1.20895e-68	3.48925e-67	RALBF_v3_mp0548	RALW3_v3_mp1158	-	231	conserved protein of unknown function	NA	NA	NA	NA	125	123	91	76	133	137	13	7	18	25	16	15	-3.53876
4401	-3.99697	3.10264	3.70883e-89	1.479e-87	RALBF_v3_mp0547	RALW3_v3_mp1159	-	261	conserved protein of unknown function	NA	NA	NA	NA	227	225	165	132	240	239	14	12	28	27	25	21	-3.94832
4755	-4.17741	2.8739	3.89493e-93	1.62777e-91	RALBF_v3_mp0546	RALW3_v3_mp1160	-	162	protein of unknown function	NA	NA	NA	NA	201	189	139	121	209	206	10	9	20	25	19	14	-4.11899
3324	-4.42682	4.40328	1.78139e-111	9.12354e-110	RALBF_v3_mp0545	RALW3_v3_mp1161	-	543	protein of unknown function	NA	NA	NA	NA	519	572	385	372	575	564	22	20	55	36	48	49	-4.36421
4387	-3.98976	2.48476	4.055e-86	1.5576e-84	RALBF_v3_mp0544	RALW3_v3_mp1162	-	261	protein of unknown function	NA	NA	NA	NA	151	150	101	101	145	164	10	7	17	16	20	14	-3.93477
5947	-2.14924	1.56375	4.27678e-33	4.73345e-32	NA	RALW3_v3_mp1163	-	114	conserved protein of unknown function	NA	NA	NA	NA	62	72	53	50	61	65	18	17	24	21	29	26	-2.14913
1336	2.88748	4.10288	9.89568e-129	6.15417e-127	RALBF_v3_mp0508	RALW3_v3_mp1202	gbd	1170	Nad-dependent 4-hydroxybutyrate dehydrogenase protein	METABOLISM	C	Energy production and conversion	COG1454	39	38	45	50	49	60	608	627	559	582	524	534	2.84047
226	2.89939	3.71874	8.32903e-57	1.82054e-55	RALBF_v3_mp0507	RALW3_v3_mp1203	pdxA	2310	4-hydroxythreonine-4-phosphate dehydrogenase (4-(Phosphohydroxy)-l-threonine dehydrogenase) protein	POORLY CHARACTERIZED	S	Function unknown	COG3395	25	21	39	48	38	41	558	556	414	384	356	334	2.82061
812	2.69228	4.44846	3.41997e-124	1.98511e-122	RALBF_v3_mp0506	RALW3_v3_mp1204	putP	1431	putative Na+/solute symporter	METABOLISM	E	Amino acid transport and metabolism	COG0591	53	57	82	65	68	81	768	789	753	721	674	630	2.64876
1222	2.69877	3.2474	4.6778e-100	2.12494e-98	RALBF_v3_mp0505	RALW3_v3_mp1205	-	1179	conserved protein of unknown function	METABOLISM	G	Carbohydrate transport and metabolism	COG4692	25	23	24	28	39	31	306	299	333	340	275	277	2.6494
3882	-2.66786	2.5295	4.92008e-58	1.11266e-56	RALBF_v3_mp0500	RALW3_v3_mp1210	-	393	conserved protein of unknown function	NA	NA	NA	NA	128	125	104	120	142	137	17	20	48	43	29	40	-2.6627
5954	-2.73905	-0.164594	1.93603e-20	1.27538e-19	NA	RALW3_v3_mp1211	-	150	conserved protein of unknown function	NA	NA	NA	NA	21	17	17	14	22	21	0	2	10	6	6	3	-2.64401
861	-2.49187	5.88263	5.36449e-129	3.3764e-127	RALBF_v3_mp0495	RALW3_v3_mp1212	cydA	1389	Cytochrome bd-type quinol oxidase, subunit 1	METABOLISM	C	Energy production and conversion	COG1271	970	918	1323	1368	1336	1376	356	361	404	413	287	317	-2.51008
3301	-3.38477	5.54976	1.40348e-249	2.93272e-247	RALBF_v3_mp0496	RALW3_v3_mp1213	-	561	Transcriptional regulators protein	INFORMATION STORAGE AND PROCESSING	K	Transcription	COG1510	878	855	1058	1118	1166	1168	157	172	170	203	136	148	-3.40365
1658	-2.21252	5.58994	8.72731e-119	4.70015e-117	RALBF_v3_mp0494	RALW3_v3_mp1214	cytB	1032	Transmembrane cytochrome bd-ii oxidase (Subunit ii) oxidoreductase protein	METABOLISM	C	Energy production and conversion	COG1294	816	774	1005	1027	1077	1064	326	332	441	372	304	281	-2.23496
2627	-4.68766	6.82251	1.54806e-205	2.07361e-203	RALBF_v3_mp0466	RALW3_v3_mp1242	-	759	putative integral membrane transmembrane protein	POORLY CHARACTERIZED	R	General function prediction only	COG0730	2117	2111	2376	2236	3518	3553	199	207	176	176	129	123	-4.66416
934	2.48268	5.22386	9.45451e-91	3.82871e-89	RALBF_v3_mp0405	RALW3_v3_mp1302	-	1326	putative MFS transporter	METABOLISM	E	Amino acid transport and metabolism	COG0477	104	118	137	129	155	157	1041	1079	1167	1122	1442	1493	2.43443
3663	4.08877	3.03026	3.78925e-89	1.49963e-87	RALBF_v3_mp0404	RALW3_v3_mp1303	aroQ	465	3-dehydroquinate dehydratase 2	METABOLISM	E	Amino acid transport and metabolism	COG0757	14	8	7	11	5	14	296	326	245	215	296	290	3.95639
1945	3.68866	3.34984	4.26131e-45	6.9784e-44	RALBF_v3_mp0403	RALW3_v3_mp1304	aroE	954	Shikimate dehydrogenase	METABOLISM	E	Amino acid transport and metabolism	COG0169	11	18	11	16	19	23	538	490	255	226	304	262	3.52854
1629	3.28904	4.04411	7.88496e-106	3.81398e-104	RALBF_v3_mp0402	RALW3_v3_mp1305	ompC	1044	Outer membrane porin protein 32	CELLULAR PROCESSES AND SIGNALING	M	Cell wall/membrane/envelope biogenesis	COG3203	25	22	40	38	44	41	608	572	507	467	635	581	3.22333
388	2.59613	4.62517	1.29898e-94	5.60816e-93	RALBF_v3_mp0401	RALW3_v3_mp1306	hpd	1881	4-hydroxyphenylpyruvate dioxygenase	METABOLISM	E	Amino acid transport and metabolism	COG3185	74	63	87	83	96	85	885	939	697	704	808	817	2.54779
5963	-3.01329	2.85302	4.88698e-31	4.98625e-30	NA	RALW3_v3_mp1327	-	129	protein of unknown function	NA	NA	NA	NA	175	173	110	108	216	195	20	9	38	48	49	36	-2.93343
5964	-4.26046	4.24813	2.4156e-53	4.87225e-52	NA	RALW3_v3_mp1328	-	99	protein of unknown function	NA	NA	NA	NA	485	478	284	275	576	587	16	16	42	51	57	49	-4.05295
4062	-2.26443	1.50348	2.57768e-23	1.93752e-22	RALBF_v3_mp1870	RALW3_v3_mp1364	-	372	conserved protein of unknown function	INFORMATION STORAGE AND PROCESSING	L	Replication, recombination and repair	COG3293	67	66	45	34	68	77	11	11	33	27	22	19	-2.23293
5968	-2.63559	5.13707	7.79187e-43	1.1902e-41	NA	RALW3_v3_mp1365	-	276	protein of unknown function	NA	NA	NA	NA	858	766	512	552	868	853	109	126	246	220	240	238	-2.61109
3681	-2.52362	5.4779	2.50197e-77	8.2203e-76	RALBF_v3_mp1198	RALW3_v3_mp1366	-	456	conserved protein of unknown function	NA	NA	NA	NA	907	953	795	812	1009	1029	188	178	304	285	322	310	-2.52822
4359	-3.75899	5.42254	1.02582e-170	1.01111e-168	RALBF_v3_mp1203	RALW3_v3_mp1371	-	273	protein of unknown function	NA	NA	NA	NA	916	876	764	780	1310	1210	125	139	119	120	103	104	-3.75574
2960	-3.5901	6.40104	2.33276e-238	4.06211e-236	RALBF_v3_mp1204	RALW3_v3_mp1372	-	627	protein of unknown function	NA	NA	NA	NA	1669	1657	1631	1649	2406	2348	279	291	264	272	214	230	-3.59953
4421	-3.74531	5.74658	1.41316e-275	3.51541e-273	RALBF_v3_mp1205	RALW3_v3_mp1373	-	258	conserved protein of unknown function	CELLULAR PROCESSES AND SIGNALING	O	Posttranslational modification, protein turnover, chaperones	COG2020	1047	967	1208	1176	1444	1465	148	151	167	175	117	139	-3.76067
4745	-3.90304	6.35111	3.36377e-174	3.51446e-172	RALBF_v3_mp1206	RALW3_v3_mp1374	-	168	conserved protein of unknown function	NA	NA	NA	NA	1602	1662	1733	1616	2207	2314	243	179	265	263	147	135	-3.8944
225	-4.60766	9.84797	5.58266e-152	4.41876e-150	RALBF_v3_mp1207	RALW3_v3_mp1375	actP	2283	Copper-transporting P-type ATPase	METABOLISM	P	Inorganic ion transport and metabolism	COG2217	17679	17487	21100	21163	25296	25163	1346	1280	2072	2082	948	999	-4.57986
4539	-4.82062	8.34182	3.51463e-76	1.1264e-74	RALBF_v3_mp1208	RALW3_v3_mp1376	-	210	conserved protein of unknown function	NA	NA	NA	NA	6209	6215	7101	7113	9335	9442	322	323	785	761	271	230	-4.70989
4475	-4.14648	8.36251	8.62506e-53	1.71974e-51	RALBF_v3_mp1209	RALW3_v3_mp1377	-	246	putative signal peptide protein	NA	NA	NA	NA	4903	5070	8685	8646	9175	8817	450	502	1247	1231	440	403	-3.96793
5971	-3.19089	8.07348	3.55152e-44	5.65645e-43	NA	RALW3_v3_mp1401	-	117	protein of unknown function	NA	NA	NA	NA	6304	6215	5363	5291	5744	5780	507	519	1224	1257	1393	1441	-3.13372
79	-2.51091	7.68562	1.03121e-40	1.47186e-39	RALBF_v3_mp1308	RALW3_v3_mp1477	czcA	3195	Cation efflux system protein CzcA	METABOLISM	P	Inorganic ion transport and metabolism	COG3696	3180	3086	5355	5219	4289	4154	1119	1050	1862	1786	826	768	-2.49382
1223	-3.50332	5.61933	1.64004e-24	1.28642e-23	RALBF_v3_mp1309	RALW3_v3_mp1478	czcB	1221	Cobalt-zinc-cadmium resistance protein (Cation efflux system protein)	CELLULAR PROCESSES AND SIGNALING	M	Cell wall/membrane/envelope biogenesis	COG0845	800	707	1379	1397	1174	1155	149	136	301	289	57	48	-3.25474
1111	-2.4281	6.04641	3.13276e-08	9.33042e-08	RALBF_v3_mp1310	RALW3_v3_mp1479	czcC	1302	Cobalt-zinc-cadmium resistance protein CzcC	CELLULAR PROCESSES AND SIGNALING	M	Cell wall/membrane/envelope biogenesis	COG1538	937	959	1600	1652	1454	1512	283	246	951	907	87	91	-2.13526
2179	-3.25314	4.35131	3.61891e-124	2.05491e-122	RALBF_v3_mp1494	RALW3_v3_mp1507	-	873	conserved protein of unknown function	NA	NA	NA	NA	473	443	383	402	503	523	56	56	111	99	77	76	-3.25635
5980	-2.4309	4.19153	1.42874e-62	3.53731e-61	NA	RALW3_v3_mp1508	-	201	protein of unknown function	NA	NA	NA	NA	316	349	382	398	400	425	72	74	138	133	137	142	-2.43478
3687	2.75316	7.07961	9.07004e-36	1.10447e-34	RALBF_v3_mp1561	RALW3_v3_mp1573	fur	456	DNA-binding transcriptional dual regulator of siderophore biosynthesis and transport	METABOLISM	P	Inorganic ion transport and metabolism	COG0735	304	326	272	261	711	667	5762	5748	3650	3541	4391	4478	2.64866
5984	3.23069	7.12214	1.02036e-48	1.87689e-47	NA	RALW3_v3_mp1574	-	216	protein of unknown function	NA	NA	NA	NA	226	250	201	213	529	531	6069	6105	3953	3932	4794	4624	3.11546
1378	2.3651	3.20223	2.23947e-45	3.73769e-44	RALBF_v3_mp1565	RALW3_v3_mp1578	hemS	1140	Hemin transport protein HemS	METABOLISM	P	Inorganic ion transport and metabolism	COG3720	33	30	24	20	51	44	328	318	230	276	279	279	2.30252
3295	-3.48153	9.22239	2.08484e-46	3.54762e-45	RALBF_v3_mp1580	RALW3_v3_mp1594	-	558	conserved protein of unknown function	NA	NA	NA	NA	11961	11853	13253	13389	14050	14304	864	875	2366	2342	2646	2608	-3.40812
1543	-3.42069	6.76597	3.85182e-182	4.10652e-180	RALBF_v3_mp1671	RALW3_v3_mp1698	-	1086	conserved membrane protein of unknown function	POORLY CHARACTERIZED	S	Function unknown	COG1289	2225	2285	1914	1929	3030	3058	304	331	435	395	377	381	-3.42808
6007	-2.19056	2.37901	2.13317e-50	4.08193e-49	NA	RALW3_v3_mp1709	-	147	protein of unknown function	NA	NA	NA	NA	110	105	115	85	109	117	28	32	41	44	48	39	-2.20139
5720	-2.07023	8.49388	3.78933e-82	1.3843e-80	NA	RALW3_v3_pa0054	parA	1212	Plasmid partition protein A	CELLULAR PROCESSES AND SIGNALING	D	Cell cycle control, cell division, chromosome partitioning	COG1192	6534	6546	5828	5931	8505	8651	2778	2713	2594	2560	2957	2821	-2.0885
5796	-2.07525	0.765966	4.73955e-16	2.45143e-15	NA	RALW3_v3_pb0011	-	150	protein of unknown function	NA	NA	NA	NA	24	33	30	15	54	49	14	6	13	14	17	15	-2.0255
5802	-2.13897	5.11068	5.22144e-62	1.2806e-60	NA	RALW3_v3_pb0017	-	189	conserved protein of unknown function	NA	NA	NA	NA	698	689	524	528	843	816	208	211	280	259	285	293	-2.14978
5803	-2.67053	5.7695	4.23568e-79	1.44622e-77	NA	RALW3_v3_pb0018	-	273	conserved protein of unknown function	NA	NA	NA	NA	1151	1207	902	947	1285	1336	214	215	296	338	360	352	-2.67071

## Sheet: N-TomxN-Mel
univID	logFC	logCPM	PValue	FDR	IBSBF1503	UW163	Gene	Length	Product	COGprocess	COGclassID	ClassDescription	COGs	NT2_L001	NT2_L002	NT4_L001	NT4_L002	NT5_L001	NT5_L002	NM1_L001	NM1_L002	NM2_L001	NM2_L002	NM3_L001	NM3_L002	log2FoldChange
2039	-5.22558	6.43711	1.94735e-169	9.9782e-166	RALBF_v3_3385	RALW3_v3_2794	mocB	918	putative rhizopine-binding protein	METABOLISM	G	Carbohydrate transport and metabolism	COG1879	1212	1266	2401	2403	1123	1119	31	29	36	29	65	86	-5.11005
631	-4.60199	6.12168	1.43347e-80	1.0493e-77	RALBF_v3_3386	RALW3_v3_2795	rbsA	1560	fused D-ribose transporter subunits of ABC superfamily: ATP-binding components	METABOLISM	G	Carbohydrate transport and metabolism	COG1129	1180	1151	1709	1664	770	758	32	42	41	30	96	105	-4.40343
1752	-4.5322	5.6059	6.15511e-58	1.75216e-55	RALBF_v3_3387	RALW3_v3_2796	rbsC	1023	D-ribose transporter subunit ; membrane component of ABC superfamily	METABOLISM	G	Carbohydrate transport and metabolism	COG1172	854	838	1152	1074	503	544	21	17	24	30	87	84	-4.25662
320	-4.24998	5.12277	1.82641e-56	4.67927e-54	RALBF_v3_3388	RALW3_v3_2797	-	2040	putative Fructokinase (IolC)	METABOLISM	G	Carbohydrate transport and metabolism	COG0524	533	562	911	891	380	368	18	18	16	22	85	69	-4.01442
2456	-4.06623	4.34004	5.82603e-41	5.05975e-39	RALBF_v3_3391	RALW3_v3_2800	iolB	795	5-deoxy-glucuronate isomerase	METABOLISM	G	Carbohydrate transport and metabolism	COG3718	371	360	436	461	210	191	9	21	17	10	46	42	-3.76941
1837	-4.02003	4.82955	2.39538e-47	3.14717e-45	RALBF_v3_3390	RALW3_v3_2799	mocC	960	Rhizopine catabolism protein MocC	METABOLISM	G	Carbohydrate transport and metabolism	COG1082	485	498	650	667	277	280	20	19	22	18	71	61	-3.77913
397	-3.76763	4.16601	3.75305e-67	1.92306e-64	RALBF_v3_3389	RALW3_v3_2798	iolD	1863	3D-(3,5/4)-trihydroxycyclohexane-1,2-dione hydrolase	METABOLISM	E	Amino acid transport and metabolism	COG3962	260	264	466	449	196	213	19	18	16	17	35	42	-3.64356
3543	-3.76708	3.81042	6.80356e-48	9.42201e-46	RALBF_v3_mp1412	RALW3_v3_mp0313	fliL	498	Flagellar flil protein	CELLULAR PROCESSES AND SIGNALING	N	Cell motility	COG1580	91	81	428	451	271	265	14	20	14	13	25	24	-3.56265
3022	-3.45707	2.70486	2.97464e-20	7.43514e-19	RALBF_v3_0008	RALW3_v3_2893	ssuE	660	FMN reductase (NADPH)	POORLY CHARACTERIZED	R	General function prediction only	COG0431	24	22	232	204	119	114	6	7	8	4	12	25	-3.0496
1814	-3.38135	5.12422	1.49647e-36	1.00893e-34	RALBF_v3_mp1399	RALW3_v3_mp0326	fliG	993	flagellar motor switching and energizing component	CELLULAR PROCESSES AND SIGNALING	N	Cell motility	COG1536	202	167	1145	1050	681	717	49	35	64	54	76	70	-3.17544
1757	-3.33641	1.25608	4.42142e-21	1.1678e-19	RALBF_v3_0009	RALW3_v3_2894	ssuA	1014	alkanesulfonate transporter subunit ; periplasmic-binding component of ABC superfamily	METABOLISM	P	Inorganic ion transport and metabolism	COG0715	11	15	76	69	36	25	2	4	0	2	6	8	-2.94774
1714	-3.25431	5.81315	2.59427e-21	6.99634e-20	RALBF_v3_0007	RALW3_v3_2892	sbp	1014	sulfate transporter subunit ; periplasmic-binding component of ABC superfamily	METABOLISM	P	Inorganic ion transport and metabolism	COG1613	184	165	2031	1990	1147	1128	79	92	70	75	150	170	-2.92934
2475	-3.23614	2.79007	6.78803e-14	1.00526e-12	RALBF_v3_0012	RALW3_v3_2897	ssuC	807	alkanesulfonate transport protein; ABC superfamily, membrane component	METABOLISM	P	Inorganic ion transport and metabolism	COG0600	14	19	243	252	132	119	7	3	8	11	28	22	-2.73509
1590	-3.21257	4.79778	6.85705e-49	1.06471e-46	RALBF_v3_3377	RALW3_v3_2786	-	1038	conserved protein of unknown function	NA	NA	NA	NA	391	420	699	691	292	281	38	29	34	41	99	96	-3.10283
4239	-3.07941	9.1549	4.69106e-48	6.67694e-46	RALBF_v3_2170	RALW3_v3_0820	-	306	conserved protein of unknown function	NA	NA	NA	NA	3802	3820	15676	15804	11480	11385	867	895	1180	1207	1317	1307	-2.96593
2392	-3.07146	3.7375	4.23454e-23	1.28389e-21	RALBF_v3_3392	RALW3_v3_2801	-	825	Hydroxypyruvate isomerase protein	METABOLISM	G	Carbohydrate transport and metabolism	COG1082	244	252	249	256	107	128	21	17	15	19	56	54	-2.83294
3026	-3.06266	4.8367	9.44391e-64	4.03255e-61	RALBF_v3_mp1432	RALW3_v3_mp0294	flgD	657	flagellar hook assembly protein	CELLULAR PROCESSES AND SIGNALING	N	Cell motility	COG1843	232	209	783	825	493	502	54	35	56	51	86	72	-2.99831
900	-3.04317	4.45134	1.32256e-41	1.18891e-39	RALBF_v3_3214	RALW3_v3_2623	gudD	1353	D-glucarate dehydratase	CELLULAR PROCESSES AND SIGNALING	M	Cell wall/membrane/envelope biogenesis	COG4948	353	293	362	378	321	348	22	27	49	38	75	80	-2.93043
3870	-2.97678	4.12401	2.34294e-36	1.53913e-34	RALBF_v3_mp1433	RALW3_v3_mp0292	flgC	408	flagellar component of cell-proximal portion of basal-body rod	CELLULAR PROCESSES AND SIGNALING	N	Cell motility	COG1558	87	129	495	517	324	321	32	23	38	36	45	50	-2.8424
3670	-2.92911	3.79825	4.84976e-22	1.38057e-20	RALBF_v3_mp1396	RALW3_v3_mp0329	fliJ	465	Flagellar protein	CELLULAR PROCESSES AND SIGNALING	N	Cell motility	COG2882	63	57	450	422	264	267	24	20	29	35	36	35	-2.69565
4156	-2.91511	4.95713	5.13845e-17	1.04069e-15	RALBF_v3_mp1401	RALW3_v3_mp0324	fliE	333	Flagellar hook-basal body complex protein FliE	CELLULAR PROCESSES AND SIGNALING	N	Cell motility	COG1677	110	91	1011	922	659	687	57	70	62	64	72	74	-2.60818
409	-2.87228	4.49441	1.48928e-34	8.67165e-33	RALBF_v3_mp1400	RALW3_v3_mp0325	fliF	1836	flagellar basal-body MS-ring and collar protein	CELLULAR PROCESSES AND SIGNALING	N	Cell motility	COG1766	138	134	690	618	413	410	34	39	54	52	51	76	-2.74157
3657	-2.83692	3.12157	4.72244e-27	1.74085e-25	RALBF_v3_mp1434	RALW3_v3_mp0291	flgB	462	flagellar component of cell-proximal portion of basal-body rod	CELLULAR PROCESSES AND SIGNALING	N	Cell motility	COG1815	49	50	237	228	175	152	20	15	15	22	23	22	-2.67779
503	-2.75834	10.2404	1.47118e-113	2.51278e-110	RALBF_v3_2643	RALW3_v3_0360	-	1704	putative TRANSPORTER, MSF family	METABOLISM	E	Amino acid transport and metabolism	COG0477	14511	14726	25176	25190	18227	18472	2427	2448	2328	2260	4586	4614	-2.75619
1675	-2.72807	5.43703	1.05111e-29	4.48825e-28	RALBF_v3_mp1413	RALW3_v3_mp0312	fliM	1008	flagellar motor switching and energizing component	CELLULAR PROCESSES AND SIGNALING	N	Cell motility	COG1868	237	206	1285	1242	852	848	85	103	93	88	134	150	-2.5923
1102	-2.63263	3.20525	3.12105e-21	8.37291e-20	RALBF_v3_3376	RALW3_v3_2785	andAa	1290	Anthranilate 1,2-dioxygenase system ferredoxin--NAD(+) reductase component	POORLY CHARACTERIZED	R	General function prediction only	COG0446	143	128	224	197	110	68	25	10	13	16	40	57	-2.47382
2665	-2.59714	5.0325	1.9611e-42	1.89598e-40	RALBF_v3_1954	RALW3_v3_1027	-	741	putative branched-chain amino acid transport system permease, ATP binding component	METABOLISM	E	Amino acid transport and metabolism	COG0410	265	251	906	939	519	484	53	72	90	102	106	100	-2.52844
1218	-2.56346	6.32548	3.43488e-66	1.60003e-63	RALBF_v3_mp1431	RALW3_v3_mp0295	flgE	1206	flagellar hook protein	CELLULAR PROCESSES AND SIGNALING	N	Cell motility	COG1749	602	633	2229	2238	1265	1313	180	175	180	212	298	305	-2.53427
4385	-2.51542	9.27129	3.40837e-23	1.03955e-21	RALBF_v3_1859	RALW3_v3_1119	-	270	conserved protein of unknown function	NA	NA	NA	NA	3630	3586	11818	12104	14723	15376	1766	1823	1279	1251	2191	2163	-2.37236
2323	-2.50086	1.77552	4.4625e-12	5.3053e-11	RALBF_v3_0013	RALW3_v3_2898	ssuB	855	alkanesulfonate transporter subunit ; ATP-binding component of ABC superfamily	METABOLISM	P	Inorganic ion transport and metabolism	COG1116	10	13	96	115	62	48	7	4	6	3	18	22	-2.21286
2659	-2.49841	3.27439	6.80653e-37	4.71306e-35	RALBF_v3_mp1416	RALW3_v3_mp0309	fliP	750	flagellar biosynthesis protein	CELLULAR PROCESSES AND SIGNALING	N	Cell motility	COG1338	80	66	255	273	151	143	19	27	24	22	31	45	-2.44698
1320	-2.46721	1.83313	1.99247e-10	1.90831e-09	RALBF_v3_0011	RALW3_v3_2896	ssuD	1173	alkanesulfonate monooxygenase, FMNH(2)-dependent	METABOLISM	C	Energy production and conversion	COG2141	17	10	112	135	41	45	6	4	3	4	29	19	-2.14129
170	-2.42939	4.71572	4.53848e-42	4.15271e-40	RALBF_v3_3216	RALW3_v3_2625	-	2412	Glucosidase protein	METABOLISM	G	Carbohydrate transport and metabolism	COG1501	341	349	472	474	372	375	43	63	62	75	139	117	-2.38687
1518	-2.41257	2.94652	4.69136e-30	2.09031e-28	RALBF_v3_mp1427	RALW3_v3_mp0299	flgI	1107	flagellar basal body P-ring protein	CELLULAR PROCESSES AND SIGNALING	N	Cell motility	COG1706	60	45	198	213	122	124	19	13	16	21	40	34	-2.35087
1020	-2.38437	4.6429	2.27394e-43	2.28464e-41	RALBF_v3_3215	RALW3_v3_2624	exuT2	1299	hexuronate transporter	METABOLISM	E	Amino acid transport and metabolism	COG0477	323	307	442	418	399	363	57	53	63	72	125	111	-2.34781
4397	-2.38196	2.43187	1.33264e-30	6.26463e-29	RALBF_v3_mp1417	RALW3_v3_mp0308	fliQ	270	flagellar biosynthesis protein	CELLULAR PROCESSES AND SIGNALING	N	Cell motility	COG1987	46	40	141	134	65	79	12	10	13	17	22	23	-2.33278
2708	-2.37832	4.63802	2.34117e-47	3.14717e-45	RALBF_v3_mp1430	RALW3_v3_mp0296	flgF	738	flagellar component of cell-proximal portion of basal-body rod	CELLULAR PROCESSES AND SIGNALING	N	Cell motility	COG4787	198	174	715	651	363	395	66	64	55	55	111	124	-2.34995
437	-2.35856	2.88798	9.10417e-20	2.19064e-18	RALBF_v3_mp0392	RALW3_v3_mp1314	cheD	1818	Methyl-accepting chemotaxis proteinI(Serine chemoreceptor protein)	CELLULAR PROCESSES AND SIGNALING	N	Cell motility	COG0840	39	49	224	223	109	104	28	14	19	10	32	36	-2.23678
2574	-2.34812	5.82488	1.50152e-52	2.74779e-50	RALBF_v3_1955	RALW3_v3_1026	-	771	putative branched-chain amino acid transport system permease, ATP binding component	METABOLISM	E	Amino acid transport and metabolism	COG0411	430	416	1536	1590	878	873	131	131	179	137	237	282	-2.32024
532	-2.34622	6.18941	3.22131e-93	4.1265e-90	RALBF_v3_mp1377	RALW3_v3_mp0346	-	1641	conserved protein of unknown function	INFORMATION STORAGE AND PROCESSING	J	Translation, ribosomal structure and biogenesis	COG1185	766	816	1558	1564	1081	1068	201	181	176	174	344	355	-2.3534
2458	-2.32676	8.59725	4.08595e-29	1.68842e-27	RALBF_v3_mp1077	RALW3_v3_mp0633	trpC	807	Indole-3-glycerol phosphate synthase 2	METABOLISM	E	Amino acid transport and metabolism	COG0134	2265	2284	9749	9829	7476	7647	1210	1157	1000	943	1485	1512	-2.24225
2510	-2.31267	4.77913	2.18812e-41	1.93309e-39	RALBF_v3_mp1429	RALW3_v3_mp0297	flgG	783	flagellar component of cell-distal portion of basal-body rod	CELLULAR PROCESSES AND SIGNALING	N	Cell motility	COG4786	204	197	777	785	395	419	61	60	64	80	124	168	-2.27819
1678	-2.30896	2.08335	2.80952e-10	2.63181e-09	RALBF_v3_0010	RALW3_v3_2895	ssuA	1032	alkanesulfonate transporter subunit ; periplasmic-binding component of ABC superfamily	METABOLISM	P	Inorganic ion transport and metabolism	COG0715	20	14	147	147	40	65	12	8	5	4	32	24	-2.04194
3945	-2.26082	6.52856	2.93564e-12	3.57297e-11	RALBF_v3_mp1259	RALW3_v3_mp1427	yolI	390	putative tautomerase YolI	NA	NA	NA	NA	322	264	3369	3293	1482	1476	248	275	290	260	332	391	-2.04601
2239	-2.24834	8.84643	5.04637e-56	1.23131e-53	RALBF_v3_mp1072	RALW3_v3_mp0638	-	897	putative tonb box harboring transmembrane protein, multidrug resistance efflux transporter domain	METABOLISM	E	Amino acid transport and metabolism	COG0697	3436	3572	10633	10658	8178	8332	1357	1370	1162	1138	2208	2188	-2.22822
4415	-2.22575	5.20302	2.0678e-40	1.70893e-38	RALBF_v3_1956	RALW3_v3_1025	-	258	protein of unknown function	NA	NA	NA	NA	242	266	973	1008	588	596	99	99	113	106	163	175	-2.19127
5267	-2.21711	4.4741	7.25283e-12	8.40803e-11	RALBF_v3_mp1258	NA	-	105	protein of unknown function	NA	NA	NA	NA	74	71	775	799	334	341	54	64	66	76	84	94	-2.00987
3582	-2.18467	4.69605	1.2044e-19	2.85711e-18	RALBF_v3_mp0391	RALW3_v3_mp1315	cheW	492	chemotaxis protein; regulation	CELLULAR PROCESSES AND SIGNALING	N	Cell motility	COG0835	141	128	784	782	396	430	75	73	86	86	98	103	-2.07597
1018	-2.16029	10.0348	2.23432e-44	2.38513e-42	RALBF_v3_mp1078	RALW3_v3_mp0632	lysA	1287	Diaminopimelate decarboxylase	METABOLISM	E	Amino acid transport and metabolism	COG0019	8660	8526	23456	23460	17837	18016	3547	3677	2780	2911	4414	4387	-2.12924
1662	-2.15528	8.35013	1.13943e-36	7.78458e-35	RALBF_v3_mp1076	RALW3_v3_mp0634	trpD	1035	Anthranilate phosphoribosyltransferase 2	METABOLISM	E	Amino acid transport and metabolism	COG0547	2320	2337	7624	7512	5870	5934	1084	1161	739	721	1705	1669	-2.11354
1464	-2.15385	7.49625	9.1925e-54	1.81163e-51	RALBF_v3_1464	RALW3_v3_1514	afuA	1104	Periplasmic iron-binding protein	METABOLISM	P	Inorganic ion transport and metabolism	COG1840	2273	2216	3718	3673	2082	2236	477	494	537	545	948	934	-2.13884
1183	-2.14811	7.25587	3.75765e-61	1.28361e-58	RALBF_v3_1953	RALW3_v3_1028	-	1221	putative branched-chain amino acid transport system permease, periplasmic component	METABOLISM	E	Amino acid transport and metabolism	COG0683	1661	1638	3673	3606	1899	1809	387	399	500	506	768	736	-2.14135
2331	-2.11767	5.88136	5.11848e-55	1.0928e-52	RALBF_v3_3378	RALW3_v3_2787	iolI	846	Protein implicated in myo-inositol catabolique pathway	METABOLISM	G	Carbohydrate transport and metabolism	COG4130	609	674	1451	1436	683	651	159	157	161	170	329	359	-2.10921
2230	-2.11738	4.61583	4.71711e-55	1.05089e-52	RALBF_v3_1952	RALW3_v3_1029	-	885	putative Branched-chain amino acid transport system permease, membrane component	METABOLISM	E	Amino acid transport and metabolism	COG0559	227	231	581	604	357	315	62	79	75	79	118	126	-2.12716
1706	-2.10463	5.28804	2.73611e-48	4.12349e-46	RALBF_v3_mp1378	RALW3_v3_mp0345	-	1014	putative carboxypeptidase regulatory region harboring protein	METABOLISM	E	Amino acid transport and metabolism	COG1410	427	489	758	783	472	566	124	104	104	100	244	216	-2.09247
2427	-2.09097	8.02659	6.011e-29	2.46403e-27	RALBF_v3_mp1409	RALW3_v3_mp0316	fliC	822	flagellar filament structural protein (flagellin protein)	CELLULAR PROCESSES AND SIGNALING	N	Cell motility	COG1344	1820	1796	7623	7597	3630	3743	895	909	832	798	1041	1053	-2.03231
2747	-2.07081	9.60071	2.28973e-54	4.69303e-52	RALBF_v3_mp1073	RALW3_v3_mp0637	-	717	conserved protein of unknown function	POORLY CHARACTERIZED	S	Function unknown	COG3382	6362	6357	17090	17031	12958	13188	2636	2549	2255	2237	3713	3898	-2.05941
1264	-2.05117	5.21632	1.79361e-37	1.29443e-35	RALBF_v3_3217	RALW3_v3_2626	-	1185	Outer membrane porin protein	CELLULAR PROCESSES AND SIGNALING	M	Cell wall/membrane/envelope biogenesis	COG3203	470	459	702	617	501	474	114	101	119	109	186	232	-2.02665
240	-2.02846	9.97545	2.00167e-51	3.30857e-49	RALBF_v3_mp1075	RALW3_v3_mp0635	stcD	2202	Stachydrine utilization oxidoreductase protein	METABOLISM	C	Energy production and conversion	COG1902	7888	8089	22252	22163	17047	17027	3436	3456	2706	2655	5707	5550	-2.01804
3573	2.06062	4.74971	1.11485e-38	8.65526e-37	RALBF_v3_3224	RALW3_v3_2633	nagH	474	Salicylate 5-hydroxylase, small oxygenase component	NA	NA	NA	NA	72	60	145	144	88	82	402	411	261	316	549	566	2.00485
4514	2.12503	5.16627	3.76845e-43	3.71338e-41	RALBF_v3_2717	RALW3_v3_0285	-	231	conserved protein of unknown function	NA	NA	NA	NA	96	112	149	148	115	106	402	462	424	378	935	961	2.07814
2365	2.14273	3.70318	4.27256e-25	1.4216e-23	RALBF_v3_mp1551	RALW3_v3_mp1563	-	834	putative type III effector (Siderophore-interacting protein)	METABOLISM	P	Inorganic ion transport and metabolism	COG2375	36	40	71	53	28	32	137	163	109	132	376	385	2.05207
1049	2.2566	6.01959	1.38485e-62	5.06853e-60	RALBF_v3_3225	RALW3_v3_2634	nagG	1257	Salicylate 5-hydroxylase, large oxygenase component	METABOLISM	P	Inorganic ion transport and metabolism	COG4638	138	138	330	352	171	173	954	947	754	680	1480	1504	2.21013
828	2.26504	6.46268	4.11186e-55	9.57689e-53	RALBF_v3_mp0636	RALW3_v3_mp1071	otsA	1398	trehalose-6-phosphate synthase	METABOLISM	G	Carbohydrate transport and metabolism	COG0380	201	247	307	352	263	276	1238	1163	1086	1178	1887	1934	2.21151
4551	2.28786	3.93942	5.99668e-22	1.69762e-20	RALBF_v3_2719	RALW3_v3_0284	-	222	conserved protein of unknown function	NA	NA	NA	NA	32	57	62	41	39	41	137	171	174	142	476	509	2.15133
4217	2.29507	3.71182	2.73733e-45	2.98427e-43	RALBF_v3_3223	RALW3_v3_2632	nagAb	312	Naphthalene 1,2-dioxygenase/salicylate 5-hydroxylase systems, ferredoxin component	METABOLISM	P	Inorganic ion transport and metabolism	COG2146	22	24	73	62	35	39	193	186	151	148	301	287	2.23022
189	2.30827	7.4325	7.93035e-72	5.07939e-69	RALBF_v3_mp1801	RALW3_v3_mp0073	rcsC	2394	Composite two-component regulatory protein	CELLULAR PROCESSES AND SIGNALING	T	Signal transduction mechanisms	COG2202,COG0642	375	422	675	717	498	526	2187	2157	1880	1889	4812	4840	2.26895
1779	2.31728	4.7706	3.95275e-37	2.81304e-35	RALBF_v3_3226	RALW3_v3_2635	nagAa	987	Ferredoxin--NAD(P)(+) reductase (naphthalene dioxygenase/salicylate 5-hydroxylase ferredoxin-specific)	METABOLISM	C	Energy production and conversion	COG0543	36	29	153	167	88	80	393	385	285	324	615	671	2.23255
3356	2.35205	5.4084	2.29144e-52	4.04873e-50	RALBF_v3_1064	RALW3_v3_1915	-	549	conserved protein of unknown function	NA	NA	NA	NA	77	73	160	180	150	147	640	664	484	459	907	978	2.28831
56	2.35924	7.36088	7.37101e-32	3.81506e-30	RALBF_v3_mp1569	RALW3_v3_mp1582	treS	3522	Trehalose synthase, maltose alpha-d-glucosyltransferase	METABOLISM	G	Carbohydrate transport and metabolism	COG0366,COG3281	440	461	534	541	405	429	2459	2505	1493	1468	4400	4463	2.25394
2014	2.36394	4.00132	2.16192e-40	1.75836e-38	RALBF_v3_mp1297	RALW3_v3_mp1465	-	909	conserved exported protein of unknown function	NA	NA	NA	NA	30	42	64	63	44	45	170	159	182	178	508	482	2.29412
2352	2.37661	5.20994	8.65506e-41	7.39142e-39	RALBF_v3_mp1570	RALW3_v3_mp1583	glgB	834	1,4-alpha-glucan branching enzyme	METABOLISM	G	Carbohydrate transport and metabolism	COG0296	83	86	149	121	110	105	528	531	342	322	1066	1034	2.29523
3745	2.38632	3.49253	1.34328e-27	5.13656e-26	RALBF_v3_mp1802	RALW3_v3_mp0074	-	438	conserved protein of unknown function	NA	NA	NA	NA	31	28	34	42	20	35	130	141	98	110	343	328	2.27658
164	2.39184	4.58712	3.02254e-25	1.01891e-23	RALBF_v3_1367	RALW3_v3_1610	fruB	2535	Multiphosphoryl transfer protein [Includes: Phosphoenolpyruvate-protein phosphotransferase ; Phosphocarrier protein HPr ; Fructose-specific phosphotransferase enzyme IIA component]	METABOLISM	G	Carbohydrate transport and metabolism	COG4668,COG1925,COG1080	61	68	88	75	62	52	226	230	234	244	836	865	2.25735
2768	2.39364	4.50293	3.36352e-36	2.15433e-34	RALBF_v3_3112	RALW3_v3_3410	-	723	Alanyl-tRNA synthetase (fragment)	POORLY CHARACTERIZED	R	General function prediction only	COG2872	36	34	101	115	65	69	211	220	242	243	757	781	2.29954
1968	2.40356	3.90792	1.8622e-31	9.44746e-30	RALBF_v3_1368	RALW3_v3_1609	fruK	948	1-phosphofructokinase	METABOLISM	G	Carbohydrate transport and metabolism	COG1105	29	34	63	60	40	38	147	148	142	152	509	523	2.29992
207	2.40725	3.2994	3.23662e-12	3.92996e-11	RALBF_v3_mp1574	RALW3_v3_mp1587	malQ	2325	4-alpha-glucanotransferase	METABOLISM	G	Carbohydrate transport and metabolism	COG1640	33	27	26	32	21	14	98	99	67	56	377	380	2.13241
4006	2.45236	6.74217	1.09083e-43	1.1407e-41	RALBF_v3_1596	RALW3_v3_1384	-	363	protein of unknown function	NA	NA	NA	NA	243	250	335	294	308	327	1704	1660	1166	1225	2358	2428	2.36434
2996	2.4749	3.47069	6.14211e-37	4.31126e-35	RALBF_v3_3220	RALW3_v3_2629	maiA	642	Maleylacetoacetate isomerase	CELLULAR PROCESSES AND SIGNALING	O	Posttranslational modification, protein turnover, chaperones	COG0625	31	22	47	54	16	17	141	149	132	144	266	248	2.3961
4037	2.55714	6.60625	3.40307e-48	4.98209e-46	RALBF_v3_1595	RALW3_v3_1385	-	375	conserved exported protein of unknown function	NA	NA	NA	NA	216	217	278	260	267	259	1511	1505	1011	1132	2316	2326	2.46811
3910	2.55963	2.91634	4.53022e-39	3.57121e-37	RALBF_v3_2726	RALW3_v3_0276	-	408	conserved exported protein of unknown function	NA	NA	NA	NA	15	18	38	20	12	18	96	96	78	100	183	211	2.47544
4824	2.60194	2.99212	1.04679e-33	5.83014e-32	RALBF_v3_1062	NA	-	414	conserved protein of unknown function	NA	NA	NA	NA	21	15	24	33	20	10	125	116	84	84	187	196	2.49655
1561	2.66862	4.44669	6.26724e-47	7.83252e-45	RALBF_v3_3222	RALW3_v3_2631	nagI	1047	Gentisate 1,2-dioxygenase protein	METABOLISM	Q	Secondary metabolites biosynthesis, transport and catabolism	COG3435	54	31	82	100	37	31	287	274	259	234	603	621	2.58185
5245	2.67942	2.79042	3.65177e-36	2.31008e-34	RALBF_v3_mp1176	NA	-	1032	putative zinc-dependent alcohol dehydrogenase oxidoreductase protein	NA	NA	NA	NA	11	9	24	35	12	15	113	105	84	83	165	128	2.56155
53	2.72225	7.13807	1.3395e-29	5.6724e-28	RALBF_v3_mp1568	RALW3_v3_mp1581	glgE	3699	Alpha-1,4-glucan:maltose-1-phosphate maltosyltransferase	METABOLISM	G	Carbohydrate transport and metabolism	COG0366	351	342	348	361	246	249	2121	2162	1260	1239	4127	4265	2.559
4101	2.72986	10.2104	4.65121e-88	4.76656e-85	RALBF_v3_mp1807	RALW3_v3_mp0079	-	348	conserved exported protein of unknown function	NA	NA	NA	NA	2126	2159	3531	3451	2835	2889	16953	16922	13234	13442	32278	32331	2.67913
2232	2.75557	4.63234	4.43112e-42	4.12819e-40	RALBF_v3_1063	RALW3_v3_1916	dapA	876	4-hydroxy-tetrahydrodipicolinate synthase	METABOLISM	E	Amino acid transport and metabolism	COG0329	50	48	75	68	58	45	332	291	215	248	789	843	2.64189
4465	2.8308	0.832541	2.51117e-17	5.2094e-16	RALBF_v3_mp1552	RALW3_v3_mp1564	-	255	conserved protein of unknown function	NA	NA	NA	NA	1	0	7	4	3	5	18	22	13	16	51	35	2.51737
2559	2.95621	1.33936	2.89576e-16	5.39558e-15	RALBF_v3_mp0637	RALW3_v3_mp1070	otsB	789	trehalose-6-phosphate phosphatase, biosynthetic	METABOLISM	G	Carbohydrate transport and metabolism	COG1877	5	7	3	7	4	2	21	23	24	20	88	88	2.58129
594	2.95923	6.41662	1.97167e-85	1.68381e-82	RALBF_v3_mp1567	RALW3_v3_mp1580	glgA	1602	glycogen synthase	METABOLISM	G	Carbohydrate transport and metabolism	COG0297	138	167	197	215	157	174	1168	1158	1103	1036	2322	2361	2.89448
2793	3.06453	3.20003	1.83003e-63	7.21313e-61	RALBF_v3_3221	RALW3_v3_2630	nagK	699	Fumarylpyruvate hydrolase	METABOLISM	Q	Secondary metabolites biosynthesis, transport and catabolism	COG0179	12	14	25	34	14	11	118	112	109	121	258	263	2.97664
2272	3.1247	6.83089	1.01314e-133	2.59567e-130	RALBF_v3_2297	RALW3_v3_0693	-	858	Phenazine biosynthesis phzc/phzf protein	POORLY CHARACTERIZED	R	General function prediction only	COG0384	137	138	319	315	214	217	1334	1309	1451	1509	3570	3612	3.07798

## Sheet: M-TomxN-Tom
univID	logFC	logCPM	PValue	FDR	IBSBF1503	UW163	Gene	Length	Product	COGprocess	COGclassID	ClassDescription	COGs	MT1_L001	MT1_L002	MT2_L001	MT2_L002	MT3_L001	MT3_L002	NT2_L001	NT2_L002	NT4_L001	NT4_L002	NT5_L001	NT5_L002	log2FoldChange
3041	-4.59901	6.71107	1.45778e-137	1.79153e-135	RALBF_v3_mp0625	RALW3_v3_mp1082	-	651	Lyse-type efflux permease protein	POORLY CHARACTERIZED	R	General function prediction only	COG1279	2221	2194	1864	1825	3781	3568	46	51	107	103	50	54	-4.47353
3907	-4.0535	3.46683	2.00391e-125	2.22816e-123	RALBF_v3_1824	RALW3_v3_1151	-	873	Conserved hypothethical protein	CELLULAR PROCESSES AND SIGNALING	V	Defense mechanisms	COG1132	220	202	245	231	293	290	7	8	8	16	10	8	-3.93774
3735	-3.80153	5.19157	2.91527e-126	3.32056e-124	RALBF_v3_3442	RALW3_v3_2849	-	444	Organic hydroperoxide resistance transcriptional regulator, marr family	INFORMATION STORAGE AND PROCESSING	K	Transcription	COG1846	832	850	676	653	1031	1054	21	17	70	59	37	38	-3.71554
1020	-3.72385	8.4149	6.1061e-155	8.64106e-153	RALBF_v3_3215	RALW3_v3_2624	exuT2	1299	hexuronate transporter	METABOLISM	E	Amino acid transport and metabolism	COG0477	7324	7251	8145	8085	9018	8874	323	307	442	418	399	363	-3.66083
1544	-3.64785	4.84869	3.99991e-172	6.67128e-170	RALBF_v3_1810	RALW3_v3_1163	-	1236	conserved protein of unknown function	INFORMATION STORAGE AND PROCESSING	L	Replication, recombination and repair	COG0863	560	551	690	732	739	690	19	21	46	46	33	39	-3.59176
3404	-3.58915	8.4481	3.03456e-57	1.32443e-55	RALBF_v3_0438	RALW3_v3_3323	-	531	conserved protein of unknown function	METABOLISM	C	Energy production and conversion	COG0716	6829	6868	7117	6936	11223	10960	344	347	805	815	200	232	-3.43747
3583	-3.49751	8.41452	5.5587e-55	2.29727e-53	RALBF_v3_0439	RALW3_v3_3324	-	501	putative osmosensitive k+ channel his kinase sensoruniversal stress protein (Usp)	CELLULAR PROCESSES AND SIGNALING	T	Signal transduction mechanisms	COG0589	7435	7346	6090	6139	10642	10716	280	272	948	986	229	284	-3.35039
1134	-2.99525	4.43363	6.24274e-120	6.47858e-118	RALBF_v3_1694	RALW3_v3_1283	araJ	1251	Msf transporter protein	METABOLISM	E	Amino acid transport and metabolism	COG0477	403	388	488	470	536	546	29	31	49	51	36	31	-2.95426
3719	-2.90983	7.71091	6.83576e-53	2.66025e-51	RALBF_v3_0442	RALW3_v3_3327	-	456	Universal stress protein	CELLULAR PROCESSES AND SIGNALING	T	Signal transduction mechanisms	COG0589	4136	4331	3742	3761	6310	6220	274	268	750	808	233	243	-2.80795
4032	-2.89097	7.59754	6.11134e-60	2.94226e-58	RALBF_v3_0437	RALW3_v3_3322	-	357	putative dnak suppressor protein	CELLULAR PROCESSES AND SIGNALING	T	Signal transduction mechanisms	COG1734	3754	3686	3752	3550	5843	5755	220	250	721	752	244	240	-2.80088
3726	-2.8224	1.89399	1.05119e-34	2.27272e-33	RALBF_v3_1825	RALW3_v3_1148	-	483	Conserved hypothethical protein	NA	NA	NA	NA	73	70	63	61	94	71	4	7	8	8	8	4	-2.69586
3606	-2.7915	8.2405	3.03299e-52	1.13312e-50	RALBF_v3_0440	RALW3_v3_3325	-	471	conserved protein of unknown function	POORLY CHARACTERIZED	R	General function prediction only	COG0517	6199	6115	5419	5293	8915	8832	390	375	1198	1296	399	405	-2.69837
3132	-2.78674	6.04063	2.04734e-172	3.54114e-170	RALBF_v3_1691	RALW3_v3_1285	-	630	conserved protein of unknown function	INFORMATION STORAGE AND PROCESSING	K	Transcription	COG1396	1303	1246	1485	1395	1671	1629	95	82	210	182	119	131	-2.75311
1790	-2.759	5.30735	2.99539e-120	3.1792e-118	RALBF_v3_3218	RALW3_v3_2627	-	978	Galactose mutarotase-like protein	METABOLISM	G	Carbohydrate transport and metabolism	COG2017	777	745	910	850	974	915	67	62	110	99	83	64	-2.73477
2445	-2.66325	6.26471	1.50032e-21	1.68831e-20	RALBF_v3_mp1750	RALW3_v3_mp0023	-	801	conserved exported protein of unknown function	POORLY CHARACTERIZED	S	Function unknown	COG1262	1089	1127	2010	1949	1980	2045	188	200	198	205	71	74	-2.47011
170	-2.65896	7.53955	4.30685e-90	3.52859e-88	RALBF_v3_3216	RALW3_v3_2625	-	2412	Glucosidase protein	METABOLISM	G	Carbohydrate transport and metabolism	COG1501	3646	3674	4218	4224	4358	4458	341	349	472	474	372	375	-2.60758
3407	-2.61549	8.05473	2.08443e-56	8.84936e-55	RALBF_v3_0186	RALW3_v3_3076	-	525	conserved membrane protein of unknown function	NA	NA	NA	NA	5240	5192	4859	4611	7741	7638	388	385	1145	1159	436	397	-2.5398
3348	-2.60322	6.28087	1.04205e-126	1.21659e-124	RALBF_v3_1693	RALW3_v3_1284	-	549	antibiotic resistance protein (acepita)	CELLULAR PROCESSES AND SIGNALING	M	Cell wall/membrane/envelope biogenesis	COG1247	1561	1572	1594	1650	1948	1829	105	84	270	287	186	175	-2.55765
613	-2.56883	3.27576	4.75188e-19	4.59447e-18	RALBF_v3_0631	RALW3_v3_2366	livH	1611	Permease transporter protein	METABOLISM	E	Amino acid transport and metabolism	COG0559	229	264	96	85	268	233	10	15	40	34	18	16	-2.39712
918	-2.53275	8.4934	7.00634e-75	4.48214e-73	RALBF_v3_mp0243	RALW3_v3_mp0466	-	1350	Biotin carboxylase protein	METABOLISM	I	Lipid transport and metabolism	COG0439	8330	8204	7983	8196	6976	7012	719	670	1163	1147	691	723	-2.47833
4647	-2.50789	7.04626	5.09179e-50	1.80141e-48	RALBF_v3_0441	RALW3_v3_3326	-	195	conserved exported protein of unknown function	METABOLISM	E	Amino acid transport and metabolism	COG0477	2469	2385	2399	2400	3917	3747	217	225	599	592	216	190	-2.42894
2633	-2.49365	5.92873	1.94442e-59	9.17214e-58	RALBF_v3_mp0245	RALW3_v3_mp0468	mhpC	741	putative esterase protein	POORLY CHARACTERIZED	R	General function prediction only	COG0596	1389	1326	1323	1318	1230	1172	137	129	162	195	113	120	-2.42349
1452	-2.46205	4.68615	6.44848e-80	4.63299e-78	RALBF_v3_mp0412	RALW3_v3_mp1295	-	1083	RomA	POORLY CHARACTERIZED	R	General function prediction only	COG2220	472	441	595	558	580	591	47	58	90	75	46	57	-2.42676
1543	-2.46095	6.80137	1.08103e-60	5.31414e-59	RALBF_v3_mp1671	RALW3_v3_mp1698	-	1086	conserved membrane protein of unknown function	POORLY CHARACTERIZED	S	Function unknown	COG1289	2225	2285	1914	1929	3030	3058	232	220	430	398	194	197	-2.39566
2854	-2.44768	2.94182	1.62862e-19	1.60479e-18	RALBF_v3_0628	RALW3_v3_2369	-	693	putative branched-chain amino acid transporter, ATPase component	METABOLISM	E	Amino acid transport and metabolism	COG0410	182	199	91	68	183	186	12	7	26	28	21	16	-2.29837
630	-2.44482	7.93758	8.76058e-68	5.05085e-66	RALBF_v3_mp0763	RALW3_v3_mp0943	tsr	1575	Methyl-accepting chemotaxis protein I	CELLULAR PROCESSES AND SIGNALING	N	Cell motility	COG0840	4922	5029	4220	4083	6831	6800	374	347	1075	1088	534	528	-2.38835
730	-2.41435	9.65796	3.10778e-29	5.33578e-28	RALBF_v3_1877	RALW3_v3_1101	hemN	1470	Oxygen-independent coproporphyrinogen-III oxidase	METABOLISM	H	Coenzyme transport and metabolism	COG0635	14107	13893	18025	17786	20736	20746	2039	2047	2904	2900	1080	1095	-2.30539
1665	-2.39223	9.27558	1.5121e-25	2.12696e-24	RALBF_v3_1689	RALW3_v3_1287	adhA	1026	Alcohol dehydrogenase	POORLY CHARACTERIZED	R	General function prediction only	COG1064	10672	10687	14473	14134	15373	15125	1702	1696	1933	2025	880	843	-2.2722
3271	-2.39072	5.00527	9.59594e-42	2.60541e-40	RALBF_v3_mp1630	RALW3_v3_mp1643	-	564	Glutathione s-transferase protein	POORLY CHARACTERIZED	S	Function unknown	COG3832	626	586	660	652	765	743	88	79	90	95	49	65	-2.30174
2949	-2.37363	5.01618	4.70944e-82	3.54728e-80	RALBF_v3_0431	RALW3_v3_3317	-	663	Lipoprotein	NA	NA	NA	NA	566	579	666	672	824	759	69	57	96	104	77	91	-2.33849
1194	-2.36253	7.35251	6.77957e-52	2.51275e-50	RALBF_v3_mp0244	RALW3_v3_mp0467	-	1224	conserved membrane protein of unknown function	METABOLISM	E	Amino acid transport and metabolism	COG0477	3695	3804	3355	3316	3345	3216	381	386	530	531	349	318	-2.29544
568	-2.36151	7.19214	5.86279e-82	4.34591e-80	RALBF_v3_mp0471	RALW3_v3_mp1237	nadB	1611	L-aspartate oxidase 2	METABOLISM	H	Coenzyme transport and metabolism	COG0029	3334	3343	3084	3116	2805	2839	291	276	535	486	343	375	-2.31565
1906	-2.36061	8.92471	3.388e-21	3.74928e-20	RALBF_v3_1966	RALW3_v3_1012	phhA	942	PHENYLALANINE 4-HYDROXYLASE	METABOLISM	E	Amino acid transport and metabolism	COG3186	8865	8951	12369	12191	10156	9913	1417	1471	1135	1200	854	799	-2.2239
4106	-2.35727	2.87878	2.02639e-09	7.55848e-09	RALBF_v3_0022	RALW3_v3_2907	-	345	conserved protein of unknown function	NA	NA	NA	NA	75	72	93	65	286	300	8	10	20	12	26	28	-2.08344
4108	-2.34692	4.05539	5.46519e-17	4.43869e-16	RALBF_v3_mp0539	RALW3_v3_mp1168	nirD	342	putative nitrate reductase (electron transfer subunit) AND putative nitrite reductase (small subunit)	METABOLISM	P	Inorganic ion transport and metabolism	COG2146	355	373	158	139	521	496	20	17	77	70	44	44	-2.18677
1792	-2.34688	8.43845	9.11795e-23	1.106e-21	RALBF_v3_1690	RALW3_v3_1286	ldhA	996	fermentative D-lactate dehydrogenase, NAD-dependent	METABOLISM	C	Energy production and conversion	COG1052	6119	6137	7689	7451	8545	8798	1026	998	1071	1046	454	532	-2.21884
2627	-2.32715	6.95054	1.8787e-51	6.90831e-50	RALBF_v3_mp0466	RALW3_v3_mp1242	-	759	putative integral membrane transmembrane protein	POORLY CHARACTERIZED	R	General function prediction only	COG0730	2117	2111	2376	2236	3518	3553	229	221	611	595	220	236	-2.26126
717	-2.29399	7.39662	6.64456e-41	1.78334e-39	RALBF_v3_1876	RALW3_v3_1102	pyk	1521	Pyruvate kinase	METABOLISM	G	Carbohydrate transport and metabolism	COG0469	2944	2887	3509	3567	4338	4309	403	410	719	698	265	281	-2.21695
3826	-2.29005	6.99095	6.71556e-59	3.13616e-57	RALBF_v3_mp0212	RALW3_v3_mp0435	-	426	Lipid carrier protein sterol-binding protein	METABOLISM	I	Lipid transport and metabolism	COG3154	2132	2277	2957	2878	2997	2947	270	289	549	570	228	231	-2.23252
4609	-2.26491	5.50186	7.00485e-65	3.8038e-63	RALBF_v3_mp0238	RALW3_v3_mp0462	-	207	exported protein of unknown function	NA	NA	NA	NA	1032	1046	913	872	874	855	103	87	168	158	114	115	-2.2133
1068	-2.26362	5.79505	1.63758e-35	3.62442e-34	RALBF_v3_mp0185	RALW3_v3_mp0409	-	1296	putative transmembrane protein	NA	NA	NA	NA	1079	1040	1299	1273	1149	1089	148	159	157	194	95	118	-2.17443
573	-2.24073	9.09264	3.34169e-60	1.6256e-58	RALBF_v3_mp0242	RALW3_v3_mp0465	cmcH	1572	3'-hydroxymethylcephem-O-carbamoyltransferase	CELLULAR PROCESSES AND SIGNALING	O	Posttranslational modification, protein turnover, chaperones	COG2192	11847	12150	11652	11627	10646	10734	1249	1306	1985	1988	1251	1317	-2.18977
2008	-2.23799	2.55553	3.34078e-37	7.80072e-36	RALBF_v3_mp1847	RALW3_v3_mp0118	-	918	Nad-dependent epimerase/dehydratase protein	METABOLISM	G	Carbohydrate transport and metabolism	COG0451	117	93	115	106	109	135	4	13	18	29	15	14	-2.16982
4285	-2.22763	6.61136	2.40486e-87	1.93633e-85	RALBF_v3_mp1383	RALW3_v3_mp0340	-	303	conserved exported protein of unknown function	NA	NA	NA	NA	1955	2016	1699	1676	2448	2499	173	179	411	432	264	257	-2.18583
2093	-2.21143	4.26895	7.63458e-62	3.87538e-60	RALBF_v3_mp1596	RALW3_v3_mp1610	nahR	915	Hth-type (Hthlysr) transcriptional activator	INFORMATION STORAGE AND PROCESSING	K	Transcription	COG0583	330	332	378	375	477	461	40	27	87	101	41	39	-2.16048
2455	-2.20282	4.09057	2.12967e-17	1.80173e-16	RALBF_v3_2431	RALW3_v3_0561	nasD	807	nitrate ABC transporter, ATP_binding component	METABOLISM	P	Inorganic ion transport and metabolism	COG1116	420	410	153	154	460	451	29	36	69	73	42	41	-2.06764
207	-2.18912	3.27952	1.04861e-24	1.42355e-23	RALBF_v3_mp1574	RALW3_v3_mp1587	malQ	2325	4-alpha-glucanotransferase	METABOLISM	G	Carbohydrate transport and metabolism	COG1640	162	132	216	223	204	207	33	27	26	32	21	14	-2.08073
3728	-2.18689	10.0566	2.02693e-47	6.71332e-46	RALBF_v3_mp0131	RALW3_v3_mp0208	-	456	Universal stress protein	CELLULAR PROCESSES AND SIGNALING	T	Signal transduction mechanisms	COG0589	20684	20644	19221	19174	27496	27537	2452	2589	4840	4886	2075	2128	-2.12753
2916	-2.18286	8.4266	9.37557e-40	2.45977e-38	RALBF_v3_mp0214	RALW3_v3_mp0437	fnr	678	Fumarate and nitrate reduction regulatory protein	CELLULAR PROCESSES AND SIGNALING	T	Signal transduction mechanisms	COG0664	6147	5992	7206	7028	8456	8681	862	833	1604	1625	599	613	-2.11374
3249	-2.17177	4.34017	1.43391e-52	5.53417e-51	RALBF_v3_mp1786	RALW3_v3_mp0058	-	579	conserved protein of unknown function	NA	NA	NA	NA	386	359	392	353	461	505	48	38	107	84	45	34	-2.12029
386	-2.154	7.47154	6.77249e-80	4.79205e-78	RALBF_v3_mp0237	RALW3_v3_mp0461	-	1851	conserved protein of unknown function	CELLULAR PROCESSES AND SIGNALING	O	Posttranslational modification, protein turnover, chaperones	COG2192	3949	3941	3568	3583	3463	3480	361	384	736	725	505	478	-2.11477
1051	-2.14309	8.45706	1.0867e-82	8.31953e-81	RALBF_v3_3061	RALW3_v3_3459	dadA	1290	D-amino acid dehydrogenase subunit	METABOLISM	E	Amino acid transport and metabolism	COG0665	6436	6518	6996	7095	8601	8492	669	685	1770	1832	860	845	-2.10444
50	-2.1401	3.39085	3.60317e-64	1.93412e-62	RALBF_v3_2999	RALW3_v3_1190	-	4101	Bacteriophage-related protein	INFORMATION STORAGE AND PROCESSING	L	Replication, recombination and repair	COG0419	190	181	213	216	223	209	19	17	41	52	27	26	-2.0924
4480	-2.13665	2.67818	8.39019e-34	1.76496e-32	RALBF_v3_1806	RALW3_v3_1166	-	456	Conserved hypothethical protein	NA	NA	NA	NA	124	108	119	116	119	142	10	15	29	12	16	24	-2.0726
4350	-2.11637	10.098	6.23813e-37	1.44936e-35	RALBF_v3_0484	RALW3_v3_3366	-	279	conserved protein of unknown function	NA	NA	NA	NA	21353	20865	19185	18857	28636	28643	1667	1646	6760	6787	2671	2804	-2.04754
215	-2.108	5.80666	5.21012e-65	2.8625e-63	RALBF_v3_mp1466	RALW3_v3_mp0260	cadA	2355	Cation (Cadmium)-transporting atpase (Cadmium efflux atpase)	METABOLISM	P	Inorganic ion transport and metabolism	COG2217	973	1050	994	987	1437	1478	102	125	272	283	126	145	-2.06174
1687	-2.09738	7.53502	8.11389e-32	1.56578e-30	RALBF_v3_0489	RALW3_v3_3372	adhA	1017	putative alcohol dehydrogenase AdhA	POORLY CHARACTERIZED	R	General function prediction only	COG1064	3091	3071	3605	3518	5068	4880	473	506	886	920	319	345	-2.01991
2801	-2.08534	4.85219	2.22831e-39	5.78123e-38	RALBF_v3_2915	RALW3_v3_0079	-	708	Lipoprotein	NA	NA	NA	NA	465	484	469	508	823	778	56	73	144	135	54	75	-2.02288
1868	-2.08084	3.47428	7.97933e-50	2.78086e-48	RALBF_v3_2287	RALW3_v3_0704	-	981	Integral membrane protein	METABOLISM	E	Amino acid transport and metabolism	COG0697	198	183	242	233	199	240	28	25	43	47	29	25	-2.03471
288	-2.06958	8.37129	2.96904e-71	1.80071e-69	RALBF_v3_mp0236	RALW3_v3_mp0460	-	2070	conserved protein of unknown function	NA	NA	NA	NA	7257	7175	6660	6681	6504	6423	769	728	1346	1403	947	1003	-2.03084
2341	-2.06478	5.02751	8.89869e-39	2.25853e-37	RALBF_v3_mp0470	RALW3_v3_mp1238	-	852	conserved membrane protein of unknown function	POORLY CHARACTERIZED	R	General function prediction only	COG0730	740	740	606	577	614	625	90	82	151	123	67	82	-2.00089
2763	2.09073	2.05239	8.4045e-29	1.41183e-27	RALBF_v3_1821	RALW3_v3_1154	-	738	Conserved hypothethical protein	NA	NA	NA	NA	15	14	28	19	21	28	26	30	84	94	55	64	2.07908
3062	2.09469	6.00723	1.18258e-48	3.94475e-47	RALBF_v3_2039	RALW3_v3_0944	-	636	conserved protein of unknown function	NA	NA	NA	NA	298	323	297	292	338	338	392	403	1428	1329	924	991	2.09258
1251	2.12255	9.28185	3.19949e-38	7.86402e-37	RALBF_v3_1575	RALW3_v3_1426	tufB	1191	protein chain elongation factor EF-Tu	INFORMATION STORAGE AND PROCESSING	J	Translation, ribosomal structure and biogenesis	COG0050	2987	2848	3122	3043	2892	2932	3595	3526	12915	12854	9911	10011	2.10857
3607	2.15434	9.63308	2.07572e-77	1.42553e-75	RALBF_v3_1962	RALW3_v3_1019	-	726	Signal peptide outer membrane protein W	CELLULAR PROCESSES AND SIGNALING	M	Cell wall/membrane/envelope biogenesis	COG3047	3374	3427	3527	3532	4338	4287	5702	5667	16388	16392	11113	11343	2.16909
2427	2.18867	8.20438	2.19174e-44	6.43738e-43	RALBF_v3_mp1409	RALW3_v3_mp0316	fliC	822	flagellar filament structural protein (flagellin protein)	CELLULAR PROCESSES AND SIGNALING	N	Cell motility	COG1344	1124	1169	1543	1459	1469	1434	1820	1796	7623	7597	3630	3743	2.17891
1838	2.19724	4.55159	1.1079e-48	3.72221e-47	RALBF_v3_mp1624	RALW3_v3_mp1637	yccK	981	Uncharacterized oxidoreductase YccK	METABOLISM	C	Energy production and conversion	COG0667	92	101	125	100	123	122	293	264	395	419	256	255	2.19498
3670	2.20058	4.06211	1.86731e-17	1.58552e-16	RALBF_v3_mp1396	RALW3_v3_mp0329	fliJ	465	Flagellar protein	CELLULAR PROCESSES AND SIGNALING	N	Cell motility	COG2882	63	59	85	88	83	85	63	57	450	422	264	267	2.11093
4159	2.21046	8.01406	1.16287e-57	5.22172e-56	RALBF_v3_mp0343	RALW3_v3_mp1362	-	327	conserved exported protein of unknown function	NA	NA	NA	NA	1137	1147	1140	1168	1312	1171	3034	2895	4176	4242	2852	2909	2.21167
4228	2.22054	7.48594	8.12473e-34	1.71685e-32	RALBF_v3_2368	RALW3_v3_0622	-	315	Twin-arginine translocation pathway signal protein (fragment)	NA	NA	NA	NA	521	584	808	786	1144	1134	2118	2235	2913	2926	1786	1906	2.19333
2193	2.2449	2.72103	2.7286e-47	8.849e-46	RALBF_v3_mp0509	RALW3_v3_mp1201	dapA	897	4-hydroxy-tetrahydrodipicolinate synthase	METABOLISM	E	Amino acid transport and metabolism	COG0329	25	32	31	27	34	34	50	50	148	131	88	105	2.24801
2711	2.25806	6.47215	3.08251e-37	7.23382e-36	RALBF_v3_mp1054	RALW3_v3_mp0657	-	744	putative branched-chain amino acid transport system permease, ATP_binding component	METABOLISM	E	Amino acid transport and metabolism	COG0410	374	387	386	383	427	411	463	486	1889	1991	1420	1516	2.23104
1814	2.25869	5.44912	6.78295e-22	7.87969e-21	RALBF_v3_mp1399	RALW3_v3_mp0326	fliG	993	flagellar motor switching and energizing component	CELLULAR PROCESSES AND SIGNALING	N	Cell motility	COG1536	151	148	252	206	189	226	202	167	1145	1050	681	717	2.18706
1680	2.28134	6.28753	8.1625e-67	4.64865e-65	RALBF_v3_mp1056	RALW3_v3_mp0655	-	1053	putative branched-chain amino acid transport system permease, membrane component	METABOLISM	E	Amino acid transport and metabolism	COG0559	316	291	350	344	364	404	543	501	1625	1668	1245	1145	2.2838
3543	2.30648	4.12737	3.13624e-27	4.94806e-26	RALBF_v3_mp1412	RALW3_v3_mp0313	fliL	498	Flagellar flil protein	CELLULAR PROCESSES AND SIGNALING	N	Cell motility	COG1580	56	56	83	92	78	95	91	81	428	451	271	265	2.25497
3582	2.31743	4.84867	5.13017e-25	7.13032e-24	RALBF_v3_mp0391	RALW3_v3_mp1315	cheW	492	chemotaxis protein; regulation	CELLULAR PROCESSES AND SIGNALING	N	Cell motility	COG0835	93	96	138	164	134	123	141	128	784	782	396	430	2.25427
4699	2.33182	1.58308	1.38273e-24	1.85556e-23	RALBF_v3_mp0510	RALW3_v3_mp1200	-	174	protein of unknown function	NA	NA	NA	NA	12	14	7	7	19	19	20	17	69	65	48	44	2.27927
3945	2.3481	6.713	1.19475e-12	6.40621e-12	RALBF_v3_mp1259	RALW3_v3_mp1427	yolI	390	putative tautomerase YolI	NA	NA	NA	NA	264	312	445	495	604	568	322	264	3369	3293	1482	1476	2.18361
4713	2.37197	6.2441	3.56119e-75	2.30983e-73	RALBF_v3_mp1445	RALW3_v3_mp0280	-	186	protein of unknown function	NA	NA	NA	NA	325	354	299	253	327	334	541	578	1567	1577	1096	1172	2.37447
4720	2.37981	5.87181	1.92091e-53	7.60225e-52	RALBF_v3_1901	RALW3_v3_1078	-	177	protein of unknown function	NA	NA	NA	NA	214	213	256	236	296	262	764	700	937	966	646	639	2.36828
74	2.40329	6.46283	1.03327e-70	6.10805e-69	RALBF_v3_mp0627	RALW3_v3_mp1080	-	3210	multidrug transport protein, acriflavin resistance protein domain	CELLULAR PROCESSES AND SIGNALING	V	Defense mechanisms	COG0841	281	296	420	385	405	400	1014	1011	1491	1462	1029	1083	2.40303
4552	2.42029	6.32711	2.65168e-76	1.76905e-74	RALBF_v3_2639	RALW3_v3_0363	-	264	protein of unknown function	NA	NA	NA	NA	349	346	275	292	329	358	598	599	1648	1576	1206	1282	2.42198
4156	2.42683	5.20978	4.69695e-14	2.90142e-13	RALBF_v3_mp1401	RALW3_v3_mp0324	fliE	333	Flagellar hook-basal body complex protein FliE	CELLULAR PROCESSES AND SIGNALING	N	Cell motility	COG1677	117	108	152	201	172	149	110	91	1011	922	659	687	2.26172
747	2.45265	7.51644	9.86621e-116	9.80323e-114	RALBF_v3_2994	RALW3_v3_1185	ripP2	1467	type III effector protein PopP2	NA	NA	NA	NA	719	635	651	649	891	834	1664	1641	3470	3368	2598	2598	2.46976
627	2.46742	5.45979	1.14875e-107	1.0519e-105	RALBF_v3_1755	RALW3_v3_1219	-	1713	Hemolysin activator translocator	CELLULAR PROCESSES AND SIGNALING	U	Intracellular trafficking, secretion, and vesicular transport	COG2831	164	139	182	171	202	196	375	363	871	848	683	636	2.4823
963	2.48534	6.37835	5.76107e-151	7.913e-149	RALBF_v3_1754	RALW3_v3_1220	-	1434	conserved protein of unknown function	INFORMATION STORAGE AND PROCESSING	L	Replication, recombination and repair	COG3677	310	324	313	304	341	360	803	742	1632	1683	1074	1143	2.50772
2529	2.65707	5.4492	5.04055e-107	4.5268e-105	RALBF_v3_0257	RALW3_v3_3140	-	789	putative ABC-type branched-chain amino acid transporter, atp_binding component	METABOLISM	E	Amino acid transport and metabolism	COG0411	139	143	151	153	182	167	476	485	913	927	488	492	2.66546
4239	2.67039	9.40419	1.22299e-50	4.39334e-49	RALBF_v3_2170	RALW3_v3_0820	-	306	conserved protein of unknown function	NA	NA	NA	NA	2078	2119	2338	2284	2622	2764	3802	3820	15676	15804	11480	11385	2.63835
1957	2.6839	4.64095	8.82355e-108	8.2412e-106	RALBF_v3_mp1057	RALW3_v3_mp0654	iclR	954	Transcriptional regulator, IclR family	INFORMATION STORAGE AND PROCESSING	K	Transcription	COG1414	81	80	84	80	97	107	197	215	617	577	328	339	2.69629
3439	2.74007	4.34624	2.77884e-106	2.44852e-104	RALBF_v3_2733	RALW3_v3_0260	-	516	conserved exported protein of unknown function	METABOLISM	C	Energy production and conversion	COG2869	67	64	61	55	96	76	180	170	444	442	301	299	2.75053
1038	2.76443	3.48746	4.41246e-99	3.67968e-97	RALBF_v3_mp0628	RALW3_v3_mp1079	-	1326	Transmembrane multidrug efflux system transmembrane protein	CELLULAR PROCESSES AND SIGNALING	M	Cell wall/membrane/envelope biogenesis	COG0845	29	33	45	44	38	41	109	92	234	253	165	169	2.76999
2217	2.88585	4.63673	1.17996e-68	6.88802e-67	RALBF_v3_1899	RALW3_v3_1080	-	867	conserved protein of unknown function	NA	NA	NA	NA	74	83	67	78	79	88	332	315	421	443	314	301	2.86478
660	2.93827	4.91307	5.37626e-31	1.00028e-29	RALBF_v3_1687	RALW3_v3_1290	aldB	1521	aldehyde dehydrogenase B	METABOLISM	C	Energy production and conversion	COG1012	87	82	93	93	100	100	482	519	495	485	250	246	2.82951
5	3.01149	8.00626	3.34162e-114	3.18477e-112	RALBF_v3_mp0542	RALW3_v3_mp1165	-	9534	Hemagglutinin-related protein	CELLULAR PROCESSES AND SIGNALING	U	Intracellular trafficking, secretion, and vesicular transport	COG3210	636	688	684	738	840	797	1848	1899	6372	6395	3872	3691	3.01127
1003	3.0542	6.40916	6.3074e-151	8.41587e-149	RALBF_v3_0258	RALW3_v3_3141	-	1323	Amino acid transport system permease lipoprotein	METABOLISM	E	Amino acid transport and metabolism	COG4177,COG0477	199	192	244	246	272	271	912	956	1919	1872	972	982	3.06128
1686	3.06261	7.5263	1.38596e-65	7.70529e-64	RALBF_v3_1900	RALW3_v3_1079	-	1011	conserved protein of unknown function	POORLY CHARACTERIZED	S	Function unknown	COG3220	456	464	501	512	571	551	2611	2553	2967	3036	1993	2032	3.02243
3820	3.08389	8.39301	4.61864e-86	3.65577e-84	RALBF_v3_mp1680	RALW3_v3_mp1712	-	477	protein of unknown function	NA	NA	NA	NA	988	902	736	664	1095	1077	2424	2493	8219	8415	4945	5095	3.06455
1978	3.13969	5.65348	1.16547e-121	1.26575e-119	RALBF_v3_0259	RALW3_v3_3142	-	948	putative ABC-type branched-chain amino acid transporter, membrane component	METABOLISM	E	Amino acid transport and metabolism	COG0559	126	94	158	128	149	149	562	594	1108	1114	561	596	3.1366
3523	3.19047	0.884515	1.94789e-30	3.53955e-29	RALBF_v3_2476	RALW3_v3_mp1706	-	513	conserved protein of unknown function	INFORMATION STORAGE AND PROCESSING	L	Replication, recombination and repair	COG3293	6	8	2	3	4	5	11	19	40	47	33	23	3.05465
4757	3.21696	6.54571	2.77267e-185	5.17935e-183	RALBF_v3_0498	RALW3_v3_3383	-	165	protein of unknown function	NA	NA	NA	NA	229	222	188	199	280	292	862	863	1982	2095	1342	1407	3.22957
1254	3.22041	4.81869	1.68538e-133	2.01814e-131	RALBF_v3_1447	RALW3_v3_1532	phcR	1248	Two component response regulator protein	CELLULAR PROCESSES AND SIGNALING	T	Signal transduction mechanisms	COG0642	58	70	87	72	73	70	257	231	620	611	445	465	3.22283
2626	3.22889	9.00669	1.08362e-81	7.907e-80	RALBF_v3_mp1679	RALW3_v3_mp1711	-	747	conserved protein of unknown function	NA	NA	NA	NA	1328	1310	1060	976	1480	1470	3464	3492	12276	12361	8454	8646	3.19792
4482	3.24711	5.28889	5.13416e-165	7.73437e-163	RALBF_v3_2040	RALW3_v3_0943	-	240	conserved protein of unknown function	NA	NA	NA	NA	108	108	84	95	95	90	376	359	844	874	579	582	3.26047
3127	3.41134	2.69027	4.4697e-45	1.33805e-43	RALBF_v3_0450	RALW3_v3_mp0526	insD	603	putative IS2 transposase	INFORMATION STORAGE AND PROCESSING	L	Replication, recombination and repair	COG2801	11	12	13	16	15	22	41	39	146	151	127	132	3.3066
2750	3.44738	6.39162	6.76268e-196	1.43553e-193	RALBF_v3_0256	RALW3_v3_3139	-	720	putative ABC-type branched-chain amino acid transporter, ATP_binding component	METABOLISM	E	Amino acid transport and metabolism	COG0410	179	177	167	166	197	208	700	761	2098	2062	1180	1201	3.45843
145	3.58515	9.03169	3.52266e-179	6.32723e-177	RALBF_v3_mp1675	RALW3_v3_mp1708	-	2634	conserved protein of unknown function	INFORMATION STORAGE AND PROCESSING	L	Replication, recombination and repair	COG0470	1008	1054	976	917	1082	1154	6166	6115	10139	10125	6974	7032	3.58827
162	3.73214	12.3062	3.16421e-54	1.28494e-52	RALBF_v3_3024	RALW3_v3_3496	ripC2	2487	type III effector protein	METABOLISM	F	Nucleotide transport and metabolism	COG0461	8251	8257	9756	9724	9240	9287	81344	81842	68830	68926	55573	56100	3.61597
520	3.87087	8.58875	1.47556e-240	3.62677e-238	RALBF_v3_0261	RALW3_v3_3144	alkK	1638	Medium-chain-fatty-acid-CoA ligase (Medium-chain acyl- CoA synthetase)	METABOLISM	I	Lipid transport and metabolism	COG0318	529	577	624	649	671	759	3346	3337	9673	9508	5648	5746	3.88154
4191	4.16824	4.95959	3.7598e-169	5.85275e-167	RALBF_v3_mp1197	RALW3_v3_mp0392	-	486	conserved protein of unknown function	NA	NA	NA	NA	43	44	29	34	58	50	272	276	731	724	531	527	4.14446
4608	4.30195	6.45532	4.57784923270186e-318	1.78154632721658e-315	RALBF_v3_mp1061	RALW3_v3_mp0650	-	207	conserved protein of unknown function	NA	NA	NA	NA	105	106	113	105	113	115	920	931	1866	1925	1389	1307	4.31357
1105	4.37538	8.69083	0	0	RALBF_v3_0260	RALW3_v3_3143	-	1254	putative ABC-type branched-chain amino acid transporter, periplasmic component	METABOLISM	E	Amino acid transport and metabolism	COG0683	436	406	442	490	589	580	4030	4123	10048	10211	5855	5880	4.3914
503	4.52801	10.2933	8.02713e-256	2.34292e-253	RALBF_v3_2643	RALW3_v3_0360	-	1704	putative TRANSPORTER, MSF family	METABOLISM	E	Amino acid transport and metabolism	COG0477	1127	1170	1184	1224	1696	1682	14511	14726	25176	25190	18227	18472	4.52591
639	4.63364	10.9105	0	0	RALBF_v3_mp0108	RALW3_v3_mp0184	katB	1530	Catalase precursor (Paraquat-inducible catalase isozyme B)	METABOLISM	P	Inorganic ion transport and metabolism	COG0753	1665	1719	1786	1762	2330	2264	18516	18386	44421	44514	30191	30432	4.64832
3956	4.71542	10.2847	5.00877e-105	4.33166e-103	RALBF_v3_2665	RALW3_v3_0337	-	552	protein of unknown function	INFORMATION STORAGE AND PROCESSING	L	Replication, recombination and repair	COG1961	1166	1167	962	960	1442	1347	7491	7475	34462	34542	22304	22770	4.61162
509	5.35317	8.89878	4.61374e-302	1.53901e-299	RALBF_v3_mp1060	RALW3_v3_mp0651	ubiF	1677	2-octaprenyl-3-methyl-6-methoxy-1,4-benzoquinol oxygenase	METABOLISM	C	Energy production and conversion	COG0654	289	262	267	265	332	345	5992	6202	9554	9667	6648	6590	5.33514
1866	5.79828	10.1729	0	7.58714e-306	RALBF_v3_mp1059	RALW3_v3_mp0652	-	960	putative Metallo-hydrolase/oxidoreductase, Beta-lactamase	POORLY CHARACTERIZED	R	General function prediction only	COG0491	473	480	487	506	587	612	15350	15367	22616	23037	15660	15634	5.76919
2315	5.84293	10.434	0	0	RALBF_v3_mp1338	RALW3_v3_mp0388	-	840	B-ketoadipate enol-lactone hydrolase protein	POORLY CHARACTERIZED	R	General function prediction only	COG0596	560	608	582	574	646	674	14484	14637	29165	29055	22973	23295	5.84845
4616	6.27301	6.84116	1.41028e-273	4.39068e-271	RALBF_v3_mp1340	RALW3_v3_mp0386	-	201	conserved protein of unknown function	NA	NA	NA	NA	43	42	32	40	28	40	1035	930	2657	2722	2122	2117	6.18749
4672	6.61396	8.5792	1.33574e-241	3.46551e-239	RALBF_v3_mp1058	RALW3_v3_mp0653	-	186	protein of unknown function	NA	NA	NA	NA	101	119	68	76	116	114	5216	5184	7407	7523	5268	5259	6.51123
851	6.63068	11.1341	0	0	RALBF_v3_mp1339	RALW3_v3_mp0387	-	1407	Multidrug resistance protein b (Translocase)	METABOLISM	E	Amino acid transport and metabolism	COG0477	524	531	562	623	643	573	23958	23923	46955	47193	37790	38248	6.6307
118	7.22402	12.3285	0	0	RALBF_v3_mp1337	RALW3_v3_mp0389	fadD	2814	Acyl-CoA synthetase	METABOLISM	I	Lipid transport and metabolism	COG0318	835	853	829	836	961	940	52141	53062	111221	112304	88074	88511	7.22538

## Sheet: M-BanxN-Mel
univID	logFC	logCPM	PValue	FDR	IBSBF1503	UW163	Gene	Length	Product	COGprocess	COGclassID	ClassDescription	COGs	MB5_L001	MB5_L002	MB6_L001	MB6_L002	MB8_L001	MB8_L002	NM1_L001	NM1_L002	NM2_L001	NM2_L002	NM3_L001	NM3_L002	log2FoldChange
1962	2.95985	9.15427	8.49692e-40	1.02998e-38	RALBF_v3_2973	RALW3_v3_0023	ripE2	912	type III effector (Xcc1246-like)	NA	NA	NA	NA	1932	1979	1844	1857	3873	3946	6945	7097	6929	6906	10112	10074	2.93941
1444	2.24524	10.2151	3.72516e-52	6.24732e-51	RALBF_v3_2945	RALW3_v3_0048	ripP1	1107	type III effector protein PopP1	NA	NA	NA	NA	7126	6960	8152	8023	9602	9744	14609	14479	12476	12900	19049	19338	2.26278
3812	2.49998	4.69292	3.43361e-59	6.63878e-58	RALBF_v3_2892	RALW3_v3_0103	-	414	Bacteriohemerythrin	METABOLISM	P	Inorganic ion transport and metabolism	COG2703	157	162	172	182	152	137	256	294	232	200	721	706	2.51622
4570	2.0988	4.82164	7.3492e-81	2.21851e-79	RALBF_v3_2881	RALW3_v3_0115	-	207	conserved protein of unknown function	NA	NA	NA	NA	211	221	244	237	215	195	265	278	328	307	586	607	2.12644
4203	2.08165	9.10861	5.51783e-81	1.67649e-79	RALBF_v3_2871	RALW3_v3_0124	-	327	conserved hypothetical protein, DUF88; putative TRANSMEMBRANE PROTEIN	POORLY CHARACTERIZED	S	Function unknown	COG4575	4510	4481	4324	4211	3924	3897	6036	5948	5842	6065	9799	9587	2.10943
2921	2.08633	6.17851	1.15828e-41	1.46081e-40	RALBF_v3_2844	RALW3_v3_0152	pilX	666	putative type IV pilus assembly protein PilX	CELLULAR PROCESSES AND SIGNALING	N	Cell motility	COG4726	475	419	588	561	661	649	670	799	951	903	1134	1159	2.10237
2338	-2.88949	4.36982	3.88547e-87	1.28029e-85	RALBF_v3_2745	RALW3_v3_0247	-	825	conserved protein of unknown function	INFORMATION STORAGE AND PROCESSING	L	Replication, recombination and repair	COG2801	676	691	651	700	686	696	22	35	31	38	49	53	-2.85541
3264	-2.83125	8.23058	2.33623e-55	4.12499e-54	RALBF_v3_2736	RALW3_v3_0257	-	570	conserved protein of unknown function	NA	NA	NA	NA	9318	9203	7760	7724	14021	14241	515	464	518	470	770	831	-2.76618
3306	2.56945	5.86545	2.66216e-61	5.39232e-60	RALBF_v3_2731	RALW3_v3_0271	-	564	Transcriptional repressor for acridine efflux pump acrab	INFORMATION STORAGE AND PROCESSING	K	Transcription	COG1309	379	405	324	338	303	304	795	778	636	662	952	946	2.58354
3956	5.91438	9.92734	1.76867e-212	2.85366e-210	RALBF_v3_2665	RALW3_v3_0337	-	552	protein of unknown function	INFORMATION STORAGE AND PROCESSING	L	Replication, recombination and repair	COG1961	543	619	600	591	697	754	13055	13222	14407	14449	16800	16903	5.89403
1417	3.40704	4.28828	7.12414e-60	1.39472e-58	RALBF_v3_2641	RALW3_v3_0362	-	1158	Plasmid recombination enzyme	INFORMATION STORAGE AND PROCESSING	L	Replication, recombination and repair	COG0419	52	55	88	90	74	72	210	266	289	342	341	313	3.3984
4552	5.16487	5.12239	1.76428e-120	9.5989e-119	RALBF_v3_2639	RALW3_v3_0363	-	264	protein of unknown function	NA	NA	NA	NA	41	23	36	47	46	43	461	443	564	592	624	588	5.12733
4618	3.57296	4.48501	3.9921e-59	7.68684e-58	RALBF_v3_2636	RALW3_v3_0366	-	219	XRE family transcriptional regulator	INFORMATION STORAGE AND PROCESSING	K	Transcription	COG1396	47	43	87	83	89	92	276	284	365	338	387	382	3.55391
3238	4.00742	5.68841	6.41043e-37	7.04094e-36	RALBF_v3_2633	RALW3_v3_0370	-	687	conserved membrane protein of unknown function	NA	NA	NA	NA	64	52	121	112	178	215	681	682	806	798	766	814	3.91896
1192	2.73768	7.07661	1.30663e-45	1.83046e-44	RALBF_v3_2632	RALW3_v3_0371	-	1245	Conserved hypothethical protein	CELLULAR PROCESSES AND SIGNALING	M	Cell wall/membrane/envelope biogenesis	COG0810	525	521	683	694	889	937	1530	1584	1856	1910	2011	2027	2.73393
3491	-2.32139	5.07492	7.04864e-56	1.25401e-54	RALBF_v3_2618	RALW3_v3_0376	-	489	protein of unknown function	NA	NA	NA	NA	1110	1056	1055	1046	1092	1117	84	67	83	80	95	106	-2.27352
4142	2.40141	6.40005	3.66639e-93	1.32985e-91	RALBF_v3_2455	RALW3_v3_0537	-	333	conserved exported protein of unknown function	NA	NA	NA	NA	498	512	540	490	632	583	951	993	926	955	1498	1658	2.42488
4228	4.95097	8.71974	5.15234e-244	1.14799e-241	RALBF_v3_2368	RALW3_v3_0622	-	315	Twin-arginine translocation pathway signal protein (fragment)	NA	NA	NA	NA	625	694	460	430	463	492	5335	5409	5136	5134	9844	9697	4.95588
4431	3.32625	9.48129	2.56675e-74	6.67212e-73	RALBF_v3_2346	RALW3_v3_0644	-	258	conserved protein of unknown function	NA	NA	NA	NA	2786	2883	2721	2628	2286	2283	11179	11393	7340	7247	11445	11673	3.32454
119	2.21409	8.70446	8.02566e-58	1.50811e-56	RALBF_v3_2303	RALW3_v3_0687	ripY	2859	Ankyrin repeat protein	POORLY CHARACTERIZED	R	General function prediction only	COG0666	2192	2218	3338	3435	3302	3346	4818	4787	3623	3669	8901	8946	2.23303
2272	3.65807	7.03019	8.69378e-233	1.69492e-230	RALBF_v3_2297	RALW3_v3_0693	-	858	Phenazine biosynthesis phzc/phzf protein	POORLY CHARACTERIZED	R	General function prediction only	COG0384	370	338	449	424	379	369	1334	1309	1451	1509	3570	3612	3.6808
4603	2.06758	3.55185	4.91631e-34	4.92579e-33	RALBF_v3_2282	RALW3_v3_0709	-	204	conserved protein of unknown function	NA	NA	NA	NA	99	119	97	86	86	84	153	134	97	90	247	302	2.0844
1332	2.61586	6.57515	1.10053e-64	2.35132e-63	RALBF_v3_2197	RALW3_v3_0794	-	1173	2-nitropropane dioxygenase-like protein	POORLY CHARACTERIZED	R	General function prediction only	COG2070	597	613	641	628	385	390	870	804	939	975	2622	2653	2.62648
2140	-2.38982	4.06558	4.6483e-46	6.61076e-45	RALBF_v3_2171	RALW3_v3_0819	-	900	Transcriptional regulator protein	INFORMATION STORAGE AND PROCESSING	K	Transcription	COG1737	595	597	579	539	458	395	34	20	37	41	51	66	-2.34202
4239	-3.59426	9.89362	5.90315e-92	2.06126e-90	RALBF_v3_2170	RALW3_v3_0820	-	306	conserved protein of unknown function	NA	NA	NA	NA	42133	41923	32759	32958	30235	29975	867	895	1180	1207	1317	1307	-3.52401
2241	2.90187	7.51839	1.14318e-110	5.34893e-109	RALBF_v3_2164	RALW3_v3_0826	-	861	similar to htpX, putative metalloendopeptidase, family M48	CELLULAR PROCESSES AND SIGNALING	O	Posttranslational modification, protein turnover, chaperones	COG0501	896	930	956	922	766	762	2515	2446	1737	1604	3957	3840	2.92059
4482	6.41732	4.50619	4.36472e-148	3.64688e-146	RALBF_v3_2040	RALW3_v3_0943	-	240	conserved protein of unknown function	NA	NA	NA	NA	6	8	6	10	22	14	301	302	385	368	457	440	6.32258
3804	3.42699	7.1761	3.09034e-94	1.14759e-92	RALBF_v3_2015	RALW3_v3_0964	-	426	conserved protein of unknown function	NA	NA	NA	NA	658	644	506	506	329	335	1389	1421	1709	1729	3710	3873	3.42743
1213	4.83585	10.243	2.06905e-216	3.45753e-214	RALBF_v3_2014	RALW3_v3_0965	hmp	1218	Flavohemoprotein	METABOLISM	C	Energy production and conversion	COG1017,COG1018	1908	1946	1878	1841	1134	1181	14020	14210	15850	15772	28150	28379	4.8421
4568	-2.1215	5.3749	1.3475e-70	3.23331e-69	RALBF_v3_1950	RALW3_v3_1031	-	219	conserved protein of unknown function	NA	NA	NA	NA	1537	1425	1226	1299	1181	1193	94	102	98	97	176	181	-2.08431
4720	3.12422	6.14641	1.20972e-189	1.52981e-187	RALBF_v3_1901	RALW3_v3_1078	-	177	protein of unknown function	NA	NA	NA	NA	256	246	333	378	287	284	752	781	823	798	1707	1695	3.15046
1686	3.7255	7.8642	3.82802e-175	4.47782e-173	RALBF_v3_1900	RALW3_v3_1079	-	1011	conserved protein of unknown function	POORLY CHARACTERIZED	S	Function unknown	COG3220	507	482	811	908	643	629	2617	2678	2736	2693	5679	5629	3.74126
2217	3.15322	4.9334	8.88344e-124	5.1957e-122	RALBF_v3_1899	RALW3_v3_1080	-	867	conserved protein of unknown function	NA	NA	NA	NA	99	99	163	160	130	119	393	354	357	355	672	688	3.17348
4158	3.28659	5.38529	1.5918e-88	5.32004e-87	RALBF_v3_1889	RALW3_v3_1090	-	315	protein of unknown function	NA	NA	NA	NA	171	179	162	166	127	155	578	531	543	581	686	726	3.29509
730	5.64137	8.39236	9.42154e-52	1.55772e-50	RALBF_v3_1877	RALW3_v3_1101	hemN	1470	Oxygen-independent coproporphyrinogen-III oxidase	METABOLISM	H	Coenzyme transport and metabolism	COG0635	432	452	245	281	86	95	3734	3672	3277	3366	10879	10804	5.38984
717	3.89185	6.18612	1.2714e-56	2.30577e-55	RALBF_v3_1876	RALW3_v3_1102	pyk	1521	Pyruvate kinase	METABOLISM	G	Carbohydrate transport and metabolism	COG0469	247	302	196	184	97	94	822	832	667	745	2124	2156	3.84863
4385	-3.76708	10.6621	1.27581e-51	2.09456e-50	RALBF_v3_1859	RALW3_v3_1119	-	270	conserved protein of unknown function	NA	NA	NA	NA	91082	90951	40193	40348	48328	47551	1766	1823	1279	1251	2191	2163	-3.65815
3907	-2.52281	3.49935	5.11816e-52	8.52238e-51	RALBF_v3_1824	RALW3_v3_1151	-	873	Conserved hypothethical protein	CELLULAR PROCESSES AND SIGNALING	V	Defense mechanisms	COG1132	327	299	372	405	347	370	24	24	10	18	37	41	-2.47872
1544	-2.32418	3.73393	3.49803e-34	3.54271e-33	RALBF_v3_1810	RALW3_v3_1163	-	1236	conserved protein of unknown function	INFORMATION STORAGE AND PROCESSING	L	Replication, recombination and repair	COG0863	354	406	336	343	520	494	28	27	28	30	35	53	-2.26565
747	3.04869	7.07004	2.02977e-128	1.2176e-126	RALBF_v3_2994	RALW3_v3_1185	ripP2	1467	type III effector protein PopP2	NA	NA	NA	NA	513	551	577	650	623	594	1767	1806	1526	1503	2443	2513	3.06793
50	-2.3207	3.7008	3.74878e-61	7.56059e-60	RALBF_v3_2999	RALW3_v3_1190	-	4101	Bacteriophage-related protein	INFORMATION STORAGE AND PROCESSING	L	Replication, recombination and repair	COG0419	384	396	406	435	373	411	23	21	26	24	49	60	-2.27763
627	3.17512	5.0345	2.64228e-83	8.29745e-82	RALBF_v3_1755	RALW3_v3_1219	-	1713	Hemolysin activator translocator	CELLULAR PROCESSES AND SIGNALING	U	Intracellular trafficking, secretion, and vesicular transport	COG2831	102	108	152	143	153	155	410	428	424	457	559	613	3.18444
963	2.44628	6.06138	3.83156e-98	1.49399e-96	RALBF_v3_1754	RALW3_v3_1220	-	1434	conserved protein of unknown function	INFORMATION STORAGE AND PROCESSING	L	Replication, recombination and repair	COG3677	412	434	440	450	400	387	713	753	784	864	1187	1208	2.47091
3235	-2.05308	12.1402	3.24905e-49	5.03388e-48	RALBF_v3_1729	RALW3_v3_1249	-	573	Mannose-binding lectin protein	NA	NA	NA	NA	158121	156871	153665	153334	126215	125474	11239	11334	13288	13196	16633	16842	-2.00638
3273	3.11855	5.75902	1.60866e-78	4.56177e-77	RALBF_v3_1716	RALW3_v3_1262	rs_T3E_Hyp1	444	putative type III effector protein	NA	NA	NA	NA	214	230	215	215	244	251	621	653	753	825	861	918	3.12576
1134	-2.96482	4.53654	1.75475e-73	4.48661e-72	RALBF_v3_1694	RALW3_v3_1283	araJ	1251	Msf transporter protein	METABOLISM	E	Amino acid transport and metabolism	COG0477	958	880	697	744	725	661	19	35	34	27	66	74	-2.91266
3348	-2.80621	6.2919	3.48992e-105	1.45798e-103	RALBF_v3_1693	RALW3_v3_1284	-	549	antibiotic resistance protein (acepita)	CELLULAR PROCESSES AND SIGNALING	M	Cell wall/membrane/envelope biogenesis	COG1247	2926	3006	2609	2537	2599	2449	138	127	108	83	249	278	-2.76223
1665	3.15875	7.80715	1.55546e-65	3.36944e-64	RALBF_v3_1689	RALW3_v3_1287	adhA	1026	Alcohol dehydrogenase	POORLY CHARACTERIZED	R	General function prediction only	COG1064	1244	1256	868	938	576	560	2499	2552	2257	2228	5689	5673	3.15391
3293	2.22619	6.11447	1.14456e-65	2.51426e-64	RALBF_v3_1659	RALW3_v3_1319	-	564	conserved exported protein of unknown function	NA	NA	NA	NA	397	394	506	542	547	578	811	828	587	643	1455	1485	2.24676
4212	2.32546	6.58022	4.64007e-111	2.21539e-109	RALBF_v3_1640	RALW3_v3_1340	hip	312	High-potential iron-sulfur protein	NA	NA	NA	NA	729	713	694	638	549	535	946	933	1077	1035	2095	2034	2.35271
2896	5.86267	9.39226	0	0	RALBF_v3_1496	RALW3_v3_1483	-	675	Outer membrane protein	CELLULAR PROCESSES AND SIGNALING	M	Cell wall/membrane/envelope biogenesis	COG3047	452	532	506	506	373	368	8149	8380	8961	8874	15280	15505	5.8795
1254	2.54923	4.4262	2.19841e-92	7.85218e-91	RALBF_v3_1447	RALW3_v3_1532	phcR	1248	Two component response regulator protein	CELLULAR PROCESSES AND SIGNALING	T	Signal transduction mechanisms	COG0642	105	120	134	152	130	143	223	215	236	260	473	532	2.57575
2928	-2.38106	3.60487	4.66951e-33	4.4956e-32	RALBF_v3_1299	RALW3_v3_1678	-	696	conserved exported protein of unknown function	NA	NA	NA	NA	376	368	477	515	255	289	13	20	18	20	59	61	-2.32446
2526	-2.30731	4.34957	5.94773e-37	6.5481e-36	RALBF_v3_1298	RALW3_v3_1679	-	792	protein of unknown function	NA	NA	NA	NA	581	558	862	902	502	489	27	34	35	37	109	102	-2.25535
4486	3.45583	4.83586	6.20823e-78	1.71884e-76	RALBF_v3_1204	RALW3_v3_1771	-	243	conserved protein of unknown function	NA	NA	NA	NA	81	84	109	102	114	108	420	409	347	406	479	477	3.45606
346	2.96035	10.2432	1.20198e-45	1.68891e-44	RALBF_v3_1149	RALW3_v3_1827	dnaK	1959	chaperone Hsp70 in DNA biosynthesis/cell division	CELLULAR PROCESSES AND SIGNALING	O	Posttranslational modification, protein turnover, chaperones	COG0443	3285	3360	5935	5830	7364	7352	16745	16939	11648	11815	23436	23399	2.94864
4374	2.12413	9.32862	4.78315e-34	4.80265e-33	RALBF_v3_1085	RALW3_v3_1894	hupA	285	DNA-binding protein HU-alpha	INFORMATION STORAGE AND PROCESSING	L	Replication, recombination and repair	COG0776	3003	3058	5589	5549	5812	5892	6393	6586	7630	7800	10955	10933	2.13397
4215	2.89336	2.98381	5.6117e-63	1.16698e-61	RALBF_v3_1082	RALW3_v3_1897	-	303	conserved exported protein of unknown function	NA	NA	NA	NA	44	39	37	53	29	45	99	118	77	85	177	216	2.90602
2667	2.07826	5.17362	3.25636e-57	6.02234e-56	RALBF_v3_1047	RALW3_v3_1944	-	717	conserved protein of unknown function	METABOLISM	C	Energy production and conversion	COG0508	301	304	258	270	273	287	334	370	432	475	622	662	2.10107
4403	2.57356	4.59023	4.6352e-33	4.47177e-32	RALBF_v3_0863	RALW3_v3_2123	-	276	conserved exported protein of unknown function	INFORMATION STORAGE AND PROCESSING	J	Translation, ribosomal structure and biogenesis	COG2058	173	153	136	130	133	142	238	216	401	415	347	371	2.56876
2325	3.11209	6.73623	9.19632e-200	1.34467e-197	RALBF_v3_0797	RALW3_v3_2188	-	819	Beta-lactamase-like protein (fragment)	METABOLISM	C	Energy production and conversion	COG0426	455	448	494	446	416	423	1342	1313	1138	1208	2241	2271	3.13833
4472	2.03439	5.43179	1.71242e-23	1.19232e-22	RALBF_v3_0740	RALW3_v3_2244	-	240	conserved protein of unknown function	NA	NA	NA	NA	233	194	404	399	418	434	492	466	549	537	655	590	2.03791
1020	-6.57305	8.86073	0	0	RALBF_v3_3215	RALW3_v3_2624	exuT2	1299	hexuronate transporter	METABOLISM	E	Amino acid transport and metabolism	COG0477	16051	15807	19619	19367	19715	19446	57	53	63	72	125	111	-6.52041
170	-5.25169	7.60887	0	0	RALBF_v3_3216	RALW3_v3_2625	-	2412	Glucosidase protein	METABOLISM	G	Carbohydrate transport and metabolism	COG1501	6583	6578	8429	8403	7700	7629	43	63	62	75	139	117	-5.20271
1264	-4.39959	7.59299	3.32993e-192	4.32798e-190	RALBF_v3_3217	RALW3_v3_2626	-	1185	Outer membrane porin protein	CELLULAR PROCESSES AND SIGNALING	M	Cell wall/membrane/envelope biogenesis	COG3203	5316	5287	8559	8435	8036	8336	114	101	119	109	186	232	-4.33754
1790	-4.60244	5.88242	4.37211e-235	8.89439e-233	RALBF_v3_3218	RALW3_v3_2627	-	978	Galactose mutarotase-like protein	METABOLISM	G	Carbohydrate transport and metabolism	COG2017	2130	2242	2504	2425	1955	2024	27	24	21	20	69	74	-4.53895
1779	2.0785	5.02789	2.00649e-51	3.25984e-50	RALBF_v3_3226	RALW3_v3_2635	nagAa	987	Ferredoxin--NAD(P)(+) reductase (naphthalene dioxygenase/salicylate 5-hydroxylase ferredoxin-specific)	METABOLISM	C	Energy production and conversion	COG0543	241	232	239	217	305	294	393	385	285	324	615	671	2.09919
1526	-6.78533	8.69838	3.47581e-107	1.54889e-105	RALBF_v3_3240	RALW3_v3_2648	yeiH	1101	conserved hypothetical protein; putative inner membrane protein	POORLY CHARACTERIZED	S	Function unknown	COG2855	23318	23065	10658	10302	15140	14826	36	35	23	39	132	151	-6.59276
3564	-6.05495	7.21912	9.8465e-111	4.65371e-109	RALBF_v3_3241	RALW3_v3_2649	-	495	conserved protein of unknown function	INFORMATION STORAGE AND PROCESSING	K	Transcription	COG1846	7546	7324	4209	4194	5695	5562	21	21	12	17	81	92	-5.90275
2629	-2.87534	9.24499	3.35703e-48	5.0024e-47	RALBF_v3_3242	RALW3_v3_2650	-	735	conserved protein of unknown function	POORLY CHARACTERIZED	S	Function unknown	COG4312	24291	23820	13973	14190	25105	24996	1139	1146	757	735	1636	1693	-2.80378
1102	-3.05724	3.95414	1.15941e-39	1.40178e-38	RALBF_v3_3376	RALW3_v3_2785	andAa	1290	Anthranilate 1,2-dioxygenase system ferredoxin--NAD(+) reductase component	POORLY CHARACTERIZED	R	General function prediction only	COG0446	712	679	469	447	374	385	25	10	13	16	40	57	-2.97692
1590	-3.19416	5.09924	2.49609e-81	7.6837e-80	RALBF_v3_3377	RALW3_v3_2786	-	1038	conserved protein of unknown function	NA	NA	NA	NA	1504	1454	1144	1058	995	958	38	29	34	41	99	96	-3.13855
1293	-2.10519	2.70658	1.26497e-34	1.30084e-33	RALBF_v3_3382	RALW3_v3_2791	-	1158	putative fatty acid desaturase	METABOLISM	I	Lipid transport and metabolism	COG3239	183	205	189	202	179	174	14	13	8	14	35	27	-2.0576
1620	-2.34327	2.04753	7.94169e-23	5.38537e-22	RALBF_v3_3383	RALW3_v3_2792	-	1053	Laci-related transcriptional regulator protein	METABOLISM	G	Carbohydrate transport and metabolism	COG1879	147	138	121	105	103	91	6	3	4	7	13	27	-2.27741
2039	-4.06118	5.62486	6.84859e-147	5.43128e-145	RALBF_v3_3385	RALW3_v3_2794	mocB	918	putative rhizopine-binding protein	METABOLISM	G	Carbohydrate transport and metabolism	COG1879	1444	1375	1940	1980	2095	2009	31	29	36	29	65	86	-4.00216
631	-3.88299	5.75738	1.42097e-141	1.07238e-139	RALBF_v3_3386	RALW3_v3_2795	rbsA	1560	fused D-ribose transporter subunits of ABC superfamily: ATP-binding components	METABOLISM	G	Carbohydrate transport and metabolism	COG1129	1597	1582	2174	2063	2250	2160	32	42	41	30	96	105	-3.82789
1752	-3.93212	5.37438	2.43844e-106	1.04674e-104	RALBF_v3_3387	RALW3_v3_2796	rbsC	1023	D-ribose transporter subunit ; membrane component of ABC superfamily	METABOLISM	G	Carbohydrate transport and metabolism	COG1172	1220	1199	1655	1639	1621	1695	21	17	24	30	87	84	-3.86905
320	-4.03974	5.26288	1.93872e-107	8.72237e-106	RALBF_v3_3388	RALW3_v3_2797	-	2040	putative Fructokinase (IolC)	METABOLISM	G	Carbohydrate transport and metabolism	COG0524	1531	1632	1385	1367	1187	1261	18	18	16	22	85	69	-3.9751
397	-3.68043	4.42753	2.62246e-130	1.68089e-128	RALBF_v3_3389	RALW3_v3_2798	iolD	1863	3D-(3,5/4)-trihydroxycyclohexane-1,2-dione hydrolase	METABOLISM	E	Amino acid transport and metabolism	COG3962	776	842	753	728	689	698	19	18	16	17	35	42	-3.62812
1837	-3.62684	4.82729	3.37206e-129	2.07604e-127	RALBF_v3_3390	RALW3_v3_2799	mocC	960	Rhizopine catabolism protein MocC	METABOLISM	G	Carbohydrate transport and metabolism	COG1082	1029	1019	972	1012	1008	964	20	19	22	18	71	61	-3.56549
2456	-3.69276	4.38752	2.5198e-116	1.28154e-114	RALBF_v3_3391	RALW3_v3_2800	iolB	795	5-deoxy-glucuronate isomerase	METABOLISM	G	Carbohydrate transport and metabolism	COG3718	737	725	730	768	710	705	9	21	17	10	46	42	-3.62606
2392	-3.07217	4.14567	9.54697e-73	2.36351e-71	RALBF_v3_3392	RALW3_v3_2801	-	825	Hydroxypyruvate isomerase protein	METABOLISM	G	Carbohydrate transport and metabolism	COG1082	472	463	674	696	612	638	21	17	15	19	56	54	-3.01567
1695	-2.05081	5.39705	5.88548e-67	1.30513e-65	RALBF_v3_3393	RALW3_v3_2802	idhA	1029	Inositol 2-dehydrogenase	POORLY CHARACTERIZED	R	General function prediction only	COG0673	1276	1190	1364	1275	1382	1439	99	113	108	77	199	206	-2.01425
193	3.29641	7.04151	1.69165e-54	2.95344e-53	RALBF_v3_3420	RALW3_v3_2830	ccoI	2394	Copper-exporting ATPase	METABOLISM	P	Inorganic ion transport and metabolism	COG2217	708	764	424	427	304	308	1392	1327	1341	1422	3583	3594	3.2764
4735	3.20295	5.39231	1.16999e-100	4.6393e-99	RALBF_v3_3421	RALW3_v3_2831	fixS	174	FixS	METABOLISM	P	Inorganic ion transport and metabolism	COG3197	211	225	162	170	118	127	501	523	487	507	934	881	3.21487
702	3.21189	9.51517	1.47826e-118	7.85996e-117	RALBF_v3_3422	RALW3_v3_2832	ccoN	1458	Cytochrome C oxidase cbb3-type, subunit I	CELLULAR PROCESSES AND SIGNALING	O	Posttranslational modification, protein turnover, chaperones	COG3278	2462	2466	3115	3229	2935	2961	9979	10142	8051	8005	13268	13570	3.22826
2860	5.16132	7.55422	2.35055e-71	5.69855e-70	RALBF_v3_3423	RALW3_v3_2833	ccoO	681	Cytochrome c oxidase cbb3-type, mono-heme subunit II	METABOLISM	C	Energy production and conversion	COG2993	311	341	189	197	101	95	2718	2768	1881	1806	4618	4675	5.07195
4682	4.51467	5.23741	1.36114e-52	2.29092e-51	RALBF_v3_3424	RALW3_v3_2834	ccoQ	183	Cytochrome c oxidase cbb3-type, membrane subunit	NA	NA	NA	NA	82	119	68	63	37	22	492	528	315	347	1127	1108	4.42931
1882	4.44582	8.21753	4.20661e-92	1.4799e-90	RALBF_v3_3425	RALW3_v3_2835	ccoP	945	Cbb3-type cytochrome c oxidase subunit CcoP	METABOLISM	C	Energy production and conversion	COG2010	741	797	475	483	333	314	4081	4110	3311	3284	6652	6693	4.41399
724	4.08273	7.9549	8.39158e-117	4.31475e-115	RALBF_v3_3426	RALW3_v3_2836	-	1464	Iron-Sulfur 4Fe-4S Ferredoxin	METABOLISM	C	Energy production and conversion	COG0348	739	766	534	503	418	372	3288	3347	2914	2936	5181	5222	4.07605
4503	3.25083	6.55874	4.1409e-151	3.52278e-149	RALBF_v3_3427	RALW3_v3_2837	-	231	conserved protein of unknown function	POORLY CHARACTERIZED	S	Function unknown	COG3198	450	411	362	340	308	304	1139	1228	957	992	2145	2198	3.26975
4451	2.76672	7.21288	4.07598e-120	2.19213e-118	RALBF_v3_3428	RALW3_v3_2838	-	255	conserved exported protein of unknown function	NA	NA	NA	NA	755	776	873	827	693	681	1910	1987	1460	1551	2918	2822	2.78953
155	2.30063	9.13012	4.87274e-71	1.17523e-69	RALBF_v3_0006	RALW3_v3_2891	clpB	2589	Chaperone	CELLULAR PROCESSES AND SIGNALING	O	Posttranslational modification, protein turnover, chaperones	COG0542	3390	3348	4307	4387	3718	3650	7211	7164	5002	5185	10265	10568	2.32308
4106	-2.27863	2.91772	6.23459e-09	2.01322e-08	RALBF_v3_0022	RALW3_v3_2907	-	345	conserved protein of unknown function	NA	NA	NA	NA	354	356	164	193	144	118	6	4	4	9	58	60	-2.0878
423	-2.06525	3.67851	6.02963e-35	6.24173e-34	RALBF_v3_0095	RALW3_v3_2983	ephD	1800	putative oxidoreductase EphD	METABOLISM	I	Lipid transport and metabolism	COG1028	378	377	451	452	350	311	21	31	16	33	80	56	-2.01714
4707	4.45847	12.4369	1.18139e-182	1.45466e-180	RALBF_v3_0155	RALW3_v3_3043	-	177	conserved protein of unknown function	NA	NA	NA	NA	8138	8288	9094	9186	11430	11572	72693	73843	69971	70766	109938	111638	4.46479
3322	2.71968	6.39931	1.02521e-151	8.88324e-150	RALBF_v3_0192	RALW3_v3_3083	-	564	conserved protein of unknown function	NA	NA	NA	NA	458	419	492	456	440	439	978	1016	923	995	1691	1644	2.746
4709	3.28795	7.81601	5.16866e-196	7.32854e-194	RALBF_v3_0193	RALW3_v3_3084	-	174	conserved protein of unknown function	NA	NA	NA	NA	806	823	876	907	780	861	2720	2644	2714	2932	4428	4443	3.3127
3075	3.73633	10.6044	2.06496e-78	5.78559e-77	RALBF_v3_0194	RALW3_v3_3085	-	618	conserved exported protein of unknown function	POORLY CHARACTERIZED	S	Function unknown	COG5514	2847	2995	5010	5053	5141	5121	20306	20458	21089	21508	25280	25421	3.7233
4724	4.31238	2.96608	6.45594e-75	1.70663e-73	RALBF_v3_0196	RALW3_v3_3086	-	174	protein of unknown function	NA	NA	NA	NA	20	7	12	17	18	27	139	120	112	106	158	167	4.27619
3143	2.12117	4.82008	2.64445e-68	6.06538e-67	RALBF_v3_0205	RALW3_v3_3088	-	609	Predicted metal-binding integral membrane protein	POORLY CHARACTERIZED	S	Function unknown	COG5486	247	248	197	204	198	205	278	302	272	282	617	659	2.14815
283	2.15455	9.38841	6.33493e-106	2.69465e-104	RALBF_v3_0254	RALW3_v3_3136	pehB	2106	Exo-poly-galacturonosidase signal peptide protein	CELLULAR PROCESSES AND SIGNALING	M	Cell wall/membrane/envelope biogenesis	COG5434	4627	4547	5249	5180	5068	4885	6824	6809	7301	7511	12743	12736	2.18441
4174	2.6607	0.324898	2.10339e-20	1.31223e-19	RALBF_v3_0738	RALW3_v3_3301	-	324	conserved protein of unknown function	INFORMATION STORAGE AND PROCESSING	L	Replication, recombination and repair	COG2963	14	7	7	9	3	7	14	17	24	18	22	28	2.64329
770	2.241	4.69164	9.93124e-73	2.4457e-71	RALBF_v3_0422	RALW3_v3_3305	oprM	1476	Outer membrane chanel lipoprotein	CELLULAR PROCESSES AND SIGNALING	M	Cell wall/membrane/envelope biogenesis	COG1538	185	176	188	209	194	165	310	309	263	243	559	499	2.26545
13	2.89368	7.15425	7.64366e-159	7.29892e-157	RALBF_v3_0433	RALW3_v3_3318	ripS4	7761	Type III effector protein (Skwp 4)	NA	NA	NA	NA	692	720	665	691	666	647	1721	1729	1375	1350	3383	3263	2.91865
2464	2.34016	5.29497	2.37519e-28	1.91612e-27	RALBF_v3_0436	RALW3_v3_3321	fnr	801	putative fumarate and nitrate reduction regulatory transcription regulator protein	CELLULAR PROCESSES AND SIGNALING	T	Signal transduction mechanisms	COG0664	338	339	248	290	180	202	592	617	352	302	675	647	2.33714
4032	5.29483	5.80659	7.9035e-148	6.4878e-146	RALBF_v3_0437	RALW3_v3_3322	-	357	putative dnak suppressor protein	CELLULAR PROCESSES AND SIGNALING	T	Signal transduction mechanisms	COG1734	68	61	64	61	47	41	873	936	487	497	1393	1413	5.26809
3404	5.53001	6.23163	3.16279e-89	1.06465e-87	RALBF_v3_0438	RALW3_v3_3323	-	531	conserved protein of unknown function	METABOLISM	C	Energy production and conversion	COG0716	99	92	56	73	39	29	1091	1095	620	615	2197	2190	5.44138
3583	5.57763	6.10984	7.052e-93	2.53818e-91	RALBF_v3_0439	RALW3_v3_3324	-	501	putative osmosensitive k+ channel his kinase sensoruniversal stress protein (Usp)	CELLULAR PROCESSES AND SIGNALING	T	Signal transduction mechanisms	COG0589	76	87	54	67	37	25	1046	1030	558	545	1940	2040	5.49121
3606	4.13637	6.10926	1.77776e-112	8.66475e-111	RALBF_v3_0440	RALW3_v3_3325	-	471	conserved protein of unknown function	POORLY CHARACTERIZED	R	General function prediction only	COG0517	175	182	143	161	131	116	1082	1115	604	663	1523	1533	4.128
4647	3.0592	5.32994	1.07571e-58	2.04603e-57	RALBF_v3_0441	RALW3_v3_3326	-	195	conserved exported protein of unknown function	METABOLISM	E	Amino acid transport and metabolism	COG0477	211	181	183	173	173	145	651	655	376	373	742	704	3.05824
3719	3.66702	5.7743	5.29985e-75	1.40898e-73	RALBF_v3_0442	RALW3_v3_3327	-	456	Universal stress protein	CELLULAR PROCESSES AND SIGNALING	T	Signal transduction mechanisms	COG0589	177	161	167	174	150	154	935	949	483	453	1072	1082	3.65493
2964	-2.32456	6.62099	6.9245e-48	1.02207e-46	RALBF_v3_0452	RALW3_v3_3334	-	660	Outer membrane protein (fragment)	METABOLISM	I	Lipid transport and metabolism	COG1835	3647	3657	3122	3078	2967	2917	227	261	218	237	249	306	-2.26565
4350	2.94541	8.6145	4.63675e-83	1.44636e-81	RALBF_v3_0484	RALW3_v3_3366	-	279	conserved protein of unknown function	NA	NA	NA	NA	2302	2291	1631	1624	1474	1485	5085	5031	3726	3865	8347	8446	2.95643
4012	2.1045	6.21046	4.88737e-40	5.95522e-39	RALBF_v3_0485	RALW3_v3_3367	-	363	Dnak suppressor protein	CELLULAR PROCESSES AND SIGNALING	T	Signal transduction mechanisms	COG1734	765	731	537	512	414	426	856	882	691	619	1521	1506	2.11816
4666	2.50368	6.86852	1.32983e-106	5.87006e-105	RALBF_v3_0488	RALW3_v3_3371	-	192	conserved protein of unknown function	NA	NA	NA	NA	757	744	764	802	574	608	1342	1299	1057	1065	2756	2761	2.52781
1687	2.07067	6.3426	1.71223e-44	2.30216e-43	RALBF_v3_0489	RALW3_v3_3372	adhA	1017	putative alcohol dehydrogenase AdhA	POORLY CHARACTERIZED	R	General function prediction only	COG1064	761	697	670	677	500	481	768	705	683	677	2090	2188	2.08605
3730	4.88293	8.9645	4.60369e-134	3.0339e-132	RALBF_v3_0490	RALW3_v3_3373	uspA	456	Universal stress protein	CELLULAR PROCESSES AND SIGNALING	T	Signal transduction mechanisms	COG0589	682	687	830	778	519	470	8100	8317	4441	4576	10813	10898	4.86257
4757	3.84839	5.56324	3.72434e-97	1.42837e-95	RALBF_v3_0498	RALW3_v3_3383	-	165	protein of unknown function	NA	NA	NA	NA	99	86	141	151	153	130	602	659	679	664	816	827	3.84356
1750	-2.31857	6.73686	3.0251e-50	4.76581e-49	RALBF_v3_3084	RALW3_v3_3437	tdcB	1005	Threonine dehydratase	METABOLISM	E	Amino acid transport and metabolism	COG1171	3100	3112	4113	4203	3321	3327	188	200	150	169	608	609	-2.27161
162	4.27233	12.2028	1.24409e-121	7.01337e-120	RALBF_v3_3024	RALW3_v3_3496	ripC2	2487	type III effector protein	METABOLISM	F	Nucleotide transport and metabolism	COG0461	7242	7150	8323	8375	12087	12211	63787	64023	57125	57705	93287	94051	4.2642
3144	-2.23553	3.87261	8.78341e-35	9.07232e-34	RALBF_v3_mp1744	RALW3_v3_mp0017	-	612	conserved protein of unknown function	INFORMATION STORAGE AND PROCESSING	K	Transcription	COG1846	468	455	526	581	350	349	23	22	25	25	96	63	-2.18487
3239	4.5256	4.72514	9.98802e-46	1.40765e-44	RALBF_v3_mp1749	RALW3_v3_mp0022	-	588	conserved exported protein of unknown function	POORLY CHARACTERIZED	R	General function prediction only	COG1999	78	87	37	33	19	19	293	299	300	320	765	783	4.42427
2445	4.5225	4.28568	2.23036e-28	1.80864e-27	RALBF_v3_mp1750	RALW3_v3_mp0023	-	801	conserved exported protein of unknown function	POORLY CHARACTERIZED	S	Function unknown	COG1262	66	65	24	20	16	10	176	199	176	193	714	731	4.25526
700	6.28749	9.50951	6.43972e-121	3.54488e-119	RALBF_v3_mp1751	RALW3_v3_mp0024	aniA	1500	Copper-containing nitrite reductase (NO-forming), anaerobically induced outer membrane transmembrane protein	METABOLISM	Q	Secondary metabolites biosynthesis, transport and catabolism	COG2132	514	507	441	409	174	182	10370	10537	8542	8638	16029	16004	6.20535
4302	6.45074	9.36413	1.53737e-36	1.67287e-35	RALBF_v3_mp1752	RALW3_v3_mp0025	-	288	conserved protein of unknown function	POORLY CHARACTERIZED	S	Function unknown	COG4309	539	530	317	305	52	55	8053	7945	9623	9811	13599	13687	5.93631
219	5.41416	10.9805	2.14327e-34	2.19439e-33	RALBF_v3_mp1753	RALW3_v3_mp0026	norB	2337	Nitric oxide reductase (Subunit b) protein	METABOLISM	P	Inorganic ion transport and metabolism	COG3256	3288	3230	1978	1859	405	398	24650	25105	24471	24879	49251	49472	5.05545
4510	3.5363	4.13122	3.95509e-49	6.10754e-48	RALBF_v3_mp1754	RALW3_v3_mp0027	-	231	conserved protein of unknown function	NA	NA	NA	NA	87	98	39	52	34	40	184	158	217	227	496	495	3.5038
4738	3.10099	3.81441	1.89884e-76	5.13566e-75	RALBF_v3_mp1755	RALW3_v3_mp0028	-	168	conserved protein of unknown function	NA	NA	NA	NA	76	82	54	60	48	56	154	163	189	214	310	288	3.11194
2008	-2.1322	3.25315	1.6262e-29	1.3885e-28	RALBF_v3_mp1847	RALW3_v3_mp0118	-	918	Nad-dependent epimerase/dehydratase protein	METABOLISM	G	Carbohydrate transport and metabolism	COG0451	335	311	324	289	234	216	16	15	19	11	55	55	-2.08049
1901	2.58275	5.52686	2.44312e-82	7.57042e-81	RALBF_v3_mp0054	RALW3_v3_mp0130	patB	1218	Cystathionine beta-lyase PatB	METABOLISM	E	Amino acid transport and metabolism	COG1168	254	220	306	239	307	291	535	577	534	558	859	816	2.60249
639	6.04977	11.4091	0	0	RALBF_v3_mp0108	RALW3_v3_mp0184	katB	1530	Catalase precursor (Paraquat-inducible catalase isozyme B)	METABOLISM	P	Inorganic ion transport and metabolism	COG0753	1593	1551	1638	1688	1639	1598	36502	36626	34944	35514	57290	57891	6.06717
353	2.31601	12.1424	1.52067e-42	1.95473e-41	RALBF_v3_mp1486	RALW3_v3_mp0237	ripD	1947	type III effector protein (AvrPphD family)	NA	NA	NA	NA	24110	24274	24956	25181	40693	40920	51948	52657	42374	42774	92598	93237	2.32474
933	3.88698	8.3774	2.39013e-162	2.54169e-160	RALBF_v3_mp1462	RALW3_v3_mp0264	ripO1	1326	Type III effector, HopG1 family	NA	NA	NA	NA	725	741	880	853	913	957	4706	4783	3684	3758	6484	6560	3.89836
4713	2.6163	4.97969	3.34922e-44	4.47743e-43	RALBF_v3_mp1445	RALW3_v3_mp0280	-	186	protein of unknown function	NA	NA	NA	NA	124	124	234	235	188	199	368	333	449	444	528	511	2.62109
4313	2.04446	7.2223	2.36577e-37	2.64819e-36	RALBF_v3_mp1444	RALW3_v3_mp0281	-	291	H-NS-like proteins	POORLY CHARACTERIZED	R	General function prediction only	COG2916	834	892	1535	1485	1143	1197	1566	1605	1776	1894	2269	2228	2.06001
3657	-2.40859	3.10539	5.64545e-21	3.60861e-20	RALBF_v3_mp1434	RALW3_v3_mp0291	flgB	462	flagellar component of cell-proximal portion of basal-body rod	CELLULAR PROCESSES AND SIGNALING	N	Cell motility	COG1815	198	210	424	392	179	181	20	15	15	22	23	22	-2.3185
3543	-2.30703	2.89962	4.12731e-27	3.19201e-26	RALBF_v3_mp1412	RALW3_v3_mp0313	fliL	498	Flagellar flil protein	CELLULAR PROCESSES AND SIGNALING	N	Cell motility	COG1580	170	178	303	317	204	168	14	20	14	13	25	24	-2.2426
1482	-2.06904	2.83014	1.22019e-20	7.67378e-20	RALBF_v3_mp1403	RALW3_v3_mp0322	lgtF	1089	Glycosyl transferase f	CELLULAR PROCESSES AND SIGNALING	M	Cell wall/membrane/envelope biogenesis	COG0463	184	180	273	319	133	156	14	15	12	14	43	27	-2.00762
1814	-2.18741	4.40346	5.4399e-24	3.83911e-23	RALBF_v3_mp1399	RALW3_v3_mp0326	fliG	993	flagellar motor switching and energizing component	CELLULAR PROCESSES AND SIGNALING	N	Cell motility	COG1536	454	485	1033	986	509	548	49	35	64	54	76	70	-2.11516
4285	3.05275	5.53023	4.51573e-94	1.65071e-92	RALBF_v3_mp1383	RALW3_v3_mp0340	-	303	conserved exported protein of unknown function	NA	NA	NA	NA	187	176	205	229	214	213	687	642	496	448	898	912	3.06749
2540	-3.09227	5.26136	1.51208e-46	2.17025e-45	RALBF_v3_mp1379	RALW3_v3_mp0344	-	774	conserved membrane protein of unknown function	METABOLISM	I	Lipid transport and metabolism	COG0671	1748	1792	1345	1385	841	852	33	39	43	42	112	149	-3.01773
1706	-4.17947	7.41372	9.66297e-287	2.82582e-284	RALBF_v3_mp1378	RALW3_v3_mp0345	-	1014	putative carboxypeptidase regulatory region harboring protein	METABOLISM	E	Amino acid transport and metabolism	COG1410	6849	6749	6910	7227	5379	5389	124	104	104	100	244	216	-4.13541
532	-4.01155	7.95306	6.24046e-300	1.94661e-297	RALBF_v3_mp1377	RALW3_v3_mp0346	-	1641	conserved protein of unknown function	INFORMATION STORAGE AND PROCESSING	J	Translation, ribosomal structure and biogenesis	COG1185	9731	9588	9789	10007	8308	8250	201	181	176	174	344	355	-3.97648
333	-3.28851	8.56102	3.06556e-167	3.33576e-165	RALBF_v3_mp1376	RALW3_v3_mp0347	-	1959	conserved protein of unknown function	NA	NA	NA	NA	14483	14284	14137	13823	12619	12525	520	507	386	412	785	814	-3.24585
243	-2.73201	6.52356	1.37473e-78	3.92218e-77	RALBF_v3_mp1368	RALW3_v3_mp0355	-	2238	Tonb-dependent siderophore receptor ferrichrome-iron receptor	METABOLISM	P	Inorganic ion transport and metabolism	COG1629	3303	3434	2692	2610	3396	3358	114	122	194	179	263	307	-2.68119
3196	-3.03353	6.53989	2.3943e-38	2.75256e-37	RALBF_v3_mp1366	RALW3_v3_mp0357	-	585	3-compartiment signal transduction system, sigma factor prhi protein	INFORMATION STORAGE AND PROCESSING	K	Transcription	COG1595	4782	4936	2259	2274	2590	2569	103	100	177	165	196	218	-2.94001
169	-2.46874	8.18429	2.26538e-92	8.03008e-91	RALBF_v3_mp1365	RALW3_v3_mp0358	aleB	2466	Tonb-dependent siderophore receptor	METABOLISM	P	Inorganic ion transport and metabolism	COG1629	10358	10313	8319	8538	10416	10587	477	501	612	596	1166	1125	-2.42788
1725	-4.07803	8.33549	1.04566e-133	6.79534e-132	RALBF_v3_mp1364	RALW3_v3_mp0359	sbnA	1017	putative siderophore biosynthesis protein SbnA	METABOLISM	E	Amino acid transport and metabolism	COG0031	14363	14099	10102	10095	11815	11906	198	199	315	262	394	368	-4.01054
1652	-4.01078	8.47056	1.86442e-155	1.71052e-153	RALBF_v3_mp1363	RALW3_v3_mp0360	-	1020	Ornithine cyclodeaminase (Ocd)	METABOLISM	E	Amino acid transport and metabolism	COG2423	15554	15552	11601	11259	12821	12610	209	214	329	301	467	534	-3.953
373	-4.33078	6.75653	8.69345e-81	2.60748e-79	RALBF_v3_mp1362	RALW3_v3_mp0361	-	1902	putative siderophore-iron transmembrane transporter, siderophore synthetase	METABOLISM	Q	Secondary metabolites biosynthesis, transport and catabolism	COG4264	6043	6066	3124	2934	3021	2992	48	53	65	78	140	129	-4.22808
1221	-4.08805	5.76307	3.19817e-59	6.20922e-58	RALBF_v3_mp1361	RALW3_v3_mp0362	-	1224	Efflux protein	METABOLISM	E	Amino acid transport and metabolism	COG0477	3059	3029	1343	1333	1546	1537	35	26	31	49	77	80	-3.97335
402	-3.7425	6.65341	8.28701e-92	2.87221e-90	RALBF_v3_mp1360	RALW3_v3_mp0363	-	1836	Siderophore synthetase component protein	METABOLISM	Q	Secondary metabolites biosynthesis, transport and catabolism	COG4264	4916	4898	2901	2844	3243	3191	78	72	62	96	204	209	-3.67176
443	-3.60887	5.986	1.55176e-67	3.47402e-66	RALBF_v3_mp1359	RALW3_v3_mp0364	rhbC	1770	Siderophore synthetase component protein	METABOLISM	Q	Secondary metabolites biosynthesis, transport and catabolism	COG4264	3225	3338	1595	1633	1927	1882	54	53	57	61	133	119	-3.52675
2547	-3.42782	4.08517	9.17517e-43	1.19252e-41	RALBF_v3_mp1358	RALW3_v3_mp0365	hpaI	792	2,4-dihydroxyhept-2-ene-1,7-dioic acid aldolase protein	METABOLISM	G	Carbohydrate transport and metabolism	COG3836	849	852	434	380	479	434	15	14	16	20	39	31	-3.32802
1144	-3.12372	6.65161	1.51614e-74	3.96314e-73	RALBF_v3_mp1357	RALW3_v3_mp0366	-	1242	Diaminopimelate decarboxylase protein	METABOLISM	E	Amino acid transport and metabolism	COG0019	4907	4727	2713	2718	3128	2985	132	120	134	133	248	248	-3.05975
2969	-2.04608	5.3562	3.86548e-58	7.32251e-57	RALBF_v3_mp1356	RALW3_v3_mp0367	-	675	putative phosphoribosyltransferase protein	POORLY CHARACTERIZED	R	General function prediction only	COG1926	1425	1317	1154	1099	1340	1325	104	107	88	84	186	213	-2.0063
4616	5.97228	6.44885	1.68659e-258	4.38419e-256	RALBF_v3_mp1340	RALW3_v3_mp0386	-	201	conserved protein of unknown function	NA	NA	NA	NA	53	43	64	56	49	69	1238	1315	1133	1173	1748	1685	5.95963
851	6.49272	11.0009	0	0	RALBF_v3_mp1339	RALW3_v3_mp0387	-	1407	Multidrug resistance protein b (Translocase)	METABOLISM	E	Amino acid transport and metabolism	COG0477	1095	956	867	848	813	816	28470	28900	26450	26776	41249	41882	6.49252
2315	5.67291	10.3805	1.03151e-300	3.44746e-298	RALBF_v3_mp1338	RALW3_v3_mp0388	-	840	B-ketoadipate enol-lactone hydrolase protein	POORLY CHARACTERIZED	R	General function prediction only	COG0596	1056	1093	975	943	1029	1043	18832	19348	16704	16897	26122	26627	5.67738
118	7.26488	12.2114	0	0	RALBF_v3_mp1337	RALW3_v3_mp0389	fadD	2814	Acyl-CoA synthetase	METABOLISM	I	Lipid transport and metabolism	COG0318	1169	1219	1155	1130	1318	1339	67530	68445	62464	63374	91020	92236	7.25516
4191	4.98758	4.48522	4.00816e-78	1.11632e-76	RALBF_v3_mp1197	RALW3_v3_mp0392	-	486	conserved protein of unknown function	NA	NA	NA	NA	23	16	28	37	35	36	326	328	376	379	349	331	4.92183
1068	-2.63628	5.66743	8.35775e-57	1.52758e-55	RALBF_v3_mp0185	RALW3_v3_mp0409	-	1296	putative transmembrane protein	NA	NA	NA	NA	1921	1867	2035	1979	1241	1261	67	61	70	86	231	221	-2.58454
1709	4.72558	7.08366	9.78888e-257	2.29011e-254	RALBF_v3_mp0210	RALW3_v3_mp0433	yhbU	1017	peptidase (collagenase-like)	CELLULAR PROCESSES AND SIGNALING	O	Posttranslational modification, protein turnover, chaperones	COG0826	253	226	205	203	158	153	1761	1911	1608	1580	3023	3095	4.73583
2127	5.37559	6.32078	6.11284e-153	5.3966e-151	RALBF_v3_mp0211	RALW3_v3_mp0434	yhbV	885	protease	CELLULAR PROCESSES AND SIGNALING	O	Posttranslational modification, protein turnover, chaperones	COG0826	124	99	82	69	46	39	1025	1088	949	958	1937	1968	5.33687
3826	4.68154	5.10902	4.34614e-84	1.38337e-82	RALBF_v3_mp0212	RALW3_v3_mp0435	-	426	Lipid carrier protein sterol-binding protein	METABOLISM	I	Lipid transport and metabolism	COG3154	88	78	54	52	27	22	421	432	384	380	936	998	4.626
3889	5.20895	5.38674	1.6652e-265	4.58321e-263	RALBF_v3_mp0213	RALW3_v3_mp0436	-	411	conserved exported protein of unknown function	POORLY CHARACTERIZED	S	Function unknown	COG4273	60	58	46	43	35	30	533	578	508	491	1063	1038	5.2172
2916	5.19305	6.5123	1.97173e-258	4.85565e-256	RALBF_v3_mp0214	RALW3_v3_mp0437	fnr	678	Fumarate and nitrate reduction regulatory protein	CELLULAR PROCESSES AND SIGNALING	T	Signal transduction mechanisms	COG0664	106	121	128	108	70	61	1228	1188	1149	1172	2001	2095	5.19466
2623	4.34139	5.95312	1.49857e-161	1.55818e-159	RALBF_v3_mp0215	RALW3_v3_mp0438	nrdG	747	Ribonucleotide reductase activating protein	CELLULAR PROCESSES AND SIGNALING	O	Posttranslational modification, protein turnover, chaperones	COG1180	130	122	132	137	102	94	820	824	853	904	1133	1161	4.34606
4694	4.63288	5.32032	1.66064e-139	1.23336e-137	RALBF_v3_mp0216	RALW3_v3_mp0439	-	177	conserved protein of unknown function	NA	NA	NA	NA	72	72	75	74	56	37	542	507	581	614	770	742	4.62377
282	4.49292	7.34851	6.55133e-229	1.22615e-226	RALBF_v3_mp0217	RALW3_v3_mp0440	nrdD	2058	Ribonucleotide reductase protein	METABOLISM	F	Nucleotide transport and metabolism	COG1328	269	290	334	328	237	227	2154	2256	2083	2201	3182	3084	4.50313
1002	6.4387	7.03994	7.60376e-194	1.04641e-191	RALBF_v3_mp0218	RALW3_v3_mp0441	narK1	1305	Nitrite/nitrate transporter protein	METABOLISM	P	Inorganic ion transport and metabolism	COG2223	73	90	58	56	50	36	2113	2118	1314	1287	3029	3043	6.38732
854	6.04545	8.10265	1.9981e-155	1.79791e-153	RALBF_v3_mp0219	RALW3_v3_mp0442	narK2	1386	nitrite extrusion protein (MFS family)	METABOLISM	P	Inorganic ion transport and metabolism	COG2223	183	196	197	199	110	109	4604	4514	2424	2459	6406	6382	5.99742
48	5.23617	9.24328	4.27387e-205	6.45078e-203	RALBF_v3_mp0220	RALW3_v3_mp0443	narG	3738	nitrate reductase 1, alpha subunit	METABOLISM	C	Energy production and conversion	COG5013	711	724	626	614	542	548	9525	9568	6437	6302	12500	12510	5.22997
584	4.46987	8.06736	3.23252e-142	2.4795e-140	RALBF_v3_mp0221	RALW3_v3_mp0444	narH	1554	nitrate reductase 1, Fe-S (beta) subunit	METABOLISM	C	Energy production and conversion	COG1140	474	457	514	484	448	421	4386	4449	2610	2562	5240	5389	4.46368
2922	4.48143	5.70973	2.66202e-130	1.68319e-128	RALBF_v3_mp0222	RALW3_v3_mp0445	narJ	669	Respiratory nitrate reductase protein	METABOLISM	C	Energy production and conversion	COG2180	104	98	100	117	71	64	777	883	506	550	1121	1164	4.47262
2871	4.30303	6.66935	3.17187e-135	2.2151e-133	RALBF_v3_mp0223	RALW3_v3_mp0446	narI	684	nitrate reductase 1, gamma (cytochrome b(NR)) subunit	METABOLISM	C	Energy production and conversion	COG2181	240	243	194	186	164	165	1623	1551	1033	1081	2135	2016	4.29772
3421	3.4073	6.46298	6.79891e-102	2.71898e-100	RALBF_v3_mp0224	RALW3_v3_mp0447	mobB	531	Molybdopterin-guanine dinucleotide biosynthesis protein	METABOLISM	H	Coenzyme transport and metabolism	COG1763	353	366	292	297	267	273	1322	1288	952	969	1577	1640	3.4136
342	3.3405	8.34743	8.15679e-113	4.01743e-111	RALBF_v3_mp0225	RALW3_v3_mp0448	narX	1950	Transmembrane nitrate/nitrite sensor kinase protein	CELLULAR PROCESSES AND SIGNALING	T	Signal transduction mechanisms	COG3850	1373	1443	1171	1176	996	892	4008	4080	4125	4149	5974	5998	3.35248
3050	3.09453	7.41297	5.22583e-158	4.89033e-156	RALBF_v3_mp0226	RALW3_v3_mp0449	narL	654	DNA-binding response regulator in two-component regulatory system with NarX (or NarQ)	INFORMATION STORAGE AND PROCESSING	K	Transcription	COG2197	750	713	792	783	653	634	2110	2177	1990	2067	3165	3228	3.11744
2052	2.26542	7.51986	2.2188e-104	9.18742e-103	RALBF_v3_mp0227	RALW3_v3_mp0450	yihG	900	putative acyltransferase YihG	METABOLISM	I	Lipid transport and metabolism	COG0204	1110	1198	1478	1445	1223	1193	2015	2032	2063	2025	3330	3352	2.293
4250	4.99486	7.10752	4.49626e-147	3.62724e-145	RALBF_v3_mp0228	RALW3_v3_mp0452	hmp	306	Flavohemoprotein, nitric oxide dioxygenase	METABOLISM	C	Energy production and conversion	COG1017	236	244	174	151	107	104	1626	1534	1807	1909	3259	3318	4.97068
1258	4.8412	8.06159	2.44873e-80	7.25166e-79	RALBF_v3_mp0229	RALW3_v3_mp0453	-	1212	conserved membrane protein of unknown function	METABOLISM	P	Inorganic ion transport and metabolism	COG3213	552	571	358	317	178	194	2945	3057	3300	3433	6711	6856	4.78118
481	2.0599	7.58953	1.50867e-90	5.1526e-89	RALBF_v3_mp0230	RALW3_v3_mp0454	-	1743	conserved exported protein of unknown function	CELLULAR PROCESSES AND SIGNALING	U	Intracellular trafficking, secretion, and vesicular transport	COG5295	1420	1396	1642	1701	1423	1422	1722	1782	1840	1800	4658	4526	2.08778
288	-2.48418	8.28644	8.0252e-112	3.87112e-110	RALBF_v3_mp0236	RALW3_v3_mp0460	-	2070	conserved protein of unknown function	NA	NA	NA	NA	11705	11700	9641	9803	10141	10096	601	631	551	595	1116	1212	-2.44576
386	-2.41229	7.31791	1.20737e-115	6.00989e-114	RALBF_v3_mp0237	RALW3_v3_mp0461	-	1851	conserved protein of unknown function	CELLULAR PROCESSES AND SIGNALING	O	Posttranslational modification, protein turnover, chaperones	COG2192	4564	4564	5565	5699	5745	5836	303	342	275	308	638	664	-2.37438
4609	-2.27763	5.12847	4.78273e-60	9.40268e-59	RALBF_v3_mp0238	RALW3_v3_mp0462	-	207	exported protein of unknown function	NA	NA	NA	NA	949	970	1131	1142	1265	1260	65	91	51	72	161	146	-2.23495
1426	-2.05027	7.39257	3.12401e-77	8.54811e-76	RALBF_v3_mp0239	RALW3_v3_mp0463	-	1098	Lipolytic enzyme protein	NA	NA	NA	NA	4735	4668	5360	5196	6186	6032	459	402	397	381	785	813	-2.01135
573	-2.25733	8.83692	3.43982e-41	4.28056e-40	RALBF_v3_mp0242	RALW3_v3_mp0465	cmcH	1572	3'-hydroxymethylcephem-O-carbamoyltransferase	CELLULAR PROCESSES AND SIGNALING	O	Posttranslational modification, protein turnover, chaperones	COG2192	9764	9647	16693	16610	19085	18759	1004	1069	866	853	2076	2188	-2.2037
918	-2.89364	8.6151	8.98702e-92	3.09193e-90	RALBF_v3_mp0243	RALW3_v3_mp0466	-	1350	Biotin carboxylase protein	METABOLISM	I	Lipid transport and metabolism	COG0439	11098	11035	14677	14406	15697	15718	581	602	458	459	1351	1403	-2.84583
1194	-2.39684	7.13063	1.00591e-97	3.88979e-96	RALBF_v3_mp0244	RALW3_v3_mp0467	-	1224	conserved membrane protein of unknown function	METABOLISM	E	Amino acid transport and metabolism	COG0477	3807	3800	4935	4786	5275	5377	283	270	273	264	564	583	-2.35659
2633	-2.53402	5.92464	1.09181e-96	4.15331e-95	RALBF_v3_mp0245	RALW3_v3_mp0468	mhpC	741	putative esterase protein	POORLY CHARACTERIZED	R	General function prediction only	COG0596	1776	1756	2189	2122	2190	2152	113	103	83	101	248	257	-2.49224
1885	2.19423	6.61835	4.98331e-40	6.05634e-39	RALBF_v3_mp0261	RALW3_v3_mp0484	-	948	conserved protein of unknown function	NA	NA	NA	NA	646	663	775	749	713	731	1169	1202	1211	1235	1312	1293	2.20741
2443	3.09989	7.79303	1.72215e-78	4.85419e-77	RALBF_v3_mp0268	RALW3_v3_mp0492	ydfG	813	NADP-dependent l-serine/l-allo-threonine dehydrogenase ydfg	METABOLISM	I	Lipid transport and metabolism	COG1028	831	852	932	1016	970	992	3329	3426	2199	2263	3733	3761	3.10543
4293	3.69168	6.33915	8.59663e-74	2.21009e-72	RALBF_v3_mp0269	RALW3_v3_mp0493	-	288	protein of unknown function	NA	NA	NA	NA	180	187	248	263	273	270	1301	1352	851	916	1277	1345	3.67632
3187	3.05038	7.18343	8.58369e-99	3.37505e-97	RALBF_v3_mp0270	RALW3_v3_mp0494	-	606	Transcriptional regulator, TetR family	INFORMATION STORAGE AND PROCESSING	K	Transcription	COG1309	622	652	676	654	588	600	2071	2160	1499	1483	2625	2563	3.064
3127	3.00247	2.23123	1.19676e-56	2.17885e-55	RALBF_v3_0450	RALW3_v3_mp0526	insD	603	putative IS2 transposase	INFORMATION STORAGE AND PROCESSING	L	Replication, recombination and repair	COG2801	24	22	21	29	19	27	54	60	71	75	109	97	3.00876
59	2.14508	8.6259	8.31584e-57	1.52588e-55	RALBF_v3_mp0316	RALW3_v3_mp0549	-	3474	conserved protein of unknown function	METABOLISM	E	Amino acid transport and metabolism	COG2303	2419	2414	3299	3193	3117	3114	5015	4935	3587	3692	7065	6906	2.16624
199	-2.82917	5.2421	7.85937e-79	2.2841e-77	RALBF_v3_mp1081	RALW3_v3_mp0629	metE	2331	Cobalamin-independent methionine synthase, 5-methyltetrahydropteroyltriglutamate-homocysteine S-methyltransferase	METABOLISM	E	Amino acid transport and metabolism	COG0620	1541	1503	1086	1077	1238	1197	65	60	56	57	100	106	-2.77802
2047	-2.51804	6.24878	4.68931e-47	6.81407e-46	RALBF_v3_mp1080	RALW3_v3_mp0630	metR	915	transcriptional regulator of methionine biosynthesis (LysR family)	INFORMATION STORAGE AND PROCESSING	K	Transcription	COG0583	1613	1660	2987	3001	3061	2989	169	144	105	121	298	289	-2.45885
2920	-3.05693	9.8234	1.362e-106	5.92646e-105	RALBF_v3_mp1079	RALW3_v3_mp0631	pdxH	660	Pyridoxine/pyridoxamine 5'-phosphate oxidase 2	METABOLISM	H	Coenzyme transport and metabolism	COG0259	28936	29025	32503	32475	35364	35200	1437	1515	1155	1207	1940	1992	-3.00559
1018	-2.58225	10.6584	3.78562e-63	7.90754e-62	RALBF_v3_mp1078	RALW3_v3_mp0632	lysA	1287	Diaminopimelate decarboxylase	METABOLISM	E	Amino acid transport and metabolism	COG0019	47778	47451	56118	56256	62167	61887	3547	3677	2780	2911	4414	4387	-2.52813
2458	-2.66662	9.15597	1.05101e-72	2.57469e-71	RALBF_v3_mp1077	RALW3_v3_mp0633	trpC	807	Indole-3-glycerol phosphate synthase 2	METABOLISM	E	Amino acid transport and metabolism	COG0134	18256	18309	18364	18346	22187	22078	1210	1157	1000	943	1485	1512	-2.61327
1662	-3.10453	9.4344	3.67192e-94	1.35283e-92	RALBF_v3_mp1076	RALW3_v3_mp0634	trpD	1035	Anthranilate phosphoribosyltransferase 2	METABOLISM	E	Amino acid transport and metabolism	COG0547	20419	20513	25880	25550	27868	28103	1084	1161	739	721	1705	1669	-3.05007
240	-2.99186	11.0605	5.35137e-136	3.91235e-134	RALBF_v3_mp1075	RALW3_v3_mp0635	stcD	2202	Stachydrine utilization oxidoreductase protein	METABOLISM	C	Energy production and conversion	COG1902	70558	69913	77318	76770	79814	80197	3436	3456	2706	2655	5707	5550	-2.94961
2872	-2.91402	9.91261	1.39542e-83	4.41161e-82	RALBF_v3_mp1074	RALW3_v3_mp0636	-	681	putative predicted enzyme with a tim-barrel fold protein	POORLY CHARACTERIZED	R	General function prediction only	COG0325	26884	27182	35167	35028	39802	39625	1680	1768	1227	1250	2488	2569	-2.86045
2747	-2.83727	10.5171	1.38905e-89	4.70967e-88	RALBF_v3_mp1073	RALW3_v3_mp0637	-	717	conserved protein of unknown function	POORLY CHARACTERIZED	S	Function unknown	COG3382	41257	41092	53808	53565	59537	58770	2636	2549	2255	2237	3713	3898	-2.78699
2239	-3.35663	10.0815	2.55478e-174	2.91557e-172	RALBF_v3_mp1072	RALW3_v3_mp0638	-	897	putative tonb box harboring transmembrane protein, multidrug resistance efflux transporter domain	METABOLISM	E	Amino acid transport and metabolism	COG0697	42898	42741	39195	38847	36315	36299	1357	1370	1162	1138	2208	2188	-3.31394
4608	2.13854	5.03561	3.35754e-64	7.10857e-63	RALBF_v3_mp1061	RALW3_v3_mp0650	-	207	conserved protein of unknown function	NA	NA	NA	NA	192	235	283	259	252	273	394	374	355	338	614	589	2.16243
509	4.1891	7.55312	0	0	RALBF_v3_mp1060	RALW3_v3_mp0651	ubiF	1677	2-octaprenyl-3-methyl-6-methoxy-1,4-benzoquinol oxygenase	METABOLISM	C	Energy production and conversion	COG0654	373	372	464	421	372	362	2292	2329	2200	2225	4461	4394	4.21637
1866	4.98603	8.81538	0	0	RALBF_v3_mp1059	RALW3_v3_mp0652	-	960	putative Metallo-hydrolase/oxidoreductase, Beta-lactamase	POORLY CHARACTERIZED	R	General function prediction only	COG0491	500	536	623	657	506	506	5313	5411	5673	5611	10858	10997	5.01333
4672	5.2262	6.81235	1.50386e-169	1.67537e-167	RALBF_v3_mp1058	RALW3_v3_mp0653	-	186	protein of unknown function	NA	NA	NA	NA	85	74	170	137	125	124	1343	1402	1724	1700	2151	2202	5.20651
3626	-2.07863	8.92461	6.0545e-66	1.33627e-64	RALBF_v3_mp1017	RALW3_v3_mp0695	-	474	conserved hypothetical protein; DUF1316	POORLY CHARACTERIZED	S	Function unknown	COG3518	13940	13897	15225	15397	17550	17806	1296	1308	1192	1150	1972	2070	-2.03676
400	-2.49796	8.28032	4.46517e-116	2.24651e-114	RALBF_v3_mp1016	RALW3_v3_mp0696	-	1851	conserved hypothetical protein; DUF879	POORLY CHARACTERIZED	S	Function unknown	COG3519	10631	10722	10732	10750	10217	10049	556	615	473	529	1370	1270	-2.45997
1466	-2.59267	6.70828	5.7252e-122	3.30718e-120	RALBF_v3_mp1015	RALW3_v3_mp0697	-	1104	conserved protein of unknown function	POORLY CHARACTERIZED	S	Function unknown	COG3520	3824	3708	3610	3592	3259	3264	185	178	149	163	447	396	-2.55239
134	-2.26697	8.08877	1.03917e-95	3.88982e-94	RALBF_v3_mp1014	RALW3_v3_mp0698	clpB	2724	Chaperone clpB	CELLULAR PROCESSES AND SIGNALING	O	Posttranslational modification, protein turnover, chaperones	COG0542	9603	9423	8907	8873	8599	8394	566	559	489	539	1381	1309	-2.22918
2176	-2.15148	6.59953	5.32271e-96	2.00846e-94	RALBF_v3_mp1013	RALW3_v3_mp0699	-	885	fragment of conserved hypothetical protein; VGR-RELATED PROTEIN (part 1)	POORLY CHARACTERIZED	S	Function unknown	COG3501	2809	2700	3341	3350	3262	3310	223	219	201	194	468	493	-2.11397
4656	3.75054	0.968519	8.03693e-41	9.896e-40	RALBF_v3_mp0980	RALW3_v3_mp0732	-	189	protein of unknown function	NA	NA	NA	NA	4	3	7	13	4	8	18	37	38	25	43	60	3.69755
77	2.2236	5.67231	3.5166e-39	4.13422e-38	RALBF_v3_mp0955	RALW3_v3_mp0757	-	3156	component of efflux pump	CELLULAR PROCESSES AND SIGNALING	V	Defense mechanisms	COG0841	325	355	379	379	391	371	753	722	480	467	815	766	2.23613
1217	2.53189	3.19024	1.165e-38	1.35598e-37	RALBF_v3_mp0954	RALW3_v3_mp0758	acrA	1230	multidrug efflux system	CELLULAR PROCESSES AND SIGNALING	M	Cell wall/membrane/envelope biogenesis	COG0845	44	52	58	66	70	62	129	150	87	111	160	171	2.53914
1994	-2.12575	7.06845	5.64875e-39	6.60763e-38	RALBF_v3_mp0944	RALW3_v3_mp0766	-	936	putative 5-dehydro-4-deoxyglucarate dehydratase	METABOLISM	E	Amino acid transport and metabolism	COG0329	4193	4087	6116	6029	2895	2940	282	284	363	380	543	572	-2.0707
628	-2.90618	6.04709	3.48039e-50	5.46467e-49	RALBF_v3_mp0943	RALW3_v3_mp0767	-	1587	Alpha-ketoglutaric semialdehyde dehydrogenase	METABOLISM	C	Energy production and conversion	COG1012	2455	2426	3205	3166	1272	1339	85	84	85	100	219	214	-2.83642
903	-2.52369	6.27248	4.26295e-37	4.71545e-36	RALBF_v3_mp0942	RALW3_v3_mp0768	gudP	1353	putative D-glucarate transporter	METABOLISM	E	Amino acid transport and metabolism	COG0477	2139	2110	3989	4039	1753	1742	132	120	191	163	244	241	-2.45175
821	-2.46922	4.9231	7.80655e-37	8.5543e-36	RALBF_v3_mp0941	RALW3_v3_mp0769	gudD	1410	(D)-glucarate dehydratase 1	CELLULAR PROCESSES AND SIGNALING	M	Cell wall/membrane/envelope biogenesis	COG4948	789	840	1538	1479	684	684	48	46	60	55	119	130	-2.40665
608	-2.40673	5.59185	1.61405e-33	1.58993e-32	RALBF_v3_mp0940	RALW3_v3_mp0770	garD	1602	D-galactarate dehydratase	METABOLISM	G	Carbohydrate transport and metabolism	COG2721	1417	1541	2309	2294	1041	1006	78	70	84	75	248	249	-2.34432
2306	-2.1768	5.1361	3.95407e-30	3.44527e-29	RALBF_v3_mp0939	RALW3_v3_mp0771	wcaG	849	Nad-dependent epimerase/dehydratase protein	METABOLISM	G	Carbohydrate transport and metabolism	COG0451	964	932	1655	1716	753	759	70	58	68	80	178	190	-2.11865
2088	-2.57278	4.56938	5.53064e-36	5.89473e-35	RALBF_v3_mp0938	RALW3_v3_mp0772	-	885	Gluconolactonase protein	METABOLISM	G	Carbohydrate transport and metabolism	COG3386	803	781	1108	1036	484	474	33	43	30	35	88	111	-2.50796
3783	2.004	7.10881	1.00674e-52	1.71293e-51	RALBF_v3_mp0931	RALW3_v3_mp0779	-	429	conserved protein of unknown function	NA	NA	NA	NA	1101	1066	1007	1005	1214	1231	1679	1690	1176	1124	2628	2710	2.02472
4529	2.16089	7.25558	3.2778e-38	3.74983e-37	RALBF_v3_mp0914	RALW3_v3_mp0796	hrpZ	231	type III secretion system protein hrpZ	NA	NA	NA	NA	806	791	1163	1206	1357	1409	1670	1743	1163	1162	3692	3685	2.16933
4471	3.0687	12.0429	7.19537e-68	1.62643e-66	RALBF_v3_mp0913	RALW3_v3_mp0797	hrpY	249	hrp pilus subunit	NA	NA	NA	NA	16714	16542	13405	13499	23438	23256	50286	50932	50868	51256	79869	79618	3.06979
4476	2.18272	7.87864	3.1731e-76	8.53273e-75	RALBF_v3_mp0912	RALW3_v3_mp0798	hrpX	246	hypothetical protein	NA	NA	NA	NA	1310	1407	1843	1823	1903	1953	2527	2590	2448	2506	4459	4491	2.20695
2181	2.1753	6.58389	3.96944e-80	1.16812e-78	RALBF_v3_mp0899	RALW3_v3_mp0811	hrpF	894	type III secretion system protein hrpF	CELLULAR PROCESSES AND SIGNALING	N	Cell motility	COG1317	542	570	788	725	781	809	999	1067	950	1009	1881	1989	2.19967
142	2.13726	9.40491	1.79868e-51	2.93241e-50	RALBF_v3_mp0893	RALW3_v3_mp0817	ripAC	2685	leucine-rich repeat protein type III effector protein	POORLY CHARACTERIZED	S	Function unknown	COG4886	4005	4091	5180	5092	5800	5967	8190	8217	6742	6737	11656	11521	2.15656
3406	3.31009	8.01544	4.25648e-51	6.84401e-50	RALBF_v3_mp0892	RALW3_v3_mp0818	ripAB	525	type III effector	NA	NA	NA	NA	531	545	971	953	1413	1289	3480	3451	2763	2834	5170	5220	3.28749
1737	2.87676	8.98655	1.34746e-41	1.69029e-40	RALBF_v3_mp0891	RALW3_v3_mp0819	ripX	1011	type III effector	CELLULAR PROCESSES AND SIGNALING	O	Posttranslational modification, protein turnover, chaperones	COG0484	1314	1367	2569	2560	3387	3404	6171	6389	5058	5122	10873	10824	2.86281
744	2.48525	7.99906	2.38928e-134	1.59707e-132	RALBF_v3_mp0863	RALW3_v3_mp0836	-	1449	Rhih cytochrome p450 monooxygenase, rhizoxin biosynthesis	METABOLISM	Q	Secondary metabolites biosynthesis, transport and catabolism	COG2124	1420	1349	1762	1843	1508	1491	2806	2873	2705	2806	5169	5204	2.51387
1	2.62344	10.9512	3.41747e-109	1.56768e-107	RALBF_v3_mp0862	RALW3_v3_mp0837	rhiE	12591	Rhie polyketide synthase, rhizoxin biosynthesis	METABOLISM	Q	Secondary metabolites biosynthesis, transport and catabolism	COG3321	8946	8857	12894	12910	11510	11484	21817	22393	19467	19959	44188	44643	2.64814
12	2.50596	10.1182	1.13419e-134	7.69114e-133	RALBF_v3_mp0861	RALW3_v3_mp0838	-	7803	Rhif polyketide synthase, rhizoxin biosynthesis	METABOLISM	Q	Secondary metabolites biosynthesis, transport and catabolism	COG3321,COG3319	5969	5772	7471	7266	6681	6880	11811	12091	11380	11519	24252	24323	2.53551
15	2.08622	9.5956	2.72527e-103	1.11856e-101	RALBF_v3_mp0860	RALW3_v3_mp0839	rhiA	7089	Rhia polyketide synthase, non-ribosomal peptide synthetase, rhizoxin biosynthesis	METABOLISM	Q	Secondary metabolites biosynthesis, transport and catabolism	COG3321,COG1020	5658	5547	6285	6182	5848	5931	7633	7877	7279	7318	16916	17128	2.11671
2858	2.56717	8.10994	4.94812e-29	4.13433e-28	RALBF_v3_mp0857	RALW3_v3_mp0842	ripAX1	678	conserved protein of unknown function	NA	NA	NA	NA	986	1054	1294	1345	2440	2415	3341	3410	3297	3244	4533	4502	2.55029
4512	2.12979	6.75948	2.86318e-36	3.07973e-35	RALBF_v3_mp0856	RALW3_v3_mp0843	-	237	protein of unknown function	NA	NA	NA	NA	682	627	726	695	1081	1043	1363	1313	1121	1129	1719	1789	2.13993
3714	2.41762	8.41691	9.25659e-136	6.56236e-134	RALBF_v3_mp0780	RALW3_v3_mp0925	-	447	conserved protein of unknown function	NA	NA	NA	NA	2056	2087	2234	2235	2112	2241	3780	3905	3479	3522	6955	7043	2.44711
412	-2.6197	4.20468	7.00121e-19	4.0694e-18	RALBF_v3_mp0774	RALW3_v3_mp0931	-	1824	Type I (Cyclolysin-type) secretion system ATP-binding component	CELLULAR PROCESSES AND SIGNALING	V	Defense mechanisms	COG1132	939	850	310	301	574	558	30	16	19	37	72	85	-2.51485
261	-3.83357	5.46287	3.90674e-34	3.93957e-33	RALBF_v3_mp0773	RALW3_v3_mp0932	fyuA	2160	TonB dependant receptor for the bacteriocin pesticin and for the siderophore yersiniabactin (IRPC)	METABOLISM	P	Inorganic ion transport and metabolism	COG1629	2398	2328	670	648	1691	1653	46	33	28	28	77	71	-3.67977
1828	-2.35995	3.24874	1.53402e-22	1.02832e-21	RALBF_v3_mp0772	RALW3_v3_mp0933	-	960	Transcription activator protein	INFORMATION STORAGE AND PROCESSING	K	Transcription	COG2207	390	411	209	218	248	241	12	10	22	26	35	36	-2.285
3704	-6.17947	5.35675	8.2842e-41	1.01737e-39	RALBF_v3_mp0771	RALW3_v3_mp0934	-	444	conserved protein of unknown function	NA	NA	NA	NA	2639	2521	427	464	1565	1500	6	7	7	9	9	14	-5.64486
18	-4.14162	6.12806	3.62203e-48	5.38016e-47	RALBF_v3_mp0770	RALW3_v3_mp0935	irp	6222	High-molecular-weight protein 2	METABOLISM	Q	Secondary metabolites biosynthesis, transport and catabolism	COG1020	3478	3566	1429	1321	2739	2775	31	32	36	40	114	152	-4.00989
1154	-4.92086	3.70862	5.01862e-33	4.81191e-32	RALBF_v3_mp0769	RALW3_v3_mp0936	ampG	1245	Muropeptide transport protein (Mfs family)	METABOLISM	E	Amino acid transport and metabolism	COG0477	751	750	202	187	420	398	4	3	2	9	8	12	-4.54244
3	-4.42857	6.42391	1.62255e-56	2.93125e-55	RALBF_v3_mp0768	RALW3_v3_mp0937	rhiC	9735	Rhic polyketide synthase, rhizoxin biosynthesis	METABOLISM	Q	Secondary metabolites biosynthesis, transport and catabolism	COG3321,COG1020,COG3319	4348	4289	1625	1570	3677	3504	41	36	37	41	119	127	-4.29369
1408	-4.38656	3.63357	4.33168e-33	4.18759e-32	RALBF_v3_mp0767	RALW3_v3_mp0938	pchG	1128	Siderophore biosynthesis protein, thiazolinyl-S-HMWP1 reductase YbtU	METABOLISM	Q	Secondary metabolites biosynthesis, transport and catabolism	COG4693	670	614	194	171	429	443	5	6	7	5	11	18	-4.17238
2512	-4.18135	2.76986	8.1565e-32	7.45396e-31	RALBF_v3_mp0766	RALW3_v3_mp0939	angT	768	putative anguibactin biosynthesis thioesterase AngT	METABOLISM	Q	Secondary metabolites biosynthesis, transport and catabolism	COG3208	312	285	114	108	244	247	4	6	4	2	7	7	-3.96849
100	-2.92734	5.17524	3.76829e-33	3.65806e-32	RALBF_v3_mp0765	RALW3_v3_mp0940	trpE	3024	Anthranilate synthase component I	METABOLISM	Q	Secondary metabolites biosynthesis, transport and catabolism	COG1021	1562	1561	675	675	1398	1417	38	47	49	39	139	118	-2.84124
160	-2.14087	9.9219	1.19083e-65	2.60368e-64	RALBF_v3_mp0696	RALW3_v3_mp1008	fruB(HI	2553	Multiphosphoryl transfer protein [Includes: Phosphoenolpyruvate-protein phosphotransferase ; Phosphocarrier protein HPr ; Fructose-specific phosphotransferase enzyme IIA component]	METABOLISM	G	Carbohydrate transport and metabolism	COG2190,COG1925,COG1080	25971	25805	37807	37884	31550	31365	1849	1776	2359	2431	5144	4989	-2.10052
832	-2.21995	6.87423	1.2825e-102	5.17311e-101	RALBF_v3_mp0666	RALW3_v3_mp1041	zraR	1410	Response regulator in two-component reguatory system (Ebp family)	CELLULAR PROCESSES AND SIGNALING	T	Signal transduction mechanisms	COG2204	3297	3248	4516	4565	3760	3648	242	229	266	270	537	531	-2.18285
611	-2.08123	6.93129	4.95469e-73	1.25313e-71	RALBF_v3_mp0665	RALW3_v3_mp1042	-	1623	conserved protein of unknown function	POORLY CHARACTERIZED	S	Function unknown	COG4655	3257	3379	4516	4589	3908	3878	280	292	325	347	517	480	-2.04039
2042	-2.07435	4.99218	3.14868e-68	7.15177e-67	RALBF_v3_mp0663	RALW3_v3_mp1044	tadD	930	Pilus assembly protein tadd	CELLULAR PROCESSES AND SIGNALING	U	Intracellular trafficking, secretion, and vesicular transport	COG5010	977	956	1141	1147	860	897	65	70	78	91	145	138	-2.04224
1839	-2.22676	5.83878	1.49928e-86	4.9057e-85	RALBF_v3_mp0662	RALW3_v3_mp1045	tadC	981	Pilus assembly protein tadc	CELLULAR PROCESSES AND SIGNALING	N	Cell motility	COG2064	1714	1679	2157	2145	1718	1714	104	98	128	133	271	278	-2.18611
2023	-2.24586	5.58178	8.61475e-62	1.76019e-60	RALBF_v3_mp0661	RALW3_v3_mp1046	tadB	927	Pilus assembly protein tadb	CELLULAR PROCESSES AND SIGNALING	U	Intracellular trafficking, secretion, and vesicular transport	COG4965	1253	1248	1945	1857	1480	1522	69	96	115	107	219	225	-2.20309
1362	-2.26163	7.03943	8.25977e-86	2.66534e-84	RALBF_v3_mp0660	RALW3_v3_mp1047	-	1155	putative cpaF1, type II secretion system ATP_binding component	CELLULAR PROCESSES AND SIGNALING	U	Intracellular trafficking, secretion, and vesicular transport	COG4962	3458	3345	5336	5140	4387	4327	282	282	258	299	535	602	-2.22089
796	-2.28603	7.55684	1.7485e-121	9.73954e-120	RALBF_v3_mp0659	RALW3_v3_mp1048	cpaE	1449	Pilus assembly protein	CELLULAR PROCESSES AND SIGNALING	U	Intracellular trafficking, secretion, and vesicular transport	COG4963	5880	5641	7262	7015	5815	5756	354	365	418	453	825	782	-2.25121
907	-2.25117	7.50413	2.32012e-105	9.78002e-104	RALBF_v3_mp0658	RALW3_v3_mp1049	cpaC	1389	Pilus assembly protein, secretin cpac	CELLULAR PROCESSES AND SIGNALING	U	Intracellular trafficking, secretion, and vesicular transport	COG4964	5445	5385	7125	6934	5499	5518	337	354	447	433	758	810	-2.21451
2040	-2.32919	6.36976	3.86256e-87	1.28029e-85	RALBF_v3_mp0657	RALW3_v3_mp1050	cpaB	936	Pilus assembly protein cpab	CELLULAR PROCESSES AND SIGNALING	U	Intracellular trafficking, secretion, and vesicular transport	COG3745	2721	2655	3069	3114	2391	2419	128	135	164	199	372	401	-2.28867
3604	-2.2961	8.48155	5.65751e-49	8.65081e-48	RALBF_v3_mp0656	RALW3_v3_mp1051	tadG	480	Flp pilus assembly protein	CELLULAR PROCESSES AND SIGNALING	U	Intracellular trafficking, secretion, and vesicular transport	COG4961	8109	7931	14563	14304	13225	13185	672	753	886	887	1301	1366	-2.24357
3350	-2.19637	10.4814	1.97242e-65	4.25296e-64	RALBF_v3_mp0655	RALW3_v3_mp1052	cpaA	552	prepilin peptidase transmembrane protein (cpaA)	CELLULAR PROCESSES AND SIGNALING	O	Posttranslational modification, protein turnover, chaperones	COG4960	40985	40789	51192	50604	49316	48799	3005	3103	3908	3930	5325	5245	-2.15235
1038	2.48512	4.43616	2.17951e-80	6.49548e-79	RALBF_v3_mp0628	RALW3_v3_mp1079	-	1326	Transmembrane multidrug efflux system transmembrane protein	CELLULAR PROCESSES AND SIGNALING	M	Cell wall/membrane/envelope biogenesis	COG0845	97	126	152	170	130	145	247	210	235	230	511	511	2.50972
74	2.06185	7.22975	1.93215e-75	5.16601e-74	RALBF_v3_mp0627	RALW3_v3_mp1080	-	3210	multidrug transport protein, acriflavin resistance protein domain	CELLULAR PROCESSES AND SIGNALING	V	Defense mechanisms	COG0841	974	920	1315	1375	1232	1203	1662	1633	1326	1375	3199	3096	2.08715
3586	2.71886	6.09395	2.89279e-68	6.60261e-67	RALBF_v3_mp0621	RALW3_v3_mp1086	-	474	Lactoylglutathione lyase (Glyoxalase family)	METABOLISM	E	Amino acid transport and metabolism	COG0346	393	357	367	374	352	355	977	1007	679	723	1108	1174	2.73141
4179	3.12963	5.10919	3.02485e-86	9.82866e-85	RALBF_v3_mp0620	RALW3_v3_mp1087	arsR	324	Arsenical resistance transcriptional regulator, arsr	INFORMATION STORAGE AND PROCESSING	K	Transcription	COG0640	149	145	151	159	133	141	511	524	341	377	653	653	3.14169
4447	-2.14404	4.71969	5.79028e-17	3.09985e-16	RALBF_v3_mp0578	RALW3_v3_mp1127	-	255	protein of unknown function	NA	NA	NA	NA	1084	1117	899	840	495	523	35	32	40	55	194	174	-2.06957
4500	3.55438	2.0899	1.73876e-60	3.44732e-59	RALBF_v3_mp0548	RALW3_v3_mp1158	-	231	conserved protein of unknown function	NA	NA	NA	NA	13	7	18	25	16	15	68	69	64	58	96	91	3.54517
4401	3.8068	2.79304	2.14364e-63	4.51807e-62	RALBF_v3_mp0547	RALW3_v3_mp1159	-	261	conserved protein of unknown function	NA	NA	NA	NA	14	12	28	27	25	21	117	121	99	87	136	141	3.78829
4755	4.03177	2.57927	7.74259e-52	1.28467e-50	RALBF_v3_mp0546	RALW3_v3_mp1160	-	162	protein of unknown function	NA	NA	NA	NA	10	9	20	25	19	14	95	117	103	80	102	114	3.98629
3324	4.35405	4.2618	1.06429e-69	2.50242e-68	RALBF_v3_mp0545	RALW3_v3_mp1161	-	543	protein of unknown function	NA	NA	NA	NA	22	20	55	36	48	49	313	294	278	252	328	350	4.30957
4387	4.4752	2.81582	2.69575e-62	5.55657e-61	RALBF_v3_mp0544	RALW3_v3_mp1162	-	261	protein of unknown function	NA	NA	NA	NA	10	7	17	16	20	14	108	121	121	122	115	132	4.41953
5	3.3889	8.57715	2.87718e-225	5.17781e-223	RALBF_v3_mp0542	RALW3_v3_mp1165	-	9534	Hemagglutinin-related protein	CELLULAR PROCESSES AND SIGNALING	U	Intracellular trafficking, secretion, and vesicular transport	COG3210	1320	1323	1386	1427	1277	1284	4860	4779	4126	4168	8160	8492	3.41609
1181	-2.09701	5.29866	2.61683e-30	2.30153e-29	RALBF_v3_mp0540	RALW3_v3_mp1167	-	1230	protein of unknown function	METABOLISM	C	Energy production and conversion	COG1251	889	844	1289	1281	1583	1534	89	87	112	121	136	143	-2.03599
4108	-2.08301	3.85628	2.32442e-28	1.87841e-27	RALBF_v3_mp0539	RALW3_v3_mp1168	nirD	342	putative nitrate reductase (electron transfer subunit) AND putative nitrite reductase (small subunit)	METABOLISM	P	Inorganic ion transport and metabolism	COG2146	294	296	467	504	553	524	29	30	27	35	68	76	-2.03067
154	-2.37151	7.02278	1.48702e-46	2.14085e-45	RALBF_v3_mp0538	RALW3_v3_mp1169	nirB	2559	nitrite reductase, large subunit, nucleotide- and Fe/S-cluster binding	METABOLISM	C	Energy production and conversion	COG1251	3085	3135	4420	4397	5460	5338	244	246	325	329	413	441	-2.31356
997	-2.58892	5.79837	6.90344e-49	1.05216e-47	RALBF_v3_mp0537	RALW3_v3_mp1170	narK3	1326	putative nitrate transporter transmembrane protein (MFS superfamily)	METABOLISM	P	Inorganic ion transport and metabolism	COG2223	1775	1736	1671	1622	2271	2042	96	89	132	132	116	162	-2.52293
4700	2.10037	5.50397	4.3729e-50	6.84308e-49	RALBF_v3_mp0524	RALW3_v3_mp1184	-	186	protein of unknown function	NA	NA	NA	NA	348	377	333	329	349	358	566	549	504	479	681	767	2.12141
3882	2.61877	2.36786	1.18498e-30	1.05209e-29	RALBF_v3_mp0500	RALW3_v3_mp1210	-	393	conserved protein of unknown function	NA	NA	NA	NA	17	20	48	43	29	40	60	63	83	81	90	101	2.61395
861	3.12893	6.41511	6.56897e-135	4.52003e-133	RALBF_v3_mp0495	RALW3_v3_mp1212	cydA	1389	Cytochrome bd-type quinol oxidase, subunit 1	METABOLISM	C	Energy production and conversion	COG1271	356	361	404	413	287	317	1084	1073	1069	1026	1565	1611	3.14912
3301	4.04548	6.13635	3.80884e-127	2.25589e-125	RALBF_v3_mp0496	RALW3_v3_mp1213	-	561	Transcriptional regulators protein	INFORMATION STORAGE AND PROCESSING	K	Transcription	COG1510	157	172	170	203	136	148	914	941	1012	1023	1180	1220	4.0468
1658	2.47718	5.78416	1.46139e-109	6.77013e-108	RALBF_v3_mp0494	RALW3_v3_mp1214	cytB	1032	Transmembrane cytochrome bd-ii oxidase (Subunit ii) oxidoreductase protein	METABOLISM	C	Energy production and conversion	COG1294	326	332	441	372	304	281	581	599	518	574	1291	1300	2.50393
3128	3.4956	5.56013	1.25225e-209	1.95309e-207	RALBF_v3_mp0480	RALW3_v3_mp1228	azoR	627	FMN-dependent NADH-azoreductase	METABOLISM	I	Lipid transport and metabolism	COG1182	169	152	166	151	144	162	552	565	523	540	1127	1187	3.52382
568	-2.28446	6.71546	2.28854e-117	1.20316e-115	RALBF_v3_mp0471	RALW3_v3_mp1237	nadB	1611	L-aspartate oxidase 2	METABOLISM	H	Coenzyme transport and metabolism	COG0029	3103	3064	3713	3707	3590	3526	228	205	214	202	467	486	-2.2472
2341	-2.13609	4.58417	4.76265e-59	9.13297e-58	RALBF_v3_mp0470	RALW3_v3_mp1238	-	852	conserved membrane protein of unknown function	POORLY CHARACTERIZED	R	General function prediction only	COG0730	780	822	787	764	660	673	55	46	68	47	99	110	-2.10067
2627	3.87673	6.0237	6.49593e-75	1.70755e-73	RALBF_v3_mp0466	RALW3_v3_mp1242	-	759	putative integral membrane transmembrane protein	POORLY CHARACTERIZED	R	General function prediction only	COG0730	199	207	176	176	129	123	611	662	543	566	2316	2220	3.85239
934	-3.47329	5.12599	4.75457e-103	1.93449e-101	RALBF_v3_mp0405	RALW3_v3_mp1302	-	1326	putative MFS transporter	METABOLISM	E	Amino acid transport and metabolism	COG0477	1041	1079	1167	1122	1442	1493	31	40	24	40	70	74	-3.41704
3663	-4.52507	3.06418	4.03378e-73	1.02576e-71	RALBF_v3_mp0404	RALW3_v3_mp1303	aroQ	465	3-dehydroquinate dehydratase 2	METABOLISM	E	Amino acid transport and metabolism	COG0757	296	326	245	215	296	290	3	2	5	6	10	4	-4.38476
1629	-3.3673	4.05712	3.22603e-74	8.33956e-73	RALBF_v3_mp0402	RALW3_v3_mp1305	ompC	1044	Outer membrane porin protein 32	CELLULAR PROCESSES AND SIGNALING	M	Cell wall/membrane/envelope biogenesis	COG3203	608	572	507	467	635	581	17	14	11	12	36	52	-3.30432
388	-2.72079	4.61926	5.59928e-53	9.632e-52	RALBF_v3_mp0401	RALW3_v3_mp1306	hpd	1881	4-hydroxyphenylpyruvate dioxygenase	METABOLISM	E	Amino acid transport and metabolism	COG3185	885	939	697	704	808	817	26	43	33	23	92	109	-2.66778
437	-2.13399	3.06619	5.76815e-10	2.02015e-09	RALBF_v3_mp0392	RALW3_v3_mp1314	cheD	1818	Methyl-accepting chemotaxis proteinI(Serine chemoreceptor protein)	CELLULAR PROCESSES AND SIGNALING	N	Cell motility	COG0840	172	147	477	472	127	119	28	14	19	10	32	36	-2.01341
4070	2.12562	7.22321	8.90532e-77	2.42256e-75	RALBF_v3_mp0353	RALW3_v3_mp1351	-	351	conserved exported protein of unknown function	NA	NA	NA	NA	1103	1092	1099	1110	1181	1129	1774	1751	1549	1555	2564	2541	2.15086
4180	2.94069	8.47034	2.54321e-129	1.58662e-127	RALBF_v3_mp0349	RALW3_v3_mp1355	-	315	conserved exported protein of unknown function	NA	NA	NA	NA	1405	1416	1667	1665	1796	1879	4448	4461	3685	3656	7229	7525	2.9623
4159	3.69745	7.67122	7.98084e-181	9.57496e-179	RALBF_v3_mp0343	RALW3_v3_mp1362	-	327	conserved exported protein of unknown function	NA	NA	NA	NA	481	476	595	577	661	726	2445	2475	2550	2562	4287	4268	3.71296
4359	2.22238	3.98899	5.64362e-31	5.03941e-30	RALBF_v3_mp1203	RALW3_v3_mp1371	-	273	protein of unknown function	NA	NA	NA	NA	125	139	119	120	103	104	229	243	160	167	236	249	2.23251
2960	2.18816	5.12394	3.25038e-36	3.48819e-35	RALBF_v3_mp1204	RALW3_v3_mp1372	-	627	protein of unknown function	NA	NA	NA	NA	279	291	264	272	214	230	510	487	344	340	514	544	2.20088
4421	2.4507	4.5267	7.45124e-42	9.44833e-41	RALBF_v3_mp1205	RALW3_v3_mp1373	-	258	conserved protein of unknown function	CELLULAR PROCESSES AND SIGNALING	O	Posttranslational modification, protein turnover, chaperones	COG2020	148	151	167	175	117	139	321	362	247	235	364	373	2.4614
4745	2.45926	5.00164	1.47159e-33	1.45265e-32	RALBF_v3_mp1206	RALW3_v3_mp1374	-	168	conserved protein of unknown function	NA	NA	NA	NA	243	179	265	263	147	135	471	484	333	295	548	490	2.46044
225	3.07639	8.39867	3.99796e-60	7.89302e-59	RALBF_v3_mp1207	RALW3_v3_mp1375	actP	2283	Copper-transporting P-type ATPase	METABOLISM	P	Inorganic ion transport and metabolism	COG2217	1346	1280	2072	2082	948	999	4549	4647	3789	3791	5935	5924	3.07501
4539	2.87781	6.49812	2.30426e-28	1.86534e-27	RALBF_v3_mp1208	RALW3_v3_mp1376	-	210	conserved protein of unknown function	NA	NA	NA	NA	322	323	785	761	271	230	1097	1194	1156	1147	1446	1480	2.84644
4475	2.23559	6.61973	3.05285e-18	1.71686e-17	RALBF_v3_mp1209	RALW3_v3_mp1377	-	246	putative signal peptide protein	NA	NA	NA	NA	450	502	1247	1231	440	403	1105	1134	1243	1207	1437	1502	2.21821
497	2.68057	12.7005	1.14776e-61	2.33495e-60	RALBF_v3_mp1234	RALW3_v3_mp1402	celA	1686	CbhA	METABOLISM	G	Carbohydrate transport and metabolism	COG5297	27724	27433	36379	36294	43613	43771	65735	66805	89545	91019	119661	120030	2.69107
1228	2.03446	4.66257	1.83332e-24	1.31566e-23	RALBF_v3_mp1279	RALW3_v3_mp1447	cusB	1221	Secretion protein of the copper-transporting efflux system cuscfba	CELLULAR PROCESSES AND SIGNALING	M	Cell wall/membrane/envelope biogenesis	COG0845	195	191	182	180	217	247	217	223	166	191	759	764	2.03469
2533	-2.38472	4.90997	1.08247e-21	7.04431e-21	RALBF_v3_mp1331	RALW3_v3_mp1498	-	789	Glutamate/aspartate transmembrane protein	METABOLISM	E	Amino acid transport and metabolism	COG0765	680	625	1695	1651	647	642	68	76	54	49	111	94	-2.29669
2634	-2.61735	4.77692	2.15776e-29	1.82901e-28	RALBF_v3_mp1332	RALW3_v3_mp1499	aapP	750	amino-acid transporter subunit ; ATP-binding component of ABC superfamily	METABOLISM	E	Amino acid transport and metabolism	COG1126	695	652	1503	1467	600	591	58	47	43	51	83	74	-2.53221
2179	3.46107	4.47611	1.60525e-50	2.54123e-49	RALBF_v3_mp1494	RALW3_v3_mp1507	-	873	conserved protein of unknown function	NA	NA	NA	NA	56	56	111	99	77	76	269	312	328	390	348	321	3.44013
3687	-2.07203	7.17402	1.9531e-27	1.53074e-26	RALBF_v3_mp1561	RALW3_v3_mp1573	fur	456	DNA-binding transcriptional dual regulator of siderophore biosynthesis and transport	METABOLISM	P	Inorganic ion transport and metabolism	COG0735	5762	5748	3650	3541	4391	4478	299	325	475	487	500	476	-2.00806
3288	2.71597	9.22585	6.23647e-57	1.14884e-55	RALBF_v3_mp1563	RALW3_v3_mp1576	ahpC	564	alkyl hydroperoxide reductase, C22 subunit	CELLULAR PROCESSES AND SIGNALING	O	Posttranslational modification, protein turnover, chaperones	COG0450	2815	2714	3041	3097	3623	3682	6051	6104	8841	8750	9453	9333	2.72228
1378	-2.06693	3.2797	5.99932e-34	5.98525e-33	RALBF_v3_mp1565	RALW3_v3_mp1578	hemS	1140	Hemin transport protein HemS	METABOLISM	P	Inorganic ion transport and metabolism	COG3720	328	318	230	276	279	279	18	20	24	27	39	42	-2.02206
228	2.00841	6.81483	1.88307e-29	1.6049e-28	RALBF_v3_mp1572	RALW3_v3_mp1585	glgX	2223	glycogen debranching enzyme	METABOLISM	G	Carbohydrate transport and metabolism	COG1523	1156	1153	869	842	668	725	1489	1462	824	823	2211	2215	2.01734
3295	2.86577	8.64962	6.95184e-29	5.74694e-28	RALBF_v3_mp1580	RALW3_v3_mp1594	-	558	conserved protein of unknown function	NA	NA	NA	NA	864	875	2366	2342	2646	2608	4147	4075	5527	5663	7150	7288	2.83233
1838	2.91442	5.74404	4.63292e-117	2.4086e-115	RALBF_v3_mp1624	RALW3_v3_mp1637	yccK	981	Uncharacterized oxidoreductase YccK	METABOLISM	C	Energy production and conversion	COG0667	296	289	229	244	229	244	572	559	527	546	1412	1422	2.93466
4187	2.03599	3.45153	1.92284e-24	1.37568e-23	RALBF_v3_mp1649	RALW3_v3_mp1663	-	309	protein of unknown function	NA	NA	NA	NA	81	72	130	113	81	78	133	137	144	142	153	163	2.04791
3523	3.38759	0.187271	8.3186e-26	6.21769e-25	RALBF_v3_2476	RALW3_v3_mp1706	-	513	conserved protein of unknown function	INFORMATION STORAGE AND PROCESSING	L	Replication, recombination and repair	COG3293	5	2	5	8	4	4	24	18	16	20	24	18	3.33583
145	4.02061	8.13636	1.36794e-106	5.92646e-105	RALBF_v3_mp1675	RALW3_v3_mp1708	-	2634	conserved protein of unknown function	INFORMATION STORAGE AND PROCESSING	L	Replication, recombination and repair	COG0470	528	509	659	745	758	742	3662	3693	4123	3984	4487	4586	4.01246
2626	4.15525	8.32084	6.84001e-73	1.71146e-71	RALBF_v3_mp1679	RALW3_v3_mp1711	-	747	conserved protein of unknown function	NA	NA	NA	NA	484	473	684	691	860	898	4229	4250	4679	4979	4681	4705	4.11947
3820	4.60846	8.13896	1.19168e-107	5.41347e-106	RALBF_v3_mp1680	RALW3_v3_mp1712	-	477	protein of unknown function	NA	NA	NA	NA	319	324	438	443	580	568	3887	3831	3901	4142	4581	4762	4.58045
3204	4.79528	5.4035	2.10038e-217	3.63988e-215	RALBF_v3_mp1721	RALW3_v3_mp1757	-	600	6-carboxyhexanoate--CoA ligase (fragment)	INFORMATION STORAGE AND PROCESSING	K	Transcription	COG0454	56	51	67	81	61	48	505	559	437	450	1254	1159	4.80351

## Sheet: N-BMMxN-CPG
univID	logFC	logCPM	PValue	FDR	IBSBF1503	UW163	Gene	Length	Product	COGprocess	COGclassID	ClassDescription	COGs	302-BMM1_L001	302-BMM1_L002	302-BMM2_L001	302-BMM2_L002	302-BMM3_L001	302-BMM3_L002	302-CPG1_L001	302-CPG1_L002	302-CPG2_L001	302-CPG2_L002	302-CPG3_L001	302-CPG3_L002	log2FoldChange
4992	-7.72549	12.7466	0	0	RALBF_v3_2757	NA	-	96	conserved protein of unknown function	NA	NA	NA	NA	226863	224703	388915	387845	205720	204280	1158	1212	1045	1025	1114	1056	-7.648
1537	-6.80727	12.5026	0	0	RALBF_v3_2758	RALW3_v3_0236	-	1065	conserved protein of unknown function	METABOLISM	C	Energy production and conversion	COG0778	155689	154779	309033	305826	229182	227354	1899	1919	1720	1729	1587	1638	-6.74121
4101	-6.53791	7.75243	1.24007e-227	1.74368e-225	RALBF_v3_mp1807	RALW3_v3_mp0079	-	348	conserved exported protein of unknown function	NA	NA	NA	NA	9637	9503	5983	5924	9433	9379	71	65	80	92	75	85	-6.44919
587	-6.27727	11.7771	0	0	RALBF_v3_2759	RALW3_v3_0235	cmcH	1602	3'-hydroxymethylcephem-O-carbamoyltransferase	CELLULAR PROCESSES AND SIGNALING	O	Posttranslational modification, protein turnover, chaperones	COG2192	106405	105598	179772	178251	130092	129274	1601	1639	1499	1511	1511	1368	-6.22735
4136	-6.22402	7.63719	0	0	RALBF_v3_3407	RALW3_v3_2816	-	327	conserved protein of unknown function	NA	NA	NA	NA	6112	5989	8062	8171	9293	9094	90	96	87	91	95	77	-6.17247
1706	-4.96567	6.56271	2.26073e-116	6.46544e-115	RALBF_v3_mp1378	RALW3_v3_mp0345	-	1014	putative carboxypeptidase regulatory region harboring protein	METABOLISM	E	Amino acid transport and metabolism	COG1410	4411	4303	4297	4354	2057	2114	102	95	101	88	112	100	-4.87636
532	-4.91949	7.29778	6.22651e-161	3.62283e-159	RALBF_v3_mp1377	RALW3_v3_mp0346	-	1641	conserved protein of unknown function	INFORMATION STORAGE AND PROCESSING	J	Translation, ribosomal structure and biogenesis	COG1185	6128	6004	8142	7996	3944	3951	181	157	143	163	199	186	-4.8494
3792	-4.89703	6.05307	1.90005e-259	3.31657e-257	RALBF_v3_1615	RALW3_v3_1364	-	426	conserved protein of unknown function	NA	NA	NA	NA	2668	2663	2281	2257	2611	2592	54	69	80	70	86	80	-4.8483
4239	-4.83677	10.9191	0	0	RALBF_v3_2170	RALW3_v3_0820	-	306	conserved protein of unknown function	NA	NA	NA	NA	72425	71526	83073	82082	67534	66786	2363	2278	2307	2235	2104	2087	-4.80097
3356	-4.8363	3.1216	5.14313e-130	1.80795e-128	RALBF_v3_1064	RALW3_v3_1915	-	549	conserved protein of unknown function	NA	NA	NA	NA	292	268	338	316	367	364	5	10	11	11	9	12	-4.76868
1176	-4.75474	10.7384	1.63259052011782e-319	4.59120728556847e-317	RALBF_v3_2760	RALW3_v3_0234	-	1239	conserved membrane protein of unknown function	METABOLISM	E	Amino acid transport and metabolism	COG0477	57397	57236	82128	81420	57280	57145	2274	2153	2086	2101	1959	1891	-4.71347
1832	-4.46947	5.27689	3.51376e-152	1.77867e-150	RALBF_v3_0213	RALW3_v3_3096	pdhB	981	Pyruvate dehydrogenase E1 component subunit beta	METABOLISM	C	Energy production and conversion	COG0022	1735	1679	1461	1477	1179	1140	57	45	50	63	65	60	-4.41053
3268	-4.40627	8.40167	9.08686e-161	5.22701e-159	RALBF_v3_2117	RALW3_v3_0873	-	588	conserved membrane protein of unknown function	NA	NA	NA	NA	10895	11060	18243	17822	9760	9426	545	591	509	499	514	452	-4.34906
1470	-4.39782	5.049	4.26875e-167	2.73524e-165	RALBF_v3_0212	RALW3_v3_3095	pdhB	1125	Dihydrolipoyllysine-residue succinyltransferase, component of pyruvate dehydrogenase complex (E2)	METABOLISM	C	Energy production and conversion	COG0508	1368	1347	1329	1347	1041	975	55	58	49	42	56	44	-4.34586
5206	-4.36921	4.79896	4.72799e-182	3.68201e-180	RALBF_v3_mp0873	NA	rs_T3E_Hyp3	954	fragment of putative type III effector protein (hrp-box domain), RS_T3E_Hyp3	NA	NA	NA	NA	1038	1095	1056	1065	1001	965	39	33	36	53	41	58	-4.325
5205	-4.30676	7.3116	0	0	RALBF_v3_mp0872	NA	glnA	1476	glutamine synthetase	NA	NA	NA	NA	5390	5299	6488	6529	6100	6053	265	259	225	203	302	310	-4.27141
4037	-4.23873	4.82522	9.76493e-182	7.37762e-180	RALBF_v3_1595	RALW3_v3_1385	-	375	conserved exported protein of unknown function	NA	NA	NA	NA	908	990	1172	1130	1104	1035	50	54	61	51	42	30	-4.19983
2733	-4.21278	5.17166	5.81688e-179	4.20644e-177	RALBF_v3_mp0125	RALW3_v3_mp0202	coxP	708	Cytochrome-c oxidase subunit III protein	METABOLISM	C	Energy production and conversion	COG1845	1421	1445	1407	1478	1202	1072	64	77	59	58	55	61	-4.16578
4088	-4.19447	5.12939	1.85181e-223	2.34347e-221	RALBF_v3_mp0124	RALW3_v3_mp0201	-	342	Predicted small integral membrane protein (fragment)	POORLY CHARACTERIZED	S	Function unknown	COG5605	1091	1164	1412	1479	1331	1360	68	57	54	57	79	53	-4.15671
2320	-4.1878	6.71984	6.31348e-190	5.60681e-188	RALBF_v3_3419	RALW3_v3_2828	-	846	Phosphosulfolactate phosphohydrolase-related protein	METABOLISM	H	Coenzyme transport and metabolism	COG2045	4418	4319	3856	3739	3696	3441	161	172	175	142	212	260	-4.1371
4189	-4.181	2.76971	3.39126e-81	4.89076e-80	RALBF_v3_0944	RALW3_v3_2045	-	324	conserved exported protein of unknown function	NA	NA	NA	NA	276	297	231	250	219	202	14	10	12	14	8	12	-4.10884
4855	-4.13369	7.15671	2.11373e-130	7.53501e-129	RALBF_v3_1746	NA	-	171	protein of unknown function	NA	NA	NA	NA	3396	3318	7416	7306	5516	5492	295	299	220	230	264	263	-4.07518
4710	-4.12885	8.79483	1.69312e-110	4.26396e-109	RALBF_v3_1748	RALW3_v3_1231	-	177	protein of unknown function	NA	NA	NA	NA	12866	12886	24923	25321	12607	12298	995	913	753	744	773	729	-4.06406
2794	-4.12044	4.78983	5.50269e-192	5.06448e-190	RALBF_v3_0947	RALW3_v3_2042	fdhB	687	FORMATE DEHYDROGENASE, IRON-SULFUR SUBUNIT	METABOLISM	C	Energy production and conversion	COG0437	907	957	1092	1005	1113	1076	55	48	40	40	59	63	-4.08109
1820	-4.07696	10.6836	1.06246e-119	3.22047e-118	RALBF_v3_1747	RALW3_v3_1230	-	984	conserved exported protein of unknown function	NA	NA	NA	NA	43873	43943	92115	91778	51398	50552	3555	3515	2797	2788	3030	3139	-4.01778
3984	-4.07287	5.10283	7.05731e-184	5.67049e-182	RALBF_v3_1614	RALW3_v3_1365	-	375	conserved protein of unknown function	NA	NA	NA	NA	1325	1385	1187	1159	1261	1271	67	60	63	67	75	59	-4.02939
333	-4.03842	6.93031	1.11058e-117	3.32649e-116	RALBF_v3_mp1376	RALW3_v3_mp0347	-	1959	conserved protein of unknown function	NA	NA	NA	NA	4889	4882	5716	5830	2972	2904	283	245	212	224	229	235	-3.97486
4278	-4.03307	7.39719	6.87627e-180	5.04459e-178	RALBF_v3_1745	RALW3_v3_1233	-	294	protein of unknown function	NA	NA	NA	NA	4728	4555	8725	8438	5771	5839	367	351	301	309	346	308	-3.9857
4769	-3.98877	1.85378	5.79049e-52	4.46821e-51	RALBF_v3_mp1087	RALW3_v3_mp0623	-	156	conserved exported protein of unknown function	NA	NA	NA	NA	140	164	124	89	123	118	11	5	6	6	9	4	-3.892
4450	-3.98089	3.1388	3.31226e-109	8.02233e-108	RALBF_v3_0946	RALW3_v3_2043	-	249	conserved exported protein of unknown function	NA	NA	NA	NA	302	279	389	363	292	296	21	12	19	19	15	18	-3.93263
1398	-3.9758	6.47341	8.24145e-304	1.98658e-301	RALBF_v3_mp1296	RALW3_v3_mp1464	mscS	1134	Mechanosensitive ion channel protein	CELLULAR PROCESSES AND SIGNALING	M	Cell wall/membrane/envelope biogenesis	COG0668	2925	2946	3195	3260	3747	3675	183	192	178	181	169	179	-3.93987
4385	-3.9577	8.56654	1.24585e-142	5.39015e-141	RALBF_v3_1859	RALW3_v3_1119	-	270	conserved protein of unknown function	NA	NA	NA	NA	9739	9554	17502	16846	15916	15748	944	954	681	723	667	713	-3.90619
428	-3.95136	5.58042	5.49763e-209	6.04978e-207	RALBF_v3_mp0127	RALW3_v3_mp0204	coxN	1761	cytochrome c oxidase subunit 1	METABOLISM	C	Energy production and conversion	COG0843	1916	1758	1949	1921	1536	1497	97	101	92	94	108	99	-3.9108
3139	-3.92475	2.26342	3.43309e-29	1.50072e-28	RALBF_v3_mp0126	RALW3_v3_mp0203	coxO	612	Cytochrome-c oxidase protein	METABOLISM	C	Energy production and conversion	COG1845	271	261	136	146	100	93	7	6	8	10	9	18	-3.76676
1471	-3.91916	5.35787	2.28117e-70	2.6424e-69	RALBF_v3_0214	RALW3_v3_3097	bkdA	1107	3-methyl-2-oxobutanoate dehydrogenase subunit alpha	METABOLISM	C	Energy production and conversion	COG1071	1988	2052	1310	1340	1121	1117	67	57	83	90	120	101	-3.83655
712	-3.90424	7.70179	5.60072816125637e-319	1.49215191562836e-316	RALBF_v3_mp0561	RALW3_v3_mp1144	-	1491	Transmembrane cytochrome bd-type quinol oxidase, subunit 1 oxidoreductase protein	METABOLISM	C	Energy production and conversion	COG1271	7082	6982	7935	7784	8227	8199	496	483	443	380	435	426	-3.87076
3946	-3.86848	5.37255	1.38388e-192	1.29726e-190	RALBF_v3_mp0902	RALW3_v3_mp0808	hrpJ	387	Type III secretion protein HrpJ, HrpB2-like protein	NA	NA	NA	NA	1425	1386	1828	1817	1409	1302	83	100	77	102	92	85	-3.82908
5207	-3.8379	4.36667	7.36105e-150	3.54873e-148	RALBF_v3_mp0874	NA	-	570	protein of unknown function	NA	NA	NA	NA	669	603	816	895	776	779	38	43	44	52	41	54	-3.79881
2480	-3.8374	6.00994	1.88171e-261	3.40186e-259	RALBF_v3_mp0901	RALW3_v3_mp0809	hrcJ	810	Type III secretion system lipoprotein HrcJ	CELLULAR PROCESSES AND SIGNALING	U	Intracellular trafficking, secretion, and vesicular transport	COG4669	2134	1959	2581	2660	2488	2447	173	153	124	139	144	125	-3.80226
2181	-3.79626	4.79126	1.56581e-87	2.55682e-86	RALBF_v3_mp0899	RALW3_v3_mp0811	hrpF	894	type III secretion system protein hrpF	CELLULAR PROCESSES AND SIGNALING	N	Cell motility	COG1317	652	643	1326	1285	1174	1070	76	79	55	59	60	47	-3.7355
2297	-3.79503	8.35242	2.52229e-158	1.40306e-156	RALBF_v3_2034	RALW3_v3_0947	mrr	846	putative endonuclease	INFORMATION STORAGE AND PROCESSING	L	Replication, recombination and repair	COG0551	12782	12833	14428	14223	9161	8692	815	825	733	673	696	746	-3.74645
1737	-3.7841	6.61654	3.82276e-154	2.03693e-152	RALBF_v3_mp0891	RALW3_v3_mp0819	ripX	1011	type III effector	CELLULAR PROCESSES AND SIGNALING	O	Posttranslational modification, protein turnover, chaperones	COG0484	2733	2753	4658	4636	3599	3465	269	266	201	239	201	176	-3.73599
5191	-3.77005	5.82968	5.03809e-74	6.31258e-73	RALBF_v3_mp0785	NA	-	96	protein of unknown function	NA	NA	NA	NA	1123	1063	2599	2580	2675	2667	124	140	125	119	139	144	-3.70095
4854	-3.73283	7.47293	3.86894e-157	2.12876e-155	RALBF_v3_1744	NA	-	1383	conserved protein of unknown function	NA	NA	NA	NA	5056	4912	8615	8687	6154	6099	500	462	368	321	433	459	-3.68708
3081	-3.72769	0.793306	1.12027e-33	5.59252e-33	RALBF_v3_mp0900	RALW3_v3_mp0810	hrpH	633	Type III secretion system protein hrpH	NA	NA	NA	NA	73	66	62	54	34	56	5	5	1	3	4	4	-3.60658
5258	-3.71345	4.41284	1.28292e-142	5.50351e-141	RALBF_v3_mp1191	NA	-	624	membrane protein of unknown function	NA	NA	NA	NA	781	737	822	895	695	710	52	47	40	53	65	48	-3.67377
4006	-3.68357	5.02516	5.7379e-163	3.41709e-161	RALBF_v3_1596	RALW3_v3_1384	-	363	protein of unknown function	NA	NA	NA	NA	942	1082	1304	1312	1293	1200	88	80	85	91	71	61	-3.64576
3569	-3.67062	5.60652	2.50235e-117	7.36446e-116	RALBF_v3_mp0903	RALW3_v3_mp0807	hrpK	486	Hrpk protein	NA	NA	NA	NA	1514	1403	2320	2284	1567	1653	151	148	125	112	100	84	-3.61901
3710	-3.65807	6.56802	4.7776e-273	9.30163e-271	RALBF_v3_mp0604	RALW3_v3_mp1102	-	441	Universal stress protein family	CELLULAR PROCESSES AND SIGNALING	T	Signal transduction mechanisms	COG0589	3508	3516	3755	3734	3151	3085	241	235	218	212	249	267	-3.6223
87	-3.62521	7.75942	3.72002251801415e-315	9.41537699309382e-313	RALBF_v3_0948	RALW3_v3_2041	fdhA	2997	formate dehydrogenase, alpha subunit (Fe4S4 domain)	METABOLISM	C	Energy production and conversion	COG0243	6981	7030	8906	8741	7977	7952	606	581	516	517	543	556	-3.59373
1090	-3.60498	9.5032	2.31078e-216	2.78504e-214	RALBF_v3_2380	RALW3_v3_0611	dctA	1287	C4-dicarboxylic acid, orotate and citrate transporter	METABOLISM	C	Energy production and conversion	COG1301	20350	20170	30628	30335	29645	28910	1930	1972	1899	1885	1729	1842	-3.56823
1276	-3.59852	5.27421	6.98281e-151	3.46539e-149	RALBF_v3_0945	RALW3_v3_2044	-	1164	conserved membrane protein of unknown function	METABOLISM	C	Energy production and conversion	COG2864	1541	1518	1448	1488	1181	1207	87	104	109	102	97	100	-3.55563
3364	-3.5927	3.45961	2.1118e-46	1.4485e-45	RALBF_v3_mp1355	RALW3_v3_mp0368	-	561	HdeD protein	POORLY CHARACTERIZED	S	Function unknown	COG3247	561	530	344	330	288	273	28	17	27	26	37	34	-3.50439
4703	-3.58825	7.57775	1.54057e-234	2.29363e-232	RALBF_v3_3090	RALW3_v3_3431	-	189	conserved protein of unknown function	NA	NA	NA	NA	5866	5682	7893	7913	7330	7274	415	452	515	468	551	598	-3.55248
5119	-3.56971	7.59752	1.59806e-116	4.59623e-115	RALBF_v3_mp0273	NA	-	282	protein of unknown function	NA	NA	NA	NA	4866	4652	9978	9855	6852	6715	579	512	452	452	532	550	-3.52014
594	-3.55668	3.72004	3.61775e-69	4.07863e-68	RALBF_v3_mp1567	RALW3_v3_mp1580	glgA	1602	glycogen synthase	METABOLISM	G	Carbohydrate transport and metabolism	COG0297	525	513	396	366	508	499	42	19	36	43	41	26	-3.49404
1730	-3.55135	5.91041	9.01657e-208	9.71104e-206	RALBF_v3_mp0562	RALW3_v3_mp1143	appB	1011	Cytochrome bd ubiquinol oxidase, subunit ii	METABOLISM	C	Energy production and conversion	COG1294	2395	2286	2091	2157	2041	2042	168	159	148	155	165	168	-3.51292
3858	-3.53965	8.26756	3.33356e-296	7.67023e-294	RALBF_v3_mp1464	RALW3_v3_mp0262	-	402	Cysteine-rich protein	METABOLISM	C	Energy production and conversion	COG1145	10234	9824	12048	11959	11788	11467	904	897	780	812	824	768	-3.50795
5091	-3.53548	2.9224	7.99493e-62	7.67938e-61	RALBF_v3_mp0123	NA	-	63	protein of unknown function	NA	NA	NA	NA	180	198	289	291	314	347	27	27	17	16	14	18	-3.47345
4548	-3.5112	2.2451	3.44996e-26	1.37944e-25	RALBF_v3_1616	RALW3_v3_1363	-	219	conserved protein of unknown function	NA	NA	NA	NA	255	247	142	120	96	115	6	8	12	12	14	23	-3.37577
901	-3.50195	8.83492	1.03065e-109	2.55743e-108	RALBF_v3_2118	RALW3_v3_0872	-	1344	putative phosphoesterase protein	CELLULAR PROCESSES AND SIGNALING	M	Cell wall/membrane/envelope biogenesis	COG3511	11547	11510	23833	23923	15130	14946	1343	1423	1185	1178	1225	1216	-3.45208
4514	-3.49448	4.14524	1.05361e-97	2.09151e-96	RALBF_v3_2717	RALW3_v3_0285	-	231	conserved protein of unknown function	NA	NA	NA	NA	732	702	570	598	589	584	35	47	50	47	58	54	-3.4459
3406	-3.48249	6.01189	4.16827e-113	1.11639e-111	RALBF_v3_mp0892	RALW3_v3_mp0818	ripAB	525	type III effector	NA	NA	NA	NA	1614	1627	3092	3091	2401	2337	224	197	177	155	176	150	-3.43378
5257	-3.4762	4.05443	1.21138e-81	1.77225e-80	RALBF_v3_mp1190	NA	-	168	protein of unknown function	NA	NA	NA	NA	410	421	727	739	623	680	52	49	46	36	60	33	-3.42478
1546	-3.4661	8.28245	1.01656e-121	3.11868e-120	RALBF_v3_2116	RALW3_v3_0874	-	1071	conserved membrane protein of unknown function	NA	NA	NA	NA	9302	9368	15858	15650	9196	8928	969	1015	788	847	838	821	-3.41832
32	-3.45701	7.98764	1.97587e-266	3.7044e-264	RALBF_v3_mp0923	RALW3_v3_mp0787	-	4407	Putative type III effector protein	NA	NA	NA	NA	8999	8935	10250	10339	8233	8335	732	693	755	691	730	727	-3.42355
2540	-3.44613	3.76574	1.21208e-31	5.69689e-31	RALBF_v3_mp1379	RALW3_v3_mp0344	-	774	conserved membrane protein of unknown function	METABOLISM	I	Lipid transport and metabolism	COG0671	775	745	417	394	259	256	40	36	40	38	43	33	-3.33264
1010	-3.43327	5.53891	4.02278e-135	1.54268e-133	RALBF_v3_mp0898	RALW3_v3_mp0812	hrcN	1320	type III secretion system ATPase	CELLULAR PROCESSES AND SIGNALING	N	Cell motility	COG1157	1282	1241	1919	2027	1861	1784	155	156	138	107	129	116	-3.39155
3433	-3.3891	7.16769	3.87098e-99	7.90116e-98	RALBF_v3_mp0129	RALW3_v3_mp0206	-	513	conserved membrane protein of unknown function	NA	NA	NA	NA	6618	6459	4997	4993	3832	3798	405	407	416	408	451	473	-3.33296
3543	-3.3851	2.80143	1.57843e-34	8.0789e-34	RALBF_v3_mp1412	RALW3_v3_mp0313	fliL	498	Flagellar flil protein	CELLULAR PROCESSES AND SIGNALING	N	Cell motility	COG1580	186	196	384	399	149	168	30	23	19	16	20	12	-3.29239
3555	-3.3516	9.06721	3.50417e-274	7.09525e-272	RALBF_v3_0560	RALW3_v3_2436	phaP	492	Polyhydroxybutyrate granule-associated protein (Phasin) phap3	NA	NA	NA	NA	18723	18452	21231	20835	18259	18238	1642	1701	1642	1606	1656	1533	-3.31989
4641	-3.31498	6.68358	1.56062e-97	3.08587e-96	RALBF_v3_2379	RALW3_v3_0612	-	195	protein of unknown function	NA	NA	NA	NA	2392	2245	4404	4482	4530	4309	340	370	300	315	308	280	-3.26533
1319	-3.30927	5.95921	1.10553e-210	1.2436e-208	RALBF_v3_mp0128	RALW3_v3_mp0205	-	1155	Cytochrome c oxidase polypeptide II (Cytochrome bb3 subunit 2) protein	METABOLISM	C	Energy production and conversion	COG1622,COG2857	2005	1942	2268	2257	2416	2469	189	206	179	160	206	223	-3.27521
3745	-3.2887	1.80785	1.08068e-26	4.40099e-26	RALBF_v3_mp1802	RALW3_v3_mp0074	-	438	conserved protein of unknown function	NA	NA	NA	NA	155	146	77	89	134	105	4	8	13	3	19	16	-3.17137
3670	-3.26598	3.29461	7.73926e-35	4.00984e-34	RALBF_v3_mp1396	RALW3_v3_mp0329	fliJ	465	Flagellar protein	CELLULAR PROCESSES AND SIGNALING	N	Cell motility	COG2882	294	313	552	537	212	175	36	22	34	32	30	30	-3.17893
4365	-3.25001	6.50858	2.57067e-72	3.10566e-71	RALBF_v3_mp0272	RALW3_v3_mp0497	-	270	protein of unknown function	NA	NA	NA	NA	1953	1957	4399	4361	3528	3588	338	350	223	230	297	332	-3.1934
5144	-3.22969	8.18565	1.53963e-108	3.64186e-107	RALBF_v3_mp0334	NA	-	651	Tyrosine phosphatase protein	NA	NA	NA	NA	7372	7289	14566	14521	9696	9729	1025	1024	965	879	946	891	-3.18454
3164	-3.22769	7.80466	3.95653e-206	4.0056e-204	RALBF_v3_mp1049	RALW3_v3_mp0662	-	603	conserved protein of unknown function	POORLY CHARACTERIZED	S	Function unknown	COG5588	8330	8557	8338	8148	7079	7182	734	716	722	745	739	749	-3.19175
5138	-3.21048	3.6511	3.80842e-63	3.78005e-62	RALBF_v3_mp0328	NA	-	1149	putative transcriptional regulator, LuxR family	NA	NA	NA	NA	559	519	430	413	357	340	39	32	45	41	48	41	-3.15381
3910	-3.19116	1.21387	1.11227e-29	4.94756e-29	RALBF_v3_2726	RALW3_v3_0276	-	408	conserved exported protein of unknown function	NA	NA	NA	NA	85	93	67	63	61	88	2	1	8	10	12	10	-3.09463
3047	-3.18899	3.38277	2.14251e-54	1.74083e-53	RALBF_v3_0148	RALW3_v3_3037	-	642	conserved protein of unknown function	POORLY CHARACTERIZED	S	Function unknown	COG3427	387	442	418	416	250	262	40	33	31	36	25	41	-3.12846
2397	-3.18661	5.25212	4.09028e-57	3.576e-56	RALBF_v3_mp1050	RALW3_v3_mp0661	-	813	conserved membrane protein of unknown function	POORLY CHARACTERIZED	S	Function unknown	COG5486	1821	1835	1162	1086	1029	1026	106	112	125	124	157	144	-3.11926
828	-3.18345	3.94411	4.84921e-69	5.45483e-68	RALBF_v3_mp0636	RALW3_v3_mp1071	otsA	1398	trehalose-6-phosphate synthase	METABOLISM	G	Carbohydrate transport and metabolism	COG0380	386	397	545	531	767	631	59	59	54	43	47	45	-3.13296
5208	-3.17829	4.84391	1.74836e-160	9.94407e-159	RALBF_v3_mp0875	NA	-	2076	putative type III effector protein	NA	NA	NA	NA	941	948	1100	1105	1027	966	99	105	97	93	89	96	-3.14645
53	-3.15619	4.78556	1.17989e-81	1.73119e-80	RALBF_v3_mp1568	RALW3_v3_mp1581	glgE	3699	Alpha-1,4-glucan:maltose-1-phosphate maltosyltransferase	METABOLISM	G	Carbohydrate transport and metabolism	COG0366	1108	1125	793	736	1011	994	83	92	96	97	105	91	-3.10605
4612	-3.14084	5.21619	6.25012e-97	1.22155e-95	RALBF_v3_1922	RALW3_v3_1058	-	204	Target snare coiled-coil region-harboring protein	NA	NA	NA	NA	1473	1504	1096	1106	1308	1302	133	104	145	127	137	123	-3.09419
1160	-3.13435	3.21099	2.82168e-38	1.59235e-37	RALBF_v3_0149	RALW3_v3_3038	coxE	1227	Carbon monoxide dehydrogenase accessory protein	POORLY CHARACTERIZED	R	General function prediction only	COG3552	438	446	297	274	228	217	25	27	38	33	30	36	-3.05644
2035	-3.12624	4.99135	5.45025e-128	1.8271e-126	RALBF_v3_0150	RALW3_v3_3039	-	927	Atpase protein	POORLY CHARACTERIZED	R	General function prediction only	COG0714	1183	1152	1132	1214	1010	1005	96	112	119	92	122	123	-3.08827
1605	-3.11054	4.31513	4.38263e-79	6.11153e-78	RALBF_v3_2761	RALW3_v3_0233	yfdH	1059	bactoprenol glucosyl transferase; CPS-53 (KpLE1) prophage	CELLULAR PROCESSES AND SIGNALING	M	Cell wall/membrane/envelope biogenesis	COG0463	553	545	879	875	701	662	55	75	91	77	65	53	-3.06541
2466	-3.10895	5.04666	7.03801e-109	1.6726e-107	RALBF_v3_0151	RALW3_v3_3040	coxM	807	Carbon monoxide dehydrogenase medium chain	METABOLISM	C	Energy production and conversion	COG1319	1261	1260	1198	1210	1071	942	112	99	96	120	130	141	-3.06713
1673	-3.09883	3.04029	3.87295e-29	1.69153e-28	RALBF_v3_1491	RALW3_v3_1487	-	1035	Plasmid pENH91 DNA, SacI-KpnI region containing chlorocatechol degradative operon	POORLY CHARACTERIZED	S	Function unknown	COG3181	406	427	225	236	194	186	34	24	34	33	17	29	-3.00272
2239	-3.09102	7.40886	1.47512e-113	3.99309e-112	RALBF_v3_mp1072	RALW3_v3_mp0638	-	897	putative tonb box harboring transmembrane protein, multidrug resistance efflux transporter domain	METABOLISM	E	Amino acid transport and metabolism	COG0697	6204	6088	4736	4721	7039	6933	693	649	586	531	630	558	-3.04587
1879	-3.0816	7.58017	9.26463e-156	5.04275e-154	RALBF_v3_mp1791	RALW3_v3_mp0063	galU	960	UTP--glucose-1-phosphate uridylyltransferase	CELLULAR PROCESSES AND SIGNALING	M	Cell wall/membrane/envelope biogenesis	COG1210	5633	5379	6539	6550	8223	8279	735	731	639	644	690	692	-3.04458
1551	-3.06999	4.5536	2.59218e-107	5.96437e-106	RALBF_v3_mp0907	RALW3_v3_mp0803	hrpQ	1071	type III secretion system apparatus protein HrcQ	CELLULAR PROCESSES AND SIGNALING	N	Cell motility	COG1886	879	811	891	874	726	736	100	90	66	84	90	76	-3.03161
56	-3.06716	5.39975	2.53412e-164	1.54551e-162	RALBF_v3_mp1569	RALW3_v3_mp1582	treS	3522	Trehalose synthase, maltose alpha-d-glucosyltransferase	METABOLISM	G	Carbohydrate transport and metabolism	COG0366,COG3281	1488	1447	1388	1435	1546	1558	161	153	131	143	167	161	-3.03192
2826	-3.065	5.68023	1.62408e-117	4.83595e-116	RALBF_v3_mp0449	RALW3_v3_mp1258	fimT	705	Type-4 fimbrial pilin related protein	CELLULAR PROCESSES AND SIGNALING	N	Cell motility	COG4970	1851	1800	2115	2073	1496	1472	193	226	151	201	173	169	-3.02297
3540	-3.06343	4.19421	1.5706e-37	8.69847e-37	RALBF_v3_0160	RALW3_v3_3051	-	504	Type III effector protein chaperone	NA	NA	NA	NA	906	953	507	497	453	440	68	66	52	63	73	74	-2.98351
4805	-3.04992	5.99172	1.93416e-133	7.25238e-132	RALBF_v3_0559	NA	-	171	conserved protein of unknown function	NA	NA	NA	NA	1877	1732	2161	2153	2844	2675	239	240	224	206	247	242	-3.01166
1180	-3.04375	8.36492	3.41192e-109	8.22436e-108	RALBF_v3_mp0314	RALW3_v3_mp0547	-	1191	conserved protein of unknown function	NA	NA	NA	NA	12139	12023	14311	14167	8529	8484	1258	1333	1139	1206	1198	1150	-2.99883
4542	-3.02804	3.05847	2.93183e-66	3.131e-65	RALBF_v3_mp0564	RALW3_v3_mp1141	-	219	protein of unknown function	NA	NA	NA	NA	234	222	355	314	289	312	45	28	29	24	31	24	-2.98503
1834	-3.02489	5.95359	1.1199e-151	5.6128e-150	RALBF_v3_mp1515	RALW3_v3_mp1529	cysK	975	Cysteine synthase (O-acetylserine sulfhydrylase) (Csase) (O-acetylserine (Thiol)-lyase)	METABOLISM	E	Amino acid transport and metabolism	COG0031	2304	2216	2156	2081	2132	2088	217	229	204	189	278	268	-2.98768
4585	-3.02259	7.83976	1.07945e-168	7.00533e-167	RALBF_v3_2212	RALW3_v3_0779	-	222	conserved protein of unknown function	NA	NA	NA	NA	6875	7053	8135	8064	9174	9063	784	723	811	829	1010	981	-2.9877
3657	-3.02166	2.41021	5.33589e-24	1.98751e-23	RALBF_v3_mp1434	RALW3_v3_mp0291	flgB	462	flagellar component of cell-proximal portion of basal-body rod	CELLULAR PROCESSES AND SIGNALING	N	Cell motility	COG1815	159	132	297	313	99	95	17	25	16	18	23	15	-2.92407
1173	-3.02073	4.10912	1.06251e-79	1.50236e-78	RALBF_v3_2502	RALW3_v3_0491	-	1281	conserved exported protein of unknown function	NA	NA	NA	NA	544	492	607	563	676	717	66	79	75	62	54	45	-2.97824
2990	-3.01675	5.3724	2.45401e-169	1.6345e-167	RALBF_v3_mp0908	RALW3_v3_mp0802	hrcR	654	Hypersensitivity response secretion protein hrcR, type III secretion system	CELLULAR PROCESSES AND SIGNALING	U	Intracellular trafficking, secretion, and vesicular transport	COG4790	1328	1311	1659	1620	1375	1418	164	174	155	140	156	137	-2.9845
2526	-3.013	3.78819	7.02894e-101	1.46422e-99	RALBF_v3_1298	RALW3_v3_1679	-	792	protein of unknown function	NA	NA	NA	NA	411	453	528	508	470	503	41	49	50	60	56	50	-2.97882
4675	-3.00593	3.29599	3.70107e-52	2.87785e-51	RALBF_v3_mp0928	RALW3_v3_mp0783	-	192	exported protein of unknown function	NA	NA	NA	NA	299	294	407	383	310	341	46	61	27	26	22	35	-2.95229
4525	-2.99564	3.10189	5.16406e-59	4.66795e-58	RALBF_v3_0949	RALW3_v3_2040	-	231	conserved protein of unknown function	NA	NA	NA	NA	307	282	362	313	260	242	21	34	42	39	31	23	-2.94873
3340	-2.98605	5.22394	4.13782e-136	1.5989e-134	RALBF_v3_1743	RALW3_v3_1236	cysC	555	Adenylyl-sulfate kinase	METABOLISM	P	Inorganic ion transport and metabolism	COG0529	1082	1024	1532	1542	1310	1377	162	150	122	122	144	152	-2.95089
5143	-2.98349	6.63076	6.68549e-74	8.35603e-73	RALBF_v3_mp0333	NA	-	252	conserved protein of unknown function	NA	NA	NA	NA	2165	2200	4822	4665	3618	3654	445	423	305	332	399	368	-2.93427
142	-2.98182	7.4209	8.30506e-98	1.66167e-96	RALBF_v3_mp0893	RALW3_v3_mp0817	ripAC	2685	leucine-rich repeat protein type III effector protein	POORLY CHARACTERIZED	S	Function unknown	COG4886	4269	4308	8012	7934	5995	5923	768	773	645	571	601	572	-2.93798
3686	-2.96166	5.73565	1.55877e-80	2.21643e-79	RALBF_v3_mp0915	RALW3_v3_mp0795	hpaB	456	Type III secretion system protein, hypothetical tir chaperone-like protein	NA	NA	NA	NA	1204	1211	2190	2102	2241	2315	232	222	209	192	183	195	-2.91585
1497	-2.95697	6.97055	7.05581e-186	5.95275e-184	RALBF_v3_mp0313	RALW3_v3_mp0546	-	1077	conserved protein of unknown function	NA	NA	NA	NA	3791	3778	5499	5149	4124	4088	520	508	490	411	492	502	-2.92305
1204	-2.94532	10.7464	8.70096e-114	2.39371e-112	RALBF_v3_mp0082	RALW3_v3_mp0157	-	1191	conserved protein of unknown function	NA	NA	NA	NA	56834	56473	78422	78206	46430	45650	6977	6909	6419	6358	6880	6842	-2.90425
4799	-2.94287	5.35061	1.46499e-80	2.08896e-79	RALBF_v3_0499	NA	-	105	conserved protein of unknown function	NA	NA	NA	NA	948	951	1614	1597	1741	1741	179	182	133	146	151	164	-2.89816
503	-2.93399	12.6254	3.5882e-172	2.48814e-170	RALBF_v3_2643	RALW3_v3_0360	-	1704	putative TRANSPORTER, MSF family	METABOLISM	E	Amino acid transport and metabolism	COG0477	213538	212902	240031	237238	211066	209118	24358	23895	27731	27426	23020	22781	-2.89924
915	-2.93366	4.88311	4.93143e-88	8.21148e-87	RALBF_v3_0216	RALW3_v3_3099	phaZ	1329	Poly[d(-)-3-hydroxybutyrate] depolymerase protein	METABOLISM	I	Lipid transport and metabolism	COG4553	1180	1168	987	993	915	850	98	118	107	105	129	137	-2.88952
4458	-2.93059	4.54374	3.24702e-107	7.43729e-106	RALBF_v3_mp0909	RALW3_v3_mp0801	hrcS	261	Type III secretion protein HrcS	CELLULAR PROCESSES AND SIGNALING	U	Intracellular trafficking, secretion, and vesicular transport	COG4794	773	693	913	977	739	761	97	102	81	99	89	79	-2.89559
786	-2.91807	7.41582	5.47801e-185	4.47253e-183	RALBF_v3_mp0895	RALW3_v3_mp0815	hrpB	1434	Transcriptional activator of hrp genes cluster, AraC type family	INFORMATION STORAGE AND PROCESSING	K	Transcription	COG2207	5773	5616	6081	5991	6110	6078	696	719	760	692	603	597	-2.8838
2817	-2.91677	3.66865	5.74634e-47	3.97921e-46	RALBF_v3_0894	RALW3_v3_2092	-	720	Response regulator protein	INFORMATION STORAGE AND PROCESSING	K	Transcription	COG2197	283	314	409	450	598	579	62	56	46	32	46	57	-2.86137
3391	-2.90976	9.47549	2.46143e-224	3.27888e-222	RALBF_v3_mp0983	RALW3_v3_mp0728	-	546	conserved protein of unknown function	INFORMATION STORAGE AND PROCESSING	K	Transcription	COG1396	22280	21606	28589	28202	24425	24275	2862	2903	2812	2771	2946	2800	-2.8792
1755	-2.90865	5.01325	1.60012e-128	5.51007e-127	RALBF_v3_mp0910	RALW3_v3_mp0800	hrpV	999	type III secretion system protein HrpV, HpaA_like protein	NA	NA	NA	NA	1144	1093	1211	1191	1081	981	130	148	114	115	131	133	-2.8738
3089	-2.89735	5.03825	1.88981e-91	3.39228e-90	RALBF_v3_mp1063	RALW3_v3_mp0648	prfH	624	Peptide chain release factor-like protein	INFORMATION STORAGE AND PROCESSING	J	Translation, ribosomal structure and biogenesis	COG1186	1270	1327	1007	1066	1044	1048	131	122	148	114	141	134	-2.85435
4471	-2.89689	9.694	3.50802e-53	2.78332e-52	RALBF_v3_mp0913	RALW3_v3_mp0797	hrpY	249	hrp pilus subunit	NA	NA	NA	NA	17908	17610	40144	39626	30501	30078	4237	4282	3160	3106	2605	2615	-2.83982
4475	-2.89688	5.59749	3.72006e-13	9.19479e-13	RALBF_v3_mp1209	RALW3_v3_mp1377	-	246	putative signal peptide protein	NA	NA	NA	NA	439	411	1284	1242	3473	3372	187	171	199	213	219	176	-2.69914
2188	-2.88277	5.15889	2.47932e-29	1.08849e-28	RALBF_v3_3408	RALW3_v3_2817	cof	888	Hydrolase of the had superfamily protein	POORLY CHARACTERIZED	R	General function prediction only	COG0561	1893	1948	940	916	756	782	124	128	129	162	168	157	-2.79229
1395	-2.87865	8.88787	3.33437e-225	4.56177e-223	RALBF_v3_2006	RALW3_v3_0974	ompC	1131	Outer membrane porin protein 32	CELLULAR PROCESSES AND SIGNALING	M	Cell wall/membrane/envelope biogenesis	COG3203	15015	14561	17792	17512	17068	17003	1955	2018	1930	1917	1910	1855	-2.84831
2857	-2.87633	4.5945	2.14028e-55	1.779e-54	RALBF_v3_2718	RALW3_v3_0283	-	738	protein of unknown function	NA	NA	NA	NA	998	878	745	757	779	798	65	71	92	87	139	135	-2.82201
3172	-2.874	3.29607	3.46646e-61	3.27373e-60	RALBF_v3_mp0906	RALW3_v3_mp0804	hpaP	594	Type III secretion protein HpaP, HRP-associated protein	CELLULAR PROCESSES AND SIGNALING	M	Cell wall/membrane/envelope biogenesis	COG0810	286	278	421	398	335	299	40	52	32	49	30	32	-2.83155
4005	-2.86891	9.08995	3.39415e-125	1.10846e-123	RALBF_v3_mp0081	RALW3_v3_mp0156	-	372	conserved protein of unknown function	NA	NA	NA	NA	17697	17128	24529	24266	15308	15217	2266	2283	2107	2082	2310	2377	-2.83059
3630	-2.86752	4.09384	1.60561e-68	1.78629e-67	RALBF_v3_1861	RALW3_v3_1117	ripAM	477	Type III effector protein	NA	NA	NA	NA	681	673	563	546	514	511	69	60	76	53	84	74	-2.82151
3865	-2.86199	6.19391	1.0555e-165	6.59621e-164	RALBF_v3_1060	RALW3_v3_1919	yphA	411	Inner membrane protein YphA	POORLY CHARACTERIZED	S	Function unknown	COG2259	2300	2284	2608	2664	2763	2601	281	285	250	275	377	341	-2.8285
2240	-2.86184	5.80917	2.64486e-186	2.2692e-184	RALBF_v3_mp0837	RALW3_v3_mp0865	-	870	Hypothethical protein	NA	NA	NA	NA	1800	1714	2188	2189	1939	1835	226	220	230	229	235	241	-2.83086
5278	-2.85592	4.40498	3.60124e-42	2.23127e-41	RALBF_v3_mp1367	NA	-	195	protein of unknown function	NA	NA	NA	NA	420	421	913	952	863	861	100	108	56	68	98	91	-2.79733
4476	-2.85031	5.99828	3.61271e-84	5.52493e-83	RALBF_v3_mp0912	RALW3_v3_mp0798	hrpX	246	hypothetical protein	NA	NA	NA	NA	1581	1569	2956	3018	2156	2144	307	286	270	256	243	222	-2.80674
2225	-2.84886	6.0255	4.05733e-154	2.1394e-152	RALBF_v3_mp0945	RALW3_v3_mp0765	speE	861	Spermidine synthase protein	METABOLISM	E	Amino acid transport and metabolism	COG0421	2016	1958	2645	2502	2252	2185	297	308	243	285	236	247	-2.81504
1105	-2.84426	10.9036	5.50819e-223	6.8006e-221	RALBF_v3_0260	RALW3_v3_3143	-	1254	putative ABC-type branched-chain amino acid transporter, periplasmic component	METABOLISM	E	Amino acid transport and metabolism	COG0683	60241	60145	73022	71549	67490	66708	7792	7667	8142	7915	8140	8225	-2.81427
4156	-2.84185	3.91781	3.67463e-55	3.02947e-54	RALBF_v3_mp1401	RALW3_v3_mp0324	fliE	333	Flagellar hook-basal body complex protein FliE	CELLULAR PROCESSES AND SIGNALING	N	Cell motility	COG1677	431	392	712	770	420	408	55	63	66	67	60	61	-2.79255
5299	-2.84105	4.49215	1.01015e-62	9.85238e-62	RALBF_v3_mp1665	NA	-	216	conserved protein of unknown function	NA	NA	NA	NA	536	489	916	898	943	901	102	109	90	91	88	77	-2.79539
1684	-2.82726	4.83586	3.03188e-77	4.08175e-76	RALBF_v3_0147	RALW3_v3_3036	coxI	1032	carbon monoxide dehydrogenase accessory protein; may be involved in the anchoring of CO dehydrogenase to the cytoplasmic membrane	CELLULAR PROCESSES AND SIGNALING	O	Posttranslational modification, protein turnover, chaperones	COG1975	1132	1152	911	983	811	851	114	116	100	111	149	127	-2.78225
3983	-2.81564	4.87527	3.35055e-88	5.63471e-87	RALBF_v3_1678	RALW3_v3_1299	-	372	putative type III effector protein	NA	NA	NA	NA	700	775	1231	1185	1152	1056	135	130	112	130	117	116	-2.77698
4201	-2.80634	2.9382	1.09628e-49	8.01935e-49	RALBF_v3_mp0399	RALW3_v3_mp1308	-	315	protein of unknown function	NA	NA	NA	NA	182	179	323	289	289	299	40	31	34	34	26	25	-2.7592
1106	-2.80539	4.65373	1.35643e-94	2.57163e-93	RALBF_v3_mp0440	RALW3_v3_mp1267	-	1260	Leucine-specific binding transmembrane protein	METABOLISM	E	Amino acid transport and metabolism	COG0683	924	861	885	886	769	834	107	97	89	92	142	113	-2.76747
2139	-2.79511	8.78399	1.31972e-149	6.30229e-148	RALBF_v3_mp0784	RALW3_v3_mp0921	-	882	Response regulator protein	INFORMATION STORAGE AND PROCESSING	K	Transcription	COG0745	14186	13982	16976	16499	15011	14740	1999	2034	2037	2026	1594	1628	-2.7597
5221	-2.79064	4.54918	1.72567e-46	1.18687e-45	RALBF_v3_mp1035	NA	-	120	conserved protein of unknown function	NA	NA	NA	NA	577	555	1242	1153	684	664	118	126	80	93	85	96	-2.73584
5139	-2.79023	5.16838	4.11068e-93	7.62207e-92	RALBF_v3_mp0329	NA	-	243	protein of unknown function	NA	NA	NA	NA	917	943	1568	1558	1217	1268	164	179	126	131	161	163	-2.75155
5142	-2.78998	7.35823	6.0896e-127	2.01474e-125	RALBF_v3_mp0332	NA	-	342	protein of unknown function	NA	NA	NA	NA	4661	4626	7362	7289	5203	5069	781	782	686	646	679	658	-2.75286
3783	-2.7745	4.79289	1.50635e-87	2.46769e-86	RALBF_v3_mp0931	RALW3_v3_mp0779	-	429	conserved protein of unknown function	NA	NA	NA	NA	701	741	1144	1085	1060	999	124	134	124	118	122	94	-2.73686
4466	-2.76867	5.89186	3.80598e-82	5.63329e-81	RALBF_v3_mp1560	RALW3_v3_mp1572	-	246	conserved protein of unknown function	NA	NA	NA	NA	1415	1398	2248	2327	2520	2427	270	259	224	204	299	296	-2.72728
4741	-2.76078	5.45051	4.46613e-76	5.90275e-75	RALBF_v3_mp1394	RALW3_v3_mp0331	-	171	protein of unknown function	NA	NA	NA	NA	1054	1067	1920	2003	1551	1496	220	223	197	160	182	161	-2.7179
708	-2.7567	6.51982	3.10151e-129	1.08275e-127	RALBF_v3_mp1806	RALW3_v3_mp0078	rpoN	1503	RNA polymerase sigma-54 factor	INFORMATION STORAGE AND PROCESSING	K	Transcription	COG1508	2933	2918	2801	2896	3638	3665	433	426	424	380	400	348	-2.71972
1116	-2.75285	11.6074	4.43125e-154	2.28888e-152	RALBF_v3_0493	RALW3_v3_3376	mel	1239	Tyrosinase oxidoreductase protein	NA	NA	NA	NA	102418	100920	126497	124698	95551	95135	14726	14675	12188	12040	14413	14515	-2.71902
5140	-2.75126	6.98718	1.28768e-89	2.25545e-88	RALBF_v3_mp0330	NA	-	348	exported protein of unknown function	NA	NA	NA	NA	3223	3253	5711	5680	4243	4307	680	665	490	518	483	511	-2.70933
3672	-2.74936	7.30861	5.41565e-216	6.37535e-214	RALBF_v3_mp0565	RALW3_v3_mp1140	-	468	conserved protein of unknown function	NA	NA	NA	NA	4802	4768	5697	5823	5884	5752	721	674	680	646	752	722	-2.71874
4745	-2.74607	3.31912	2.29274e-19	7.32694e-19	RALBF_v3_mp1206	RALW3_v3_mp1374	-	168	conserved protein of unknown function	NA	NA	NA	NA	148	127	328	316	548	575	48	46	36	35	54	40	-2.65233
4915	-2.73991	1.45821	5.17215e-32	2.46297e-31	RALBF_v3_2018	NA	-	213	protein of unknown function	NA	NA	NA	NA	59	68	92	91	110	114	15	13	14	10	9	7	-2.68057
3397	-2.73329	6.62359	1.29925e-185	1.07817e-183	RALBF_v3_0153	RALW3_v3_3042	cutC	528	Glyceraldehyde dehydrogenase small chain	METABOLISM	C	Energy production and conversion	COG2080	3240	3242	3855	3726	3112	3109	462	458	443	420	420	426	-2.70103
3388	-2.73087	4.77207	4.83483e-117	1.41468e-115	RALBF_v3_mp0450	RALW3_v3_mp1257	pilV	543	Type-4 fimbrial biogenesis pilv protein	CELLULAR PROCESSES AND SIGNALING	N	Cell motility	COG4967	834	827	1045	1015	891	985	136	120	120	100	124	126	-2.69866
906	-2.71209	7.44838	7.77602e-120	2.37122e-118	RALBF_v3_1706	RALW3_v3_1272	-	1374	Diguanylate cyclase	CELLULAR PROCESSES AND SIGNALING	T	Signal transduction mechanisms	COG2199	6544	6372	6621	6642	4806	4768	829	765	758	773	772	827	-2.6729
2334	-2.71105	1.42858	2.55539e-31	1.1911e-30	RALBF_v3_mp0439	RALW3_v3_mp1268	livH	870	putative amino acid transmembrane protein	METABOLISM	E	Amino acid transport and metabolism	COG0559	97	100	80	85	83	72	20	6	14	7	10	11	-2.65052
1183	-2.71019	9.29344	1.6258e-158	9.14424e-157	RALBF_v3_1953	RALW3_v3_1028	-	1221	putative branched-chain amino acid transport system permease, periplasmic component	METABOLISM	E	Amino acid transport and metabolism	COG0683	21454	21329	23952	23950	19079	19122	2813	2815	3020	2888	2783	2669	-2.67614
4012	-2.70996	3.72085	7.87305e-82	1.16191e-80	RALBF_v3_0485	RALW3_v3_3367	-	363	Dnak suppressor protein	CELLULAR PROCESSES AND SIGNALING	T	Signal transduction mechanisms	COG1734	432	384	442	478	485	449	56	55	47	56	76	62	-2.67466
3314	-2.7081	4.99736	1.08586e-85	1.71235e-84	RALBF_v3_mp0976	RALW3_v3_mp0737	-	567	conserved membrane protein of unknown function	POORLY CHARACTERIZED	S	Function unknown	COG4539	1163	1133	1255	1219	871	869	156	127	162	144	140	131	-2.66706
476	-2.70255	5.28637	1.43713e-133	5.42891e-132	RALBF_v3_mp0974	RALW3_v3_mp0739	-	1737	conserved protein of unknown function	NA	NA	NA	NA	1106	1090	1471	1472	1425	1444	182	181	158	171	171	194	-2.67009
4128	-2.69929	5.88772	6.61482e-133	2.46207e-131	RALBF_v3_mp0311	RALW3_v3_mp0544	-	342	conserved exported protein of unknown function	NA	NA	NA	NA	1931	2026	1964	1991	2031	2140	330	281	231	231	271	267	-2.66446
2719	-2.69862	5.58292	8.75565e-82	1.2884e-80	RALBF_v3_mp0929	RALW3_v3_mp0781	-	720	Invasion protein IAGB	CELLULAR PROCESSES AND SIGNALING	M	Cell wall/membrane/envelope biogenesis	COG0741	1253	1259	2108	1986	1633	1647	247	260	203	237	182	170	-2.65721
2750	-2.6896	8.37492	5.91906e-182	4.53974e-180	RALBF_v3_0256	RALW3_v3_3139	-	720	putative ABC-type branched-chain amino acid transporter, ATP_binding component	METABOLISM	E	Amino acid transport and metabolism	COG0410	10129	10242	11569	11456	12433	12283	1460	1493	1432	1387	1671	1676	-2.65822
3851	-2.68035	1.16468	1.87979e-31	8.81883e-31	RALBF_v3_mp0529	RALW3_v3_mp1178	-	417	conserved protein of unknown function	NA	NA	NA	NA	88	68	64	64	72	69	8	8	7	8	13	13	-2.62343
3537	-2.67678	3.26557	3.45046e-64	3.50727e-63	RALBF_v3_mp0897	RALW3_v3_mp0813	hrpD	501	Type III secretion protein HrpD, hrpB7-like protein	CELLULAR PROCESSES AND SIGNALING	D	Cell cycle control, cell division, chromosome partitioning	COG1196	254	269	385	361	327	344	52	46	32	43	39	48	-2.63996
4529	-2.67622	4.85823	5.88761e-100	1.21645e-98	RALBF_v3_mp0914	RALW3_v3_mp0796	hrpZ	231	type III secretion system protein hrpZ	NA	NA	NA	NA	816	845	1112	1089	1040	1022	158	141	132	138	114	112	-2.64221
3267	-2.6756	7.88874	1.78561e-91	3.21664e-90	RALBF_v3_2035	RALW3_v3_0946	spoT	567	Bifunctional (P)ppGpp synthetase II/guanosine-3',5'-bisdiphosphate 3'-pyrophosphohydrolase	INFORMATION STORAGE AND PROCESSING	K	Transcription	COG0317	6053	5967	11132	11010	7602	7349	1127	1209	1027	1018	1122	1052	-2.63621
348	-2.67274	8.24155	1.24971e-71	1.47805e-70	RALBF_v3_mp0315	RALW3_v3_mp0548	-	1887	conserved membrane protein of unknown function	NA	NA	NA	NA	10501	10650	13376	13115	7196	7236	1596	1517	1292	1348	1307	1322	-2.62586
188	-2.67164	7.74696	4.61188e-181	3.43314e-179	RALBF_v3_0152	RALW3_v3_3041	coxL	2385	Carbon monoxide dehydrogenase large chain (CO dehydrogenase subunit L) (CO-DH L)	METABOLISM	C	Energy production and conversion	COG1529	7332	7240	7997	7871	6759	6714	1014	971	960	933	1056	1024	-2.63942
3493	-2.66969	5.25945	1.81995e-84	2.80017e-83	RALBF_v3_mp0312	RALW3_v3_mp0545	-	510	conserved exported protein of unknown function	INFORMATION STORAGE AND PROCESSING	L	Replication, recombination and repair	COG0742	1017	946	1504	1473	1446	1472	204	214	144	141	192	164	-2.631
3097	-2.66691	3.85795	3.42725e-75	4.45983e-74	RALBF_v3_1000	RALW3_v3_1989	-	621	putative cytochrome C signal peptide protein	METABOLISM	C	Energy production and conversion	COG2863	421	429	607	568	470	446	73	61	65	47	76	76	-2.63057
4551	-2.6644	2.93218	3.11112e-26	1.24988e-25	RALBF_v3_2719	RALW3_v3_0284	-	222	conserved protein of unknown function	NA	NA	NA	NA	378	324	201	192	196	209	25	24	36	29	49	45	-2.5891
4364	-2.66396	8.20022	6.69253e-155	3.604e-153	RALBF_v3_0553	RALW3_v3_2442	hemP	279	Hemin uptake protein	METABOLISM	P	Inorganic ion transport and metabolism	COG4256	9167	9183	11997	11892	9077	9051	1421	1394	1244	1195	1512	1439	-2.63098
4621	-2.66244	5.07812	4.55418e-77	6.06665e-76	RALBF_v3_0558	RALW3_v3_2437	-	210	conserved protein of unknown function	NA	NA	NA	NA	915	898	1077	1044	1507	1444	159	161	152	133	165	167	-2.62222
1853	-2.66098	6.01495	8.13908e-103	1.76068e-101	RALBF_v3_mp0911	RALW3_v3_mp0799	hrpW	969	type III secretion protein HrpW, hrpD5-like protein	NA	NA	NA	NA	1711	1704	2911	2827	2100	2064	329	309	304	290	288	278	-2.6238
483	-2.65311	4.58161	3.45562e-72	4.16484e-71	RALBF_v3_mp0400	RALW3_v3_mp1307	ripBC	1737	YOPP/AvrRxv family protein	POORLY CHARACTERIZED	R	General function prediction only	COG0666	616	552	1043	909	863	915	122	117	113	103	111	99	-2.61436
2747	-2.65083	7.94897	2.45297e-65	2.54968e-64	RALBF_v3_mp1073	RALW3_v3_mp0637	-	717	conserved protein of unknown function	POORLY CHARACTERIZED	S	Function unknown	COG3382	6633	6706	6851	7009	11731	11549	1289	1185	1025	1026	1224	1196	-2.60496
3687	-2.64857	6.69179	7.58379e-154	3.87769e-152	RALBF_v3_mp1561	RALW3_v3_mp1573	fur	456	DNA-binding transcriptional dual regulator of siderophore biosynthesis and transport	METABOLISM	P	Inorganic ion transport and metabolism	COG0735	3256	3255	3915	3768	3408	3510	461	466	428	398	569	588	-2.61534
1630	-2.64605	2.87064	4.61517e-38	2.59002e-37	RALBF_v3_1300	RALW3_v3_1677	-	1083	conserved exported protein of unknown function	NA	NA	NA	NA	294	264	263	292	170	167	32	39	29	38	30	32	-2.59095
5141	-2.64566	7.37315	2.5711e-81	3.7292e-80	RALBF_v3_mp0331	NA	-	402	conserved membrane protein of unknown function	NA	NA	NA	NA	4074	3975	7571	7421	5749	5459	892	919	716	741	696	697	-2.60411
3922	-2.62606	2.2823	1.17522e-30	5.37393e-30	RALBF_v3_mp1509	RALW3_v3_mp1523	-	405	transposase (fragment)	NA	NA	NA	NA	90	101	191	202	187	194	25	24	18	14	23	29	-2.56854
3827	-2.61621	2.87177	6.20655e-63	6.1005e-62	RALBF_v3_2928	RALW3_v3_0066	-	426	Universal stress protein (Usp) (fragment)	CELLULAR PROCESSES AND SIGNALING	T	Signal transduction mechanisms	COG0589	249	213	260	219	261	249	35	32	34	30	36	37	-2.57846
1675	-2.61617	4.29772	9.11053e-39	5.21102e-38	RALBF_v3_mp1413	RALW3_v3_mp0312	fliM	1008	flagellar motor switching and energizing component	CELLULAR PROCESSES AND SIGNALING	N	Cell motility	COG1868	504	483	1035	976	536	487	104	118	93	74	78	90	-2.56108
2627	-2.61238	3.62779	1.04516e-30	4.78352e-30	RALBF_v3_mp0466	RALW3_v3_mp1242	-	759	putative integral membrane transmembrane protein	POORLY CHARACTERIZED	R	General function prediction only	COG0730	551	543	375	365	304	307	65	39	41	51	74	81	-2.54512
2232	-2.60947	2.65321	6.88018e-27	2.80867e-26	RALBF_v3_1063	RALW3_v3_1916	dapA	876	4-hydroxy-tetrahydrodipicolinate synthase	METABOLISM	E	Amino acid transport and metabolism	COG0329	274	272	174	154	182	171	18	27	28	29	48	26	-2.54
1588	-2.60942	3.60859	1.4535e-66	1.57214e-65	RALBF_v3_mp0904	RALW3_v3_mp0806	hrcU	1065	Hypersensitivity response secretion protein HrcU	CELLULAR PROCESSES AND SIGNALING	N	Cell motility	COG1377	388	398	445	441	396	375	78	69	50	46	51	51	-2.57318
2715	-2.6084	4.94447	4.47342e-104	9.84542e-103	RALBF_v3_0500	RALW3_v3_3384	-	738	putative integrase prophage protein	INFORMATION STORAGE AND PROCESSING	L	Replication, recombination and repair	COG0582	860	841	1101	1096	1148	1203	152	144	146	134	135	170	-2.57445
2014	-2.60704	2.66545	3.8875e-37	2.13202e-36	RALBF_v3_mp1297	RALW3_v3_mp1465	-	909	conserved exported protein of unknown function	NA	NA	NA	NA	214	246	165	153	230	235	25	29	27	38	25	33	-2.55328
3805	-2.59826	3.71661	9.25186e-75	1.17671e-73	RALBF_v3_3464	RALW3_v3_2870	-	426	conserved exported protein of unknown function	NA	NA	NA	NA	383	438	395	446	486	481	61	66	58	57	66	67	-2.56204
337	-2.59517	5.26789	3.819e-83	5.75351e-82	RALBF_v3_mp1511	RALW3_v3_mp1525	potE	1974	Amino acid transporter-like transmembrane protein	METABOLISM	E	Amino acid transport and metabolism	COG0531	1537	1415	1339	1264	1054	1131	200	174	169	201	180	188	-2.55362
4265	-2.59057	8.00499	9.53217e-138	3.76967e-136	RALBF_v3_mp1388	RALW3_v3_mp0336	-	297	conserved protein of unknown function	NA	NA	NA	NA	7073	6873	10728	10623	8749	8523	1324	1196	1246	1180	1241	1289	-2.55765
2982	-2.58339	7.13665	2.77973e-141	1.15336e-139	RALBF_v3_2008	RALW3_v3_0972	tctD	675	Transcriptional regulatory protein tctD	INFORMATION STORAGE AND PROCESSING	K	Transcription	COG0745	3809	3788	5550	5661	5028	4893	775	724	656	627	659	668	-2.55021
4061	-2.58284	12.3586	3.76129e-81	5.409e-80	RALBF_v3_2458	RALW3_v3_0534	yhbH	354	sigma(54) modulation protein	INFORMATION STORAGE AND PROCESSING	J	Translation, ribosomal structure and biogenesis	COG1544	119953	117741	219170	217376	203446	201483	26740	26615	25678	25363	24698	24432	-2.54394
2293	-2.57275	2.5471	3.88843e-60	3.59184e-59	RALBF_v3_0217	RALW3_v3_3100	cpdA	849	3',5'-cyclic adenosine monophosphate phosphodiesterase CpdA	POORLY CHARACTERIZED	R	General function prediction only	COG1409	168	177	204	213	199	189	29	32	23	28	27	27	-2.53695
4704	-2.57177	2.02514	2.31763e-34	1.18145e-33	RALBF_v3_mp1408	RALW3_v3_mp0317	-	180	conserved protein of unknown function	NA	NA	NA	NA	108	87	122	143	170	163	20	20	20	19	24	11	-2.52055
2017	-2.55334	10.6078	1.13443e-109	2.80122e-108	RALBF_v3_0492	RALW3_v3_3375	-	942	conserved protein of unknown function	METABOLISM	C	Energy production and conversion	COG1413	55188	54597	56914	56121	46323	45936	7568	7288	6702	6603	9290	9149	-2.51648
865	-2.54782	3.36739	5.25972e-37	2.86595e-36	RALBF_v3_2917	RALW3_v3_0077	nfeD	1413	Membrane-bound serine protease (Clpp class) protein	CELLULAR PROCESSES AND SIGNALING	O	Posttranslational modification, protein turnover, chaperones	COG1030	425	439	294	309	285	274	42	53	47	39	68	54	-2.49285
5032	-2.54607	6.12964	3.06167e-104	6.79744e-103	RALBF_v3_3319	NA	-	600	protein of unknown function	NA	NA	NA	NA	1816	1773	2779	2786	2536	2545	369	402	335	290	366	326	-2.51091
3112	-2.53854	2.96336	6.95095e-40	4.09136e-39	RALBF_v3_mp1457	RALW3_v3_mp0268	-	630	conserved protein of unknown function	POORLY CHARACTERIZED	R	General function prediction only	COG2068	200	181	240	253	340	330	42	46	31	33	32	44	-2.49161
1957	-2.53369	6.56321	1.97973e-32	9.57155e-32	RALBF_v3_mp1057	RALW3_v3_mp0654	iclR	954	Transcriptional regulator, IclR family	INFORMATION STORAGE AND PROCESSING	K	Transcription	COG1414	4586	4508	2853	2757	2068	1951	400	386	498	521	530	507	-2.46321
4776	-2.53184	5.76715	1.06421e-95	2.0483e-94	RALBF_v3_0159	NA	ripV2	2094	type III effector protein	NA	NA	NA	NA	1386	1320	2133	2055	2057	2095	263	286	290	266	259	270	-2.49626
1814	-2.51545	3.68735	8.02306e-36	4.27053e-35	RALBF_v3_mp1399	RALW3_v3_mp0326	fliG	993	flagellar motor switching and energizing component	CELLULAR PROCESSES AND SIGNALING	N	Cell motility	COG1536	369	394	608	623	320	265	64	78	55	69	55	64	-2.46111
2662	-2.51184	7.5857	4.19183e-163	2.52608e-161	RALBF_v3_mp0916	RALW3_v3_mp0794	hrpG	738	Transcriptional regulator of hrp gene cluster, OmpR family	INFORMATION STORAGE AND PROCESSING	K	Transcription	COG0745	5650	5627	7100	6954	6788	6679	923	891	1069	994	1006	968	-2.48083
645	-2.50694	2.31603	1.72109e-22	6.1138e-22	RALBF_v3_mp1395	RALW3_v3_mp0330	fliK	1572	Flagellar hook-length control protein	CELLULAR PROCESSES AND SIGNALING	N	Cell motility	COG3144	196	183	180	221	94	91	21	25	19	17	36	29	-2.43511
4701	-2.5051	0.418572	1.67222e-19	5.36425e-19	RALBF_v3_mp1566	RALW3_v3_mp1579	hmuV	186	Hemin ABC transport system, ATP-binding protein	METABOLISM	H	Coenzyme transport and metabolism	COG1120	43	49	29	33	41	44	4	6	7	8	6	5	-2.43499
2969	-2.50336	3.80312	7.06026e-57	6.08842e-56	RALBF_v3_mp1356	RALW3_v3_mp0367	-	675	putative phosphoribosyltransferase protein	POORLY CHARACTERIZED	R	General function prediction only	COG1926	404	435	445	458	520	509	62	58	61	52	96	94	-2.46387
3669	-2.50058	3.97949	5.33249e-88	8.82127e-87	RALBF_v3_mp1414	RALW3_v3_mp0311	fliN	465	Flagellar motor switch protein flin	CELLULAR PROCESSES AND SIGNALING	N	Cell motility	COG1886	474	463	584	524	555	541	78	82	75	75	87	81	-2.46843
4665	-2.4924	6.37214	2.79794e-142	1.19018e-140	RALBF_v3_mp0189	RALW3_v3_mp0413	-	189	conserved protein of unknown function	NA	NA	NA	NA	2662	2750	2762	2754	2834	2828	388	402	382	402	508	472	-2.45937
4243	-2.4795	6.92523	5.24915e-89	9.00718e-88	RALBF_v3_mp1251	RALW3_v3_mp1418	-	312	conserved protein of unknown function	NA	NA	NA	NA	2859	2813	4818	4638	4732	4754	630	610	595	563	694	686	-2.44285
4276	-2.47802	2.46847	3.14703e-26	1.2633e-25	RALBF_v3_mp1814	RALW3_v3_mp0085	-	306	conserved protein of unknown function	NA	NA	NA	NA	236	226	144	145	164	148	23	23	17	27	38	39	-2.4143
4193	-2.47628	5.92514	1.85124e-114	5.12076e-113	RALBF_v3_mp0783	RALW3_v3_mp0922	-	315	conserved protein of unknown function	NA	NA	NA	NA	1651	1634	2214	2240	2240	2243	312	367	300	309	310	287	-2.44309
3448	-2.47425	6.71655	5.63584e-99	1.14114e-97	RALBF_v3_mp1465	RALW3_v3_mp0261	-	513	Heavy metal-dependent transcriptional regulator (fragment)	INFORMATION STORAGE AND PROCESSING	K	Transcription	COG0789	3146	3084	3367	3328	4100	4051	485	489	506	458	679	667	-2.4378
2913	-2.47338	4.785	1.69023e-82	2.52387e-81	RALBF_v3_0215	RALW3_v3_3098	gstA	660	Glutathione s-transferase protein	CELLULAR PROCESSES AND SIGNALING	O	Posttranslational modification, protein turnover, chaperones	COG0625	991	974	868	883	858	891	129	130	134	130	162	170	-2.43585
4144	-2.47175	4.38661	1.46991e-47	1.02348e-46	RALBF_v3_mp1805	RALW3_v3_mp0077	-	333	protein of unknown function	NA	NA	NA	NA	680	657	524	531	915	828	94	107	94	116	118	118	-2.42564
1378	-2.47145	2.19844	1.39761e-27	5.80846e-27	RALBF_v3_mp1565	RALW3_v3_mp1578	hemS	1140	Hemin transport protein HemS	METABOLISM	P	Inorganic ion transport and metabolism	COG3720	185	193	108	120	135	135	19	21	22	18	31	27	-2.41105
3700	-2.46125	9.45115	3.41057e-128	1.16651e-126	RALBF_v3_2273	RALW3_v3_0718	-	444	conserved protein of unknown function	NA	NA	NA	NA	22717	22545	27580	27626	20233	19880	3636	3729	3670	3602	3730	3624	-2.4274
4352	-2.45955	3.60709	5.15012e-59	4.66366e-58	RALBF_v3_mp1354	RALW3_v3_mp0369	-	282	conserved protein of unknown function	NA	NA	NA	NA	322	356	497	478	401	363	71	69	66	42	65	64	-2.42292
2928	-2.45605	2.80582	1.24945e-45	8.48958e-45	RALBF_v3_1299	RALW3_v3_1678	-	696	conserved exported protein of unknown function	NA	NA	NA	NA	245	252	248	223	182	209	34	33	31	44	33	39	-2.41362
4253	-2.45349	4.10613	1.22199e-21	4.20225e-21	RALBF_v3_0719	RALW3_v3_2278	-	306	conserved protein of unknown function	NA	NA	NA	NA	774	738	426	373	518	524	64	59	59	83	126	150	-2.37472
1397	-2.44847	8.95057	3.11686e-66	3.32159e-65	RALBF_v3_mp0086	RALW3_v3_mp0161	-	1113	Calcium-binding ef-hand hnh nuclease protein	CELLULAR PROCESSES AND SIGNALING	V	Defense mechanisms	COG1403	12902	12730	23582	23094	14082	13863	2967	2915	2298	2316	2636	2541	-2.40717
4206	-2.44762	7.84696	9.34461e-56	7.84452e-55	RALBF_v3_mp0383	RALW3_v3_mp1322	flhD	318	DNA-binding transcriptional dual regulator with FlhC	NA	NA	NA	NA	5997	5859	11213	11413	6160	6039	1309	1313	1075	1021	1289	1293	-2.4031
3146	-2.44758	3.89147	1.30681e-71	1.54197e-70	RALBF_v3_0925	RALW3_v3_2062	-	618	conserved hypothetical protein; putative exported protein	NA	NA	NA	NA	501	474	481	507	511	452	63	86	81	83	79	71	-2.41315
246	-2.44747	9.41671	9.38606e-72	1.12057e-70	RALBF_v3_mp0138	RALW3_v3_mp0215	ripF1	2208	(PopF1) T3SS translocator	NA	NA	NA	NA	17353	17283	29094	29023	22867	22571	4293	4428	3409	3433	3007	3045	-2.40731
1206	-2.44472	6.28207	3.68875e-146	1.66718e-144	RALBF_v3_mp0786	RALW3_v3_mp0918	ripAY	1212	type III effector protein	NA	NA	NA	NA	2309	2281	2777	2700	2698	2800	462	435	376	406	393	390	-2.41346
225	-2.44426	6.70924	9.85773e-40	5.78213e-39	RALBF_v3_mp1207	RALW3_v3_mp1375	actP	2283	Copper-transporting P-type ATPase	METABOLISM	P	Inorganic ion transport and metabolism	COG2217	1979	2042	3399	3538	5102	5054	549	528	533	530	597	580	-2.39283
4419	-2.44215	6.02893	4.84256e-63	4.78771e-62	RALBF_v3_mp0100	RALW3_v3_mp0176	-	264	protein of unknown function	NA	NA	NA	NA	1545	1487	2840	2800	2254	2258	407	404	302	271	373	314	-2.40134
4093	-2.43953	4.24752	1.16353e-53	9.33403e-53	RALBF_v3_mp1250	RALW3_v3_mp1417	-	339	protein of unknown function	NA	NA	NA	NA	462	456	714	638	783	732	90	107	78	87	117	120	-2.39988
3695	-2.43213	4.47476	2.59655e-70	2.99402e-69	RALBF_v3_1301	RALW3_v3_1676	-	456	conserved exported protein of unknown function	POORLY CHARACTERIZED	S	Function unknown	COG4731	592	542	843	813	787	855	120	126	118	123	104	112	-2.39705
4152	-2.42977	1.11673	3.42797e-24	1.28536e-23	RALBF_v3_1617	RALW3_v3_1362	-	324	conserved exported protein of unknown function	NA	NA	NA	NA	77	62	73	71	64	55	11	12	10	5	5	21	-2.37142
207	-2.42731	1.01235	6.45776e-12	1.4995e-11	RALBF_v3_mp1574	RALW3_v3_mp1587	malQ	2325	4-alpha-glucanotransferase	METABOLISM	G	Carbohydrate transport and metabolism	COG1640	95	108	42	35	36	50	12	9	7	5	11	16	-2.30953
2357	-2.42559	9.32982	8.22617e-146	3.65271e-144	RALBF_v3_2932	RALW3_v3_0062	-	825	Endoglucanase c-terminal domain harboring protein	METABOLISM	G	Carbohydrate transport and metabolism	COG4305	18833	18996	23900	23687	21952	21538	3821	3684	3350	3336	3217	3225	-2.3941
2352	-2.41745	2.52075	5.19849e-35	2.71286e-34	RALBF_v3_mp1570	RALW3_v3_mp1583	glgB	834	1,4-alpha-glucan branching enzyme	METABOLISM	G	Carbohydrate transport and metabolism	COG0296	209	219	144	166	174	188	24	23	29	32	32	39	-2.36805
4238	-2.4086	3.80488	1.28502e-45	8.71951e-45	RALBF_v3_mp1571	RALW3_v3_mp1584	-	303	protein of unknown function	CELLULAR PROCESSES AND SIGNALING	M	Cell wall/membrane/envelope biogenesis	COG0810	473	418	562	522	385	392	89	95	77	75	63	46	-2.36445
3615	-2.40365	4.49262	4.57951e-75	5.92877e-74	RALBF_v3_1702	RALW3_v3_1276	ohrR	480	Organic hydroperoxide resistance transcriptional regulator, marr family	INFORMATION STORAGE AND PROCESSING	K	Transcription	COG1846	775	755	716	742	712	730	111	113	98	121	142	141	-2.36763
5096	-2.4033	5.25361	1.47625e-89	2.57682e-88	RALBF_v3_mp0154	NA	-	216	conserved protein of unknown function	NA	NA	NA	NA	1017	1027	1474	1425	1340	1322	227	242	186	209	192	176	-2.36911
3578	-2.403	6.47363	1.30739e-87	2.1487e-86	RALBF_v3_0487	RALW3_v3_3370	-	480	conserved protein of unknown function	NA	NA	NA	NA	2231	2339	2900	2998	3681	3592	486	445	468	413	517	559	-2.36683
3903	-2.40214	6.23407	1.51607e-24	5.76153e-24	RALBF_v3_2929	RALW3_v3_0065	-	393	conserved exported protein of unknown function	POORLY CHARACTERIZED	S	Function unknown	COG5455	3770	3737	1831	1870	1732	1676	324	343	387	376	487	533	-2.32582
795	-2.39627	1.88818	1.23004e-19	3.96842e-19	RALBF_v3_mp1397	RALW3_v3_mp0328	fliI	1446	flagellum-specific ATP synthase	CELLULAR PROCESSES AND SIGNALING	N	Cell motility	COG1157	123	122	171	157	62	70	23	13	14	16	25	24	-2.32436
3801	-2.39165	5.62307	2.40053e-77	3.24905e-76	RALBF_v3_mp1110	RALW3_v3_mp0599	-	432	conserved protein of unknown function	POORLY CHARACTERIZED	S	Function unknown	COG3795	1890	1817	1540	1499	1424	1520	261	241	292	267	298	247	-2.35148
3463	-2.39136	7.52529	5.74873e-55	4.72404e-54	RALBF_v3_2389	RALW3_v3_0602	-	516	conserved protein of unknown function	NA	NA	NA	NA	7698	7601	5654	5501	4794	4931	920	842	973	964	1152	1185	-2.34257
3407	-2.38772	4.62921	3.94023e-38	2.2137e-37	RALBF_v3_0186	RALW3_v3_3076	-	525	conserved membrane protein of unknown function	NA	NA	NA	NA	1058	1021	724	758	636	627	110	103	147	137	165	144	-2.33398
1492	-2.38408	6.90049	3.09977e-54	2.51057e-53	RALBF_v3_2968	RALW3_v3_0028	-	1248	conserved membrane protein of unknown function	NA	NA	NA	NA	2760	2863	5894	5765	3424	3371	686	714	628	637	664	590	-2.3403
1218	-2.38374	5.89629	1.40047e-27	5.81556e-27	RALBF_v3_mp1431	RALW3_v3_mp0295	flgE	1206	flagellar hook protein	CELLULAR PROCESSES AND SIGNALING	N	Cell motility	COG1749	1618	1674	3286	3182	1089	1124	333	335	330	303	322	328	-2.32038
894	-2.38212	5.60208	9.11154e-110	2.27205e-108	RALBF_v3_1001	RALW3_v3_1988	-	1341	putative cytochrome c1 signal peptide protein	NA	NA	NA	NA	1415	1429	1943	1914	1461	1498	255	266	243	240	292	298	-2.34935
1947	-2.37993	6.1287	9.33361e-133	3.44867e-131	RALBF_v3_mp0918	RALW3_v3_mp0792	-	948	3-compartiment signal transduction system, component prhr protein (fragment)	METABOLISM	P	Inorganic ion transport and metabolism	COG3712	2108	2035	2413	2329	2540	2456	412	401	374	392	352	366	-2.34847
614	-2.37564	5.0051	6.45916e-79	8.95789e-78	RALBF_v3_1059	RALW3_v3_1920	mdtD	1569	Multidrug transport protein, mfs family	METABOLISM	E	Amino acid transport and metabolism	COG0477	891	836	1200	1162	1172	1111	171	158	143	154	229	202	-2.34113
3190	-2.37145	4.56245	2.99547e-89	5.19283e-88	RALBF_v3_mp1252	RALW3_v3_mp1419	-	606	conserved membrane protein of unknown function	NA	NA	NA	NA	740	713	830	851	770	752	126	151	120	111	133	135	-2.33965
5284	-2.36518	2.26273	2.69709e-27	1.11269e-26	RALBF_v3_mp1436	NA	-	75	protein of unknown function	NA	NA	NA	NA	115	113	226	227	116	130	21	27	21	24	28	32	-2.31248
4277	-2.36429	3.2311	1.02369e-47	7.15736e-47	RALBF_v3_2278	RALW3_v3_0713	-	288	conserved protein of unknown function	NA	NA	NA	NA	326	277	282	286	330	319	48	59	66	47	44	41	-2.32558
309	-2.36256	4.63129	6.84802e-86	1.08667e-84	RALBF_v3_mp0905	RALW3_v3_mp0805	hrcV	2073	Hypersensitivity response secretion protein hrcV, Type III secretory pathway component	CELLULAR PROCESSES AND SIGNALING	U	Intracellular trafficking, secretion, and vesicular transport	COG4789	797	842	849	858	735	786	146	147	129	128	136	132	-2.32894
2665	-2.3618	6.40579	2.17359e-124	7.05302e-123	RALBF_v3_1954	RALW3_v3_1027	-	741	putative branched-chain amino acid transport system permease, ATP binding component	METABOLISM	E	Amino acid transport and metabolism	COG0410	2365	2345	3475	3359	2725	2616	472	484	461	441	504	456	-2.32963
4082	-2.35506	3.54416	3.7978e-16	1.071e-15	RALBF_v3_0161	RALW3_v3_3052	ripM	357	fragment of type III effector protein, RipM (part 1)	NA	NA	NA	NA	605	607	253	252	252	250	51	43	62	67	75	87	-2.26312
114	-2.35275	1.93772	2.10875e-15	5.75755e-15	RALBF_v3_mp1575	RALW3_v3_mp1588	treY	2838	Maltooligosyl trehalose synthase protein	METABOLISM	G	Carbohydrate transport and metabolism	COG3280	185	194	88	75	85	85	19	17	20	17	22	28	-2.26305
3939	-2.35238	6.10516	2.30204e-127	7.66641e-126	RALBF_v3_mp0488	RALW3_v3_mp1220	-	384	putative Glyoxalase/bleomycin resistance protein/dioxygenase	METABOLISM	E	Amino acid transport and metabolism	COG0346	2276	2282	2373	2334	2130	2177	392	368	358	334	424	426	-2.31934
3868	-2.35111	8.72449	1.31986e-112	3.51639e-111	RALBF_v3_mp0592	RALW3_v3_mp1114	-	405	protein of unknown function	NA	NA	NA	NA	11768	11488	16140	15828	14434	14548	2585	2708	2078	1942	2391	2487	-2.31825
5303	-2.35056	7.08935	1.54586e-67	1.70112e-66	RALBF_v3_mp1677	NA	-	63	protein of unknown function	NA	NA	NA	NA	3316	3347	6097	6129	4180	4194	820	895	735	750	687	665	-2.31072
4897	-2.34935	10.0096	1.54506e-52	1.20883e-51	RALBF_v3_1838	NA	-	219	conserved protein of unknown function	NA	NA	NA	NA	20554	20451	42521	41967	40829	40745	5745	5637	5653	5638	5915	6000	-2.30745
4459	-2.34806	9.20695	1.22649e-131	4.46655e-130	RALBF_v3_mp0593	RALW3_v3_mp1113	-	252	conserved protein of unknown function	POORLY CHARACTERIZED	S	Function unknown	COG3360	17215	16847	21678	21432	20069	20146	3561	3632	2937	2779	3435	3523	-2.31659
4254	-2.33567	3.36486	5.08013e-30	2.28178e-29	RALBF_v3_2720	RALW3_v3_0282	-	351	conserved protein of unknown function	NA	NA	NA	NA	383	333	285	284	359	343	35	36	54	53	84	81	-2.28236
189	-2.33376	5.69107	6.59308e-62	6.35698e-61	RALBF_v3_mp1801	RALW3_v3_mp0073	rcsC	2394	Composite two-component regulatory protein	CELLULAR PROCESSES AND SIGNALING	T	Signal transduction mechanisms	COG2202,COG0642	1853	1814	1330	1384	1907	1798	265	253	292	260	325	350	-2.29145
747	-2.32994	5.71176	2.51614e-46	1.7235e-45	RALBF_v3_2994	RALW3_v3_1185	ripP2	1467	type III effector protein PopP2	NA	NA	NA	NA	1168	1079	2394	2275	1780	1772	362	344	267	278	271	247	-2.28574
2708	-2.32858	3.89883	1.24669e-27	5.20279e-27	RALBF_v3_mp1430	RALW3_v3_mp0296	flgF	738	flagellar component of cell-proximal portion of basal-body rod	CELLULAR PROCESSES AND SIGNALING	N	Cell motility	COG4787	410	407	771	735	304	316	91	80	77	66	90	96	-2.27231
2711	-2.32821	8.51223	3.32817e-141	1.36969e-139	RALBF_v3_mp1054	RALW3_v3_mp0657	-	744	putative branched-chain amino acid transport system permease, ATP_binding component	METABOLISM	E	Amino acid transport and metabolism	COG0410	11549	11378	13356	13222	11414	11247	1901	1928	1990	2156	2258	2165	-2.29675
1978	-2.32815	8.02391	1.6057e-123	5.08003e-122	RALBF_v3_0259	RALW3_v3_3142	-	948	putative ABC-type branched-chain amino acid transporter, membrane component	METABOLISM	E	Amino acid transport and metabolism	COG0559	8934	8956	9013	8851	7812	7660	1436	1428	1444	1400	1632	1500	-2.29444
2963	-2.32072	7.81359	4.43237e-72	5.31675e-71	RALBF_v3_3318	RALW3_v3_2729	-	669	Transcriptional regulator	INFORMATION STORAGE AND PROCESSING	K	Transcription	COG2197	8523	8478	6853	6790	6772	6572	1092	1106	1197	1287	1509	1489	-2.27931
3469	-2.31558	8.02748	1.98675e-144	8.66978e-143	RALBF_v3_mp0919	RALW3_v3_mp0791	fecI	510	RNA polymerase, sigma 19 factor; KpLE2 phage-like element	INFORMATION STORAGE AND PROCESSING	K	Transcription	COG1595	7918	7838	8730	8712	9175	9078	1546	1438	1501	1538	1460	1430	-2.28468
554	-2.31287	8.99828	1.03805e-52	8.14669e-52	RALBF_v3_0491	RALW3_v3_3374	-	1647	conserved membrane protein of unknown function	POORLY CHARACTERIZED	R	General function prediction only	COG1999	20400	20110	15709	15334	14131	14092	2578	2611	2468	2531	3728	3670	-2.26608
638	-2.31217	1.815	1.95168e-18	6.00573e-18	RALBF_v3_mp0559	RALW3_v3_mp1146	tas	1575	Methyl-accepting chemotaxis aspartate transducer	CELLULAR PROCESSES AND SIGNALING	N	Cell motility	COG0840	163	152	76	98	82	81	14	19	18	17	25	22	-2.23913
997	-2.30654	1.8048	3.60069e-33	1.76958e-32	RALBF_v3_mp0537	RALW3_v3_mp1170	narK3	1326	putative nitrate transporter transmembrane protein (MFS superfamily)	METABOLISM	P	Inorganic ion transport and metabolism	COG2223	125	103	120	114	107	86	26	13	17	17	20	21	-2.26254
3960	-2.30546	0.469321	2.07927e-13	5.19766e-13	RALBF_v3_mp1415	RALW3_v3_mp0310	fliO	390	Flagellar protein flio	CELLULAR PROCESSES AND SIGNALING	N	Cell motility	COG3190	31	28	66	68	30	24	10	7	5	7	9	4	-2.21796
343	-2.30459	6.4768	8.27837e-71	9.65555e-70	RALBF_v3_mp0927	RALW3_v3_mp0784	popC	1950	putative leucine-rich-repeat type III effector protein (popC-like)	POORLY CHARACTERIZED	S	Function unknown	COG4886	3419	3386	3090	2932	2282	2279	502	518	502	472	530	537	-2.2627
4260	-2.30285	3.60756	2.02059e-44	1.33702e-43	RALBF_v3_mp1449	RALW3_v3_mp0276	-	297	protein of unknown function	NA	NA	NA	NA	291	282	446	439	457	465	68	86	73	69	56	60	-2.26321
2110	-2.30125	8.79337	6.7482e-74	8.41364e-73	RALBF_v3_mp0083	RALW3_v3_mp0158	-	900	Hypothethical transmembrane protein	NA	NA	NA	NA	15366	15153	17500	17182	11185	10934	2415	2443	2351	2348	2923	2847	-2.26161
2643	-2.29899	4.94307	6.90734e-84	1.05e-82	RALBF_v3_mp0451	RALW3_v3_mp1256	-	753	Putative type 4 fimbrial biogenesis transmembrane protein (fragment)	CELLULAR PROCESSES AND SIGNALING	N	Cell motility	COG4966	813	835	1124	1140	1074	1062	205	194	159	163	160	174	-2.26628
409	-2.2947	3.33376	4.19269e-29	1.8296e-28	RALBF_v3_mp1400	RALW3_v3_mp0325	fliF	1836	flagellar basal-body MS-ring and collar protein	CELLULAR PROCESSES AND SIGNALING	N	Cell motility	COG1766	324	325	443	453	206	204	50	59	56	56	64	57	-2.24206
3890	-2.29228	5.899	3.59338e-25	1.39065e-24	RALBF_v3_2466	RALW3_v3_0526	-	405	Ribbon-helix-helix motif harboring protein	POORLY CHARACTERIZED	R	General function prediction only	COG4321	2835	2818	1384	1405	1486	1522	250	324	332	313	435	414	-2.22324
1372	-2.28907	6.90351	1.13903e-139	4.57603e-138	RALBF_v3_mp1062	RALW3_v3_mp0649	rtcB	1140	RTCB protein	POORLY CHARACTERIZED	S	Function unknown	COG1690	3502	3491	4306	4314	4017	3938	733	729	705	712	630	637	-2.25796
3553	-2.28689	6.18757	2.9724e-101	6.26929e-100	RALBF_v3_2190	RALW3_v3_0800	-	480	conserved protein of unknown function	POORLY CHARACTERIZED	S	Function unknown	COG2764	1953	1995	2374	2425	2732	2851	403	446	422	385	469	404	-2.2538
809	-2.28645	8.54959	4.82219e-87	7.82369e-86	RALBF_v3_mp0461	RALW3_v3_mp1246	-	1464	conserved membrane protein of unknown function	CELLULAR PROCESSES AND SIGNALING	M	Cell wall/membrane/envelope biogenesis	COG0668	13565	13552	12625	12099	10698	10680	2226	2252	1908	1822	2463	2389	-2.24872
457	-2.28292	6.36667	2.91115e-140	1.1789e-138	RALBF_v3_mp0894	RALW3_v3_mp0816	hrpA	1770	Hypersensitivity response secretion protein HrpA	CELLULAR PROCESSES AND SIGNALING	N	Cell motility	COG1450	2559	2475	2738	2777	2784	2843	501	478	480	493	466	449	-2.25226
1624	-2.28218	6.98665	9.04881e-112	2.37332e-110	RALBF_v3_3086	RALW3_v3_3435	egtD	1047	Histidine-specific methyltransferase EgtD	POORLY CHARACTERIZED	S	Function unknown	COG4301	4021	4023	3810	3786	4701	4463	794	672	683	675	808	790	-2.24813
4224	-2.27995	9.55213	5.75263e-36	3.07495e-35	RALBF_v3_mp1351	RALW3_v3_mp0372	-	306	Signal peptide protein	NA	NA	NA	NA	14462	14226	30215	30063	30361	30293	4211	4264	3394	3328	5690	5453	-2.23188
25	-2.27817	7.41417	6.0376e-75	7.75694e-74	RALBF_v3_mp1097	RALW3_v3_mp0612	gdhB	4986	NAD-specific glutamate dehydrogenase	METABOLISM	E	Amino acid transport and metabolism	COG2902	6500	6539	5231	5085	4918	4884	915	930	940	940	1093	1146	-2.23727
3840	-2.27349	4.80729	2.60055e-37	1.43711e-36	RALBF_v3_1630	RALW3_v3_1349	-	414	conserved exported protein of unknown function	NA	NA	NA	NA	1021	1042	670	639	1014	1009	134	138	167	135	200	203	-2.22301
5222	-2.27081	1.19341	7.4738e-12	1.73067e-11	RALBF_v3_mp1037	NA	-	138	conserved protein of unknown function	NA	NA	NA	NA	101	101	57	38	57	59	6	3	14	14	18	20	-2.16426
205	-2.27016	6.02208	3.13151e-97	6.14408e-96	RALBF_v3_0549	RALW3_v3_2446	hflB	2316	Atp-dependent zinc metallopeptidase (Cell division protein ftsh)	CELLULAR PROCESSES AND SIGNALING	O	Posttranslational modification, protein turnover, chaperones	COG1222,COG0464	2213	2175	2173	2184	1957	1973	347	365	356	321	447	444	-2.23526
2033	-2.26461	4.33768	1.33754e-69	1.52492e-68	RALBF_v3_mp1064	RALW3_v3_mp0647	nagR	924	HTH-type transcriptional activator NagR	INFORMATION STORAGE AND PROCESSING	K	Transcription	COG0583	568	625	729	701	650	660	100	129	136	118	119	102	-2.23302
3026	-2.26204	4.17949	4.95812e-19	1.56569e-18	RALBF_v3_mp1432	RALW3_v3_mp0294	flgD	657	flagellar hook assembly protein	CELLULAR PROCESSES AND SIGNALING	N	Cell motility	COG1843	504	493	971	978	292	324	135	96	98	108	108	86	-2.19193
4072	-2.26141	2.19921	6.31774e-33	3.08096e-32	RALBF_v3_mp1405	RALW3_v3_mp0320	fliT	357	Flagellar protein flit	NA	NA	NA	NA	152	162	132	121	156	139	26	24	20	19	36	31	-2.2164
5298	-2.2558	7.33517	1.36612e-116	3.9516e-115	RALBF_v3_mp1664	NA	-	654	protein of unknown function	NA	NA	NA	NA	5139	5116	5732	5513	5063	5017	853	932	1062	1058	925	869	-2.22226
2343	-2.25213	6.24632	7.45785e-108	1.72382e-106	RALBF_v3_mp0896	RALW3_v3_mp0814	hrcT	849	HrcT	CELLULAR PROCESSES AND SIGNALING	U	Intracellular trafficking, secretion, and vesicular transport	COG4791	2086	1964	2723	2724	2699	2703	431	425	398	415	493	529	-2.2201
4468	-2.25138	1.35614	1.16098e-08	2.30105e-08	RALBF_v3_2701	RALW3_v3_0301	-	249	ATP dependent DNA ligase (fragment)	NA	NA	NA	NA	152	142	38	39	36	52	12	13	14	12	17	18	-2.11567
5309	-2.24294	2.18662	5.11043e-26	2.02735e-25	RALBF_v3_mp1797	NA	-	129	protein of unknown function	NA	NA	NA	NA	98	91	166	147	177	184	30	23	22	16	35	30	-2.19436
3270	-2.23984	8.17746	2.04797e-48	1.45601e-47	RALBF_v3_mp0384	RALW3_v3_mp1321	flhC	561	DNA-binding transcriptional dual regulator with FlhD	NA	NA	NA	NA	9577	9481	12618	12528	6201	6362	1671	1705	1746	1629	1799	1792	-2.1944
3590	-2.23155	5.32822	4.20429e-39	2.42669e-38	RALBF_v3_1912	RALW3_v3_1066	-	477	conserved exported protein of unknown function	POORLY CHARACTERIZED	S	Function unknown	COG1917	1698	1652	1226	1122	987	1024	213	199	246	234	286	259	-2.18055
2230	-2.23118	6.37207	5.75626e-131	2.06654e-129	RALBF_v3_1952	RALW3_v3_1029	-	885	putative Branched-chain amino acid transport system permease, membrane component	METABOLISM	E	Amino acid transport and metabolism	COG0559	2398	2371	3072	3052	2673	2630	465	542	465	505	494	495	-2.20059
4724	-2.22754	2.44707	8.25011e-32	3.89935e-31	RALBF_v3_0196	RALW3_v3_3086	-	174	protein of unknown function	NA	NA	NA	NA	139	107	202	211	190	189	38	39	33	26	24	29	-2.18469
3716	-2.22723	7.19586	2.37271e-108	5.58635e-107	RALBF_v3_mp1663	RALW3_v3_mp1691	argA	450	putative acetyltransferase	METABOLISM	E	Amino acid transport and metabolism	COG1246	4686	4724	5176	4985	4487	4499	790	850	980	996	845	797	-2.19293
4297	-2.22378	4.96446	3.54004e-08	6.84807e-08	RALBF_v3_mp1311	RALW3_v3_mp1480	-	297	conserved exported protein of unknown function	NA	NA	NA	NA	427	407	508	487	2106	2151	96	111	217	202	240	254	-2.0576
4411	-2.22201	5.63008	6.21663e-50	4.60067e-49	RALBF_v3_0293	RALW3_v3_3176	hupB	273	HU, DNA-binding transcriptional regulator, beta subunit	INFORMATION STORAGE AND PROCESSING	L	Replication, recombination and repair	COG0776	1747	1844	1810	1838	1197	1153	309	364	253	286	300	268	-2.17745
769	-2.22199	9.68209	1.65299e-71	1.94591e-70	RALBF_v3_mp0080	RALW3_v3_mp0155	-	1434	Acid sphingomyelinase-like phosphodiesterase protein	NA	NA	NA	NA	24143	23422	35706	35258	21458	21404	5287	5219	4914	4715	4763	4739	-2.18436
43	-2.20965	5.41723	1.58492e-40	9.48328e-40	RALBF_v3_mp0921	RALW3_v3_mp0789	ripA4	3990	type III effector family protein AWR1	CELLULAR PROCESSES AND SIGNALING	O	Posttranslational modification, protein turnover, chaperones	COG0265	1697	1770	1386	1337	1013	997	219	230	269	259	284	286	-2.1601
4898	-2.20806	8.91297	2.12667e-54	1.73074e-53	RALBF_v3_1840	NA	-	258	protein of unknown function	NA	NA	NA	NA	10445	10106	19716	19551	17852	17396	3328	3276	2685	2794	2682	2759	-2.16896
5280	-2.207	5.30547	5.66012e-23	2.04362e-22	RALBF_v3_mp1387	NA	-	294	protein of unknown function	NA	NA	NA	NA	1806	1732	1208	1150	845	805	193	166	208	237	304	330	-2.13966
5157	-2.20549	5.35957	1.23942e-13	3.13072e-13	RALBF_v3_mp0385	NA	-	84	protein of unknown function	NA	NA	NA	NA	2163	2117	1238	1159	575	525	201	210	267	260	270	282	-2.1085
3991	-2.20296	4.32901	2.10009e-48	1.49098e-47	RALBF_v3_2274	RALW3_v3_0717	acyP	372	Acylphosphatase 1	METABOLISM	C	Energy production and conversion	COG1254	574	547	705	677	702	680	118	120	82	95	176	138	-2.16557
491	-2.20205	6.11302	9.31385e-123	2.92837e-121	RALBF_v3_mp0881	RALW3_v3_mp0829	ripAO	1740	type III effector protein	NA	NA	NA	NA	2058	2052	2554	2470	2141	2187	415	454	437	403	399	410	-2.17149
4349	-2.20152	5.1165	9.42513e-97	1.82797e-95	RALBF_v3_0262	RALW3_v3_3145	-	279	protein of unknown function	NA	NA	NA	NA	1047	1083	1145	1195	1159	1082	232	201	192	221	212	201	-2.17039
67	-2.19931	6.39562	2.95124e-59	2.6869e-58	RALBF_v3_mp1380	RALW3_v3_mp0343	fadD	3342	Long-chain-fatty-acid--coa ligase protein	METABOLISM	I	Lipid transport and metabolism	COG0318	3150	3107	2624	2736	2347	2258	455	463	438	457	598	670	-2.15701
4281	-2.19394	4.82084	4.16755e-72	5.01095e-71	RALBF_v3_0781	RALW3_v3_2203	-	291	conserved protein of unknown function	NA	NA	NA	NA	777	817	977	997	991	913	152	172	150	138	220	200	-2.16056
2529	-2.19311	7.87701	1.56572e-69	1.78106e-68	RALBF_v3_0257	RALW3_v3_3140	-	789	putative ABC-type branched-chain amino acid transporter, atp_binding component	METABOLISM	E	Amino acid transport and metabolism	COG0411	8562	8328	6759	6811	7492	7346	1209	1244	1414	1384	1735	1650	-2.15362
4903	-2.18289	4.79165	4.27898e-88	7.14859e-87	RALBF_v3_1913	NA	-	357	conserved protein of unknown function	NA	NA	NA	NA	840	807	940	997	850	912	167	188	160	155	179	166	-2.1519
3336	-2.18258	6.15951	4.72714e-109	1.12872e-107	RALBF_v3_0313	RALW3_v3_3195	ahpC	549	Peroxiredoxin, Antioxidant oxidoreductase	CELLULAR PROCESSES AND SIGNALING	O	Posttranslational modification, protein turnover, chaperones	COG0450	1915	2039	2724	2731	2258	2244	467	456	452	418	424	413	-2.15108
2140	-2.18134	3.99108	5.59749e-61	5.27644e-60	RALBF_v3_2171	RALW3_v3_0819	-	900	Transcriptional regulator protein	INFORMATION STORAGE AND PROCESSING	K	Transcription	COG1737	509	467	501	464	583	520	86	90	99	99	109	97	-2.14694
3152	-2.18101	4.92871	3.18455e-74	4.00004e-73	RALBF_v3_mp0232	RALW3_v3_mp0456	-	609	conserved protein of unknown function	NA	NA	NA	NA	825	773	1158	1145	1021	988	217	197	185	174	164	180	-2.14819
923	-2.17853	6.15097	2.93177e-124	9.39278e-123	RALBF_v3_mp1790	RALW3_v3_mp0062	kgtP	1347	alpha-ketoglutarate transporter	METABOLISM	E	Amino acid transport and metabolism	COG0477	2063	2011	2427	2330	2524	2418	420	414	435	441	449	463	-2.14801
487	-2.17772	10.3812	3.41324e-124	1.08666e-122	RALBF_v3_3465	RALW3_v3_2871	-	1719	conserved hypothetical protein	CELLULAR PROCESSES AND SIGNALING	T	Signal transduction mechanisms	COG1875	42896	42576	42457	41980	44238	43904	8248	7964	8405	8278	8270	8186	-2.14582
4397	-2.17713	1.27099	5.35025e-15	1.43145e-14	RALBF_v3_mp1417	RALW3_v3_mp0308	fliQ	270	flagellar biosynthesis protein	CELLULAR PROCESSES AND SIGNALING	N	Cell motility	COG1987	75	83	103	102	37	39	11	12	17	15	14	14	-2.10372
2193	-2.17693	1.59855	1.11983e-22	4.00605e-22	RALBF_v3_mp0509	RALW3_v3_mp1201	dapA	897	4-hydroxy-tetrahydrodipicolinate synthase	METABOLISM	E	Amino acid transport and metabolism	COG0329	116	107	82	93	77	78	17	20	8	19	22	20	-2.12416
4900	-2.17181	9.95497	5.43951e-70	6.25791e-69	RALBF_v3_1841	NA	-	558	conserved protein of unknown function	NA	NA	NA	NA	23420	23473	40695	40186	33484	33229	6863	6704	6059	6009	5629	5559	-2.1362
583	-2.16789	6.89517	1.92024e-112	5.08913e-111	RALBF_v3_mp1256	RALW3_v3_mp1423	ccoN	1590	Cytochrome c oxidase cbb3-type, subunit i	CELLULAR PROCESSES AND SIGNALING	O	Posttranslational modification, protein turnover, chaperones	COG3278	3893	3862	4226	4214	3370	3441	816	736	723	693	753	703	-2.13455
4757	-2.16787	7.099	3.46183e-48	2.44064e-47	RALBF_v3_0498	RALW3_v3_3383	-	165	protein of unknown function	NA	NA	NA	NA	2796	2811	5483	5476	5130	5183	982	962	730	754	807	864	-2.12736
892	-2.16685	5.16028	6.55029e-84	9.98722e-83	RALBF_v3_mp0719	RALW3_v3_mp0986	-	1386	Amino acid transporter protein	METABOLISM	E	Amino acid transport and metabolism	COG0531	994	1004	1326	1229	1224	1139	225	238	207	167	252	238	-2.13475
3957	-2.16219	3.51427	5.76501e-30	2.5871e-29	RALBF_v3_1915	RALW3_v3_1064	-	381	conserved protein of unknown function	NA	NA	NA	NA	456	437	346	350	299	269	53	62	68	92	76	68	-2.1117
4035	-2.15989	5.06549	2.50692e-86	4.04141e-85	RALBF_v3_1914	RALW3_v3_1065	-	348	conserved protein of unknown function	POORLY CHARACTERIZED	S	Function unknown	COG3791	1095	1081	1074	1128	1006	1045	191	208	218	208	214	205	-2.12708
3730	-2.15546	5.6259	2.5335e-85	3.98279e-84	RALBF_v3_0490	RALW3_v3_3373	uspA	456	Universal stress protein	CELLULAR PROCESSES AND SIGNALING	T	Signal transduction mechanisms	COG0589	1404	1346	1703	1759	1647	1688	299	300	259	252	362	377	-2.12279
3775	-2.15273	3.79339	1.66513e-35	8.80761e-35	RALBF_v3_mp1458	RALW3_v3_mp0267	ohr	435	Organic hydroperoxide resistance protein	CELLULAR PROCESSES AND SIGNALING	O	Posttranslational modification, protein turnover, chaperones	COG1764	518	556	443	416	325	364	89	81	89	86	75	93	-2.10615
1003	-2.14936	8.66742	1.95341e-109	4.77689e-108	RALBF_v3_0258	RALW3_v3_3141	-	1323	Amino acid transport system permease lipoprotein	METABOLISM	E	Amino acid transport and metabolism	COG4177,COG0477	13678	13770	13614	13361	11900	11975	2536	2516	2522	2528	2650	2537	-2.11591
4273	-2.14924	5.53538	3.40703e-88	5.71072e-87	RALBF_v3_mp1559	RALW3_v3_mp1571	-	306	conserved protein of unknown function	NA	NA	NA	NA	1241	1188	1678	1705	1615	1551	271	252	294	308	312	300	-2.11752
4078	-2.14783	4.92191	7.4991e-57	6.4449e-56	RALBF_v3_0380	RALW3_v3_3264	-	360	conserved protein of unknown function	POORLY CHARACTERIZED	S	Function unknown	COG0599	1052	1013	902	1000	921	907	152	173	179	161	253	219	-2.10964
4141	-2.14574	4.90603	2.75908e-29	1.20922e-28	RALBF_v3_mp1053	RALW3_v3_mp0658	vrg	321	Vrg-6 (signal peptide virulence protein)	NA	NA	NA	NA	1242	1218	849	872	751	752	150	126	185	184	233	248	-2.09069
3167	-2.1404	4.48523	1.77626e-43	1.14104e-42	RALBF_v3_mp1254	RALW3_v3_mp1421	coxB	603	Cytochrome c, monohem protein	METABOLISM	C	Energy production and conversion	COG2010	816	793	725	715	608	606	99	145	139	121	185	152	-2.09815
1233	-2.13726	4.94581	1.04579e-44	6.97471e-44	RALBF_v3_mp1695	RALW3_v3_mp1730	-	1254	conserved exported protein of unknown function	NA	NA	NA	NA	1175	1111	1062	971	786	769	186	149	229	199	197	199	-2.09338
3891	-2.13698	4.32797	3.12746e-55	2.58679e-54	RALBF_v3_mp0920	RALW3_v3_mp0790	-	399	conserved protein of unknown function	NA	NA	NA	NA	537	587	688	646	713	676	154	148	108	96	132	116	-2.10271
3958	-2.13355	7.79193	2.44038e-73	3.01298e-72	RALBF_v3_2703	RALW3_v3_0299	-	387	conserved exported protein of unknown function	NA	NA	NA	NA	8154	7971	7065	7037	6109	6096	1366	1325	1478	1487	1412	1328	-2.09494
681	-2.13347	3.95586	4.3037e-64	4.3658e-63	RALBF_v3_mp0930	RALW3_v3_mp0780	-	1557	Methyl-accepting chemotaxisi(Serine chemoreceptor protein)	CELLULAR PROCESSES AND SIGNALING	N	Cell motility	COG0840	449	501	531	502	490	483	90	105	93	81	109	104	-2.1002
11	-2.13196	10.5111	3.13761e-71	3.68505e-70	RALBF_v3_mp0084	RALW3_v3_mp0159	-	7968	conserved protein of unknown function	NA	NA	NA	NA	46297	45879	59140	58149	36507	36321	9244	9210	8934	8997	9636	9439	-2.09493
4085	-2.12874	3.28686	6.89128e-44	4.46083e-43	RALBF_v3_1002	RALW3_v3_1987	-	348	protein of unknown function	NA	NA	NA	NA	301	314	304	291	324	308	63	59	50	47	84	62	-2.09161
2655	-2.12843	4.94004	1.62947e-72	1.97803e-71	RALBF_v3_2916	RALW3_v3_0078	-	750	conserved hypothetical protein; putative STOMATIN-LIKE TRANSMEMBRANE PROTEIN	CELLULAR PROCESSES AND SIGNALING	O	Posttranslational modification, protein turnover, chaperones	COG0330	1030	1060	939	965	910	948	198	195	173	195	194	206	-2.09315
5302	-2.12643	7.83055	2.07012e-43	1.31977e-42	RALBF_v3_mp1676	NA	-	147	protein of unknown function	NA	NA	NA	NA	5502	5545	10540	10452	6315	6075	1627	1644	1462	1482	1213	1220	-2.08371
3563	-2.11707	4.70617	5.43664e-48	3.82758e-47	RALBF_v3_mp1450	RALW3_v3_mp0275	-	480	conserved protein of unknown function	NA	NA	NA	NA	594	581	997	963	943	957	191	186	143	158	169	145	-2.08023
145	-2.11622	11.1846	1.77063e-53	1.40926e-52	RALBF_v3_mp1675	RALW3_v3_mp1708	-	2634	conserved protein of unknown function	INFORMATION STORAGE AND PROCESSING	L	Replication, recombination and repair	COG0470	58132	57235	102615	101760	67284	66241	16923	16725	14779	14682	12993	12969	-2.07747
3064	-2.11325	3.34992	1.03542e-41	6.35306e-41	RALBF_v3_mp1253	RALW3_v3_mp1420	-	639	conserved exported protein of unknown function	POORLY CHARACTERIZED	R	General function prediction only	COG1999	329	367	332	300	318	272	63	76	60	60	71	54	-2.07457
206	-2.1127	2.97106	2.35191e-43	1.49753e-42	RALBF_v3_mp1564	RALW3_v3_mp1577	-	2334	Tonb-dependent siderophore receptor ferrichrome-iron receptor	METABOLISM	P	Inorganic ion transport and metabolism	COG1629	250	233	260	228	251	250	36	43	49	50	59	57	-2.07681
4484	-2.10819	3.88868	2.6587e-31	1.23812e-30	RALBF_v3_mp0253	RALW3_v3_mp0475	-	243	fragment of conserved hypothetical protein (part 1)	NA	NA	NA	NA	317	319	465	439	649	640	104	97	89	78	103	92	-2.06506
4157	-2.10704	5.56177	1.61272e-50	1.20407e-49	RALBF_v3_mp0460	RALW3_v3_mp1247	ynfA	333	conserved hypothetical protein; putative inner membrane protein	POORLY CHARACTERIZED	S	Function unknown	COG1742	1787	1734	1445	1427	1260	1316	240	319	283	275	326	372	-2.06476
2071	-2.10609	2.98605	7.63737e-13	1.86136e-12	RALBF_v3_2276	RALW3_v3_0715	-	912	Esterase of the alpha-beta hydrolase superfamily protein	POORLY CHARACTERIZED	R	General function prediction only	COG1752	397	403	177	176	135	167	43	40	42	47	62	66	-2.01945
759	-2.09367	4.83322	1.24674e-27	5.20279e-27	RALBF_v3_2009	RALW3_v3_0971	-	1476	Sensory histidine kinase	CELLULAR PROCESSES AND SIGNALING	T	Signal transduction mechanisms	COG0642	1150	1220	844	878	639	636	160	138	178	173	234	219	-2.03872
4487	-2.09306	6.03476	1.61348e-64	1.64999e-63	RALBF_v3_3211	RALW3_v3_2620	-	249	conserved membrane protein of unknown function	POORLY CHARACTERIZED	S	Function unknown	COG2261	2354	2431	2008	2166	1773	1726	394	403	416	424	454	448	-2.05403
785	-2.09112	3.41869	4.94759e-33	2.42212e-32	RALBF_v3_mp1402	RALW3_v3_mp0323	och	1392	Mannosyltransferase och1 and related enzymes protein	CELLULAR PROCESSES AND SIGNALING	M	Cell wall/membrane/envelope biogenesis	COG3774	271	283	485	450	291	255	76	67	65	63	78	59	-2.04995
31	-2.08881	5.20377	3.15e-80	4.46648e-79	RALBF_v3_mp0758	RALW3_v3_mp0947	ripZ	4470	type III effector protein	NA	NA	NA	NA	1019	1070	1387	1310	1164	1107	268	269	229	219	226	215	-2.05702
4798	-2.08542	5.31737	4.51738e-86	7.21356e-85	RALBF_v3_0496	NA	-	333	conserved exported protein of unknown function	NA	NA	NA	NA	1242	1154	1239	1215	1409	1339	279	234	245	247	260	283	-2.05289
2200	-2.08202	3.5599	2.47051e-21	8.41002e-21	RALBF_v3_mp1051	RALW3_v3_mp0660	-	912	conserved membrane protein of unknown function	METABOLISM	E	Amino acid transport and metabolism	COG0697	503	485	324	325	275	283	60	50	80	67	100	98	-2.02263
3157	-2.08193	5.37445	5.8193e-75	7.4955e-74	RALBF_v3_mp1255	RALW3_v3_mp1422	ccoO	612	Cytochrome c oxidase cbb3-type, mono-heme subunit II	METABOLISM	C	Energy production and conversion	COG2993	1459	1276	1391	1389	1226	1153	230	271	272	288	266	285	-2.0472
4856	-2.0791	3.51217	1.34412e-34	6.89356e-34	RALBF_v3_1749	NA	-	84	protein of unknown function	NA	NA	NA	NA	288	227	463	452	369	373	74	87	70	77	75	55	-2.03968
4699	-2.07703	0.289175	8.39753e-15	2.22907e-14	RALBF_v3_mp0510	RALW3_v3_mp1200	-	174	protein of unknown function	NA	NA	NA	NA	33	30	33	47	38	27	4	9	5	4	10	10	-2.02055
2251	-2.07462	7.79077	6.86494e-85	1.0627e-83	RALBF_v3_1695	RALW3_v3_1282	-	855	conserved protein of unknown function	NA	NA	NA	NA	7735	7490	7313	7373	6193	6081	1366	1394	1391	1352	1594	1595	-2.03926
3841	-2.07282	3.51417	1.02334e-30	4.69639e-30	RALBF_v3_mp0422	RALW3_v3_mp1285	rs_T3E_Hyp12	420	putative type III effector (Cyclin-like F-box domain)	NA	NA	NA	NA	234	237	467	438	391	409	81	90	75	69	58	67	-2.03078
2880	-2.06597	4.67654	1.1363e-59	1.04202e-58	RALBF_v3_0016	RALW3_v3_2901	-	669	conserved protein of unknown function	POORLY CHARACTERIZED	R	General function prediction only	COG3545	885	774	889	840	757	701	156	139	150	163	195	199	-2.03047
228	-2.06441	4.20829	6.27765e-53	4.93439e-52	RALBF_v3_mp1572	RALW3_v3_mp1585	glgX	2223	glycogen debranching enzyme	METABOLISM	G	Carbohydrate transport and metabolism	COG1523	665	572	620	598	511	521	118	132	116	124	118	113	-2.02858
2096	-2.06357	7.12932	2.03159e-60	1.88695e-59	RALBF_v3_mp0085	RALW3_v3_mp0160	-	894	conserved protein of unknown function	NA	NA	NA	NA	4516	4472	5575	5553	3357	3309	965	934	839	811	1007	972	-2.02467
3442	-2.06268	4.71916	1.63536e-42	1.022e-41	RALBF_v3_mp1034	RALW3_v3_mp0678	-	519	conserved protein of unknown function	POORLY CHARACTERIZED	S	Function unknown	COG3542	726	715	1159	1132	661	647	170	174	145	173	182	189	-2.02326
2458	-2.0589	6.4457	1.03295e-42	6.47932e-42	RALBF_v3_mp1077	RALW3_v3_mp0633	trpC	807	Indole-3-glycerol phosphate synthase 2	METABOLISM	E	Amino acid transport and metabolism	COG0134	2085	2006	2469	2437	3865	3809	586	625	530	551	611	540	-2.01798
3575	-2.05723	3.01025	3.54995e-23	1.28816e-22	RALBF_v3_mp1772	RALW3_v3_mp0045	-	480	conserved protein of unknown function	POORLY CHARACTERIZED	R	General function prediction only	COG1881	316	314	231	248	197	185	44	39	47	45	63	75	-2.00435
2313	-2.05102	6.25274	6.73938e-101	1.4097e-99	RALBF_v3_2704	RALW3_v3_0298	-	843	conserved exported protein of unknown function	NA	NA	NA	NA	2399	2256	2524	2436	2441	2449	434	479	483	475	565	592	-2.01887
401	-2.05	8.92411	2.39859e-108	5.62114e-107	RALBF_v3_mp0712	RALW3_v3_mp0993	trkD	1851	potassium transporter	METABOLISM	P	Inorganic ion transport and metabolism	COG3158	13591	13414	16547	16325	16641	16386	3457	3566	2919	2927	3194	3265	-2.01916
16	-2.04957	5.69733	5.16765e-93	9.54696e-92	RALBF_v3_2019	RALW3_v3_0961	ripS1	7074	Type III effector protein skwp1	NA	NA	NA	NA	1563	1547	1666	1542	1772	1762	333	376	322	327	354	345	-2.01763
4490	-2.04946	3.46201	3.57249e-40	2.12503e-39	RALBF_v3_mp0137	RALW3_v3_mp0214	-	243	conserved protein of unknown function	NA	NA	NA	NA	361	334	373	314	348	333	87	87	66	76	59	55	-2.01257
4591	-2.04792	5.7674	1.0589e-88	1.80476e-87	RALBF_v3_0014	RALW3_v3_2899	ssuF	216	Molybdopterin-binding protein	METABOLISM	H	Coenzyme transport and metabolism	COG3585	1506	1420	1852	1767	1956	1886	355	371	316	337	393	392	-2.0166
912	-2.04744	5.83217	2.29777e-95	4.4058e-94	RALBF_v3_0211	RALW3_v3_3094	ripG4	1389	leucine-rich-repeat type III effector protein (GALA4)	POORLY CHARACTERIZED	S	Function unknown	COG4886	1850	1767	1987	1889	1708	1619	395	372	373	339	394	390	-2.01499
4182	-2.04447	2.37037	1.73809e-34	8.88707e-34	RALBF_v3_2644	RALW3_v3_0359	-	318	conserved protein of unknown function	POORLY CHARACTERIZED	S	Function unknown	COG4327	136	135	182	186	170	148	27	41	28	33	43	27	-2.00915
3919	-2.03314	5.74631	1.38032e-75	1.80547e-74	RALBF_v3_mp0310	RALW3_v3_mp0543	-	402	conserved protein of unknown function	CELLULAR PROCESSES AND SIGNALING	M	Cell wall/membrane/envelope biogenesis	COG3064	1447	1368	1767	1761	1896	1979	362	356	330	294	392	418	-2.00063
3758	2.00343	2.13085	1.40535e-25	5.50611e-25	RALBF_v3_2317	RALW3_v3_0673	-	429	conserved protein of unknown function	POORLY CHARACTERIZED	S	Function unknown	COG3012	36	31	30	32	37	38	90	122	96	95	160	149	2.01907
1506	2.01157	9.06069	7.17042e-73	8.78854e-72	RALBF_v3_0646	RALW3_v3_2351	nuoH	1065	NADH:ubiquinone oxidoreductase complex I, chain H	METABOLISM	C	Energy production and conversion	COG1005	3129	3103	5026	4751	4706	4641	15230	15149	14673	14626	13994	13768	2.03248
3645	2.01618	9.77145	1.13851e-34	5.86278e-34	RALBF_v3_1932	RALW3_v3_1048	atpF	471	membrane-bound ATP synthase, F0 sector, subunit b	METABOLISM	C	Energy production and conversion	COG0711	4019	3814	8476	8438	8374	8545	24074	23854	24232	24087	23758	23237	2.02266
3655	2.01634	6.37928	9.55861e-98	1.90495e-96	RALBF_v3_2830	RALW3_v3_0166	nusB	486	antitermination factor (N UTILIZATION SUBSTANCE B) (TRANSCRIPTIONAL ANTITERMINATOR)	INFORMATION STORAGE AND PROCESSING	K	Transcription	COG0781	633	588	663	622	675	724	2062	2029	2315	2341	2452	2454	2.0434
3644	2.01774	4.45097	3.59609e-51	2.72099e-50	RALBF_v3_2075	RALW3_v3_0916	rnpA	468	Ribonuclease P protein component	INFORMATION STORAGE AND PROCESSING	J	Translation, ribosomal structure and biogenesis	COG0594	115	141	197	188	189	201	556	524	594	564	702	650	2.03824
543	2.02017	7.70374	3.85119e-60	3.56393e-59	RALBF_v3_0137	RALW3_v3_3026	-	1623	putative transporter, ABC superfamily, atp_binding component, duplicated ATPase domains; highly similar to hypothetical E.coli ybiT	POORLY CHARACTERIZED	R	General function prediction only	COG0488	1172	1162	1947	1980	1842	1762	6121	6232	5833	5800	5175	4988	2.03814
3151	2.02268	3.68876	1.42957e-24	5.44096e-24	RALBF_v3_0731	RALW3_v3_2266	yggV	621	dITP/XTP pyrophosphatase	METABOLISM	F	Nucleotide transport and metabolism	COG0127	125	129	87	86	95	73	252	271	329	355	459	452	2.03617
2434	2.02478	3.94549	2.13523e-56	1.81962e-55	RALBF_v3_1562	RALW3_v3_1419	-	804	conserved exported protein of unknown function	POORLY CHARACTERIZED	S	Function unknown	COG4676	98	106	131	115	140	130	416	397	460	428	414	409	2.04936
2322	2.02622	5.85436	3.11385e-81	4.50352e-80	RALBF_v3_2507	RALW3_v3_0486	queF	834	7-cyano-7-deazaguanine reductase	POORLY CHARACTERIZED	R	General function prediction only	COG0780	380	407	541	556	425	405	1560	1642	1680	1619	1522	1464	2.05091
3546	2.02882	6.84849	4.9838e-116	1.40939e-114	RALBF_v3_2831	RALW3_v3_0165	ribE	498	riboflavin synthase, beta chain	METABOLISM	H	Coenzyme transport and metabolism	COG0054	796	839	1019	1023	866	844	3202	3170	3254	3216	3041	3029	2.05605
2145	2.03234	6.5445	4.98243e-110	1.24857e-108	RALBF_v3_1337	RALW3_v3_1640	-	885	conserved hypothetical protein, DUF815	POORLY CHARACTERIZED	R	General function prediction only	COG2607	632	603	834	731	776	782	2609	2491	2629	2596	2529	2476	2.05848
4588	2.03304	2.95082	3.14077e-40	1.87042e-39	RALBF_v3_2193	RALW3_v3_0797	thiS	216	Sulfur transfer protein	METABOLISM	H	Coenzyme transport and metabolism	COG2104	61	52	72	55	58	60	214	196	226	236	218	174	2.05596
4327	2.03641	6.89592	7.21414e-106	1.63027e-104	RALBF_v3_0582	RALW3_v3_2414	-	288	conserved protein of unknown function	POORLY CHARACTERIZED	S	Function unknown	COG2938	747	735	1045	1092	994	950	3267	3367	3053	3035	3446	3433	2.06093
3263	2.03795	6.46184	3.54593e-111	9.11142e-110	RALBF_v3_1399	RALW3_v3_1581	trpD_N_term	570	Anthranilate synthase component II	METABOLISM	E	Amino acid transport and metabolism	COG0512	697	682	690	704	678	629	2347	2255	2478	2394	2535	2488	2.06763
198	2.03906	9.01596	8.21212e-111	2.09948e-109	RALBF_v3_0647	RALW3_v3_2350	nuoG	2352	NADH-quinone oxidoreductase subunit g	METABOLISM	C	Energy production and conversion	COG1034	3377	3382	4288	4310	4402	4331	13685	13661	14124	14161	14835	14711	2.06531
2121	2.03958	4.66773	1.43263e-62	1.39194e-61	RALBF_v3_0269	RALW3_v3_3152	-	918	putative ABC transporter, membrane component	POORLY CHARACTERIZED	R	General function prediction only	COG4120	205	221	215	197	170	165	696	690	724	670	683	714	2.06832
3977	2.0399	10.4715	1.96858e-41	1.20349e-40	RALBF_v3_3071	RALW3_v3_3449	rplS	387	50S ribosomal subunit protein L19	INFORMATION STORAGE AND PROCESSING	J	Translation, ribosomal structure and biogenesis	COG0335	6624	6823	13373	13045	13621	13198	40188	40095	39239	39296	37569	37016	2.05012
2808	2.04013	2.21569	8.80132e-13	2.13885e-12	RALBF_v3_2322	RALW3_v3_0668	dltE	711	Short-chain dehydrogenase/reductase sdr protein	METABOLISM	I	Lipid transport and metabolism	COG1028	57	60	23	23	26	19	100	96	123	113	166	162	2.02965
1242	2.04283	6.48128	3.93729e-75	5.1104e-74	RALBF_v3_2323	RALW3_v3_0667	-	1197	putative acetyl-CoA acetyltransferase with thiolase domain	METABOLISM	I	Lipid transport and metabolism	COG0183	737	679	756	701	658	594	2740	2668	2021	1944	2763	2605	2.06826
3811	2.04562	9.62897	1.17779e-61	1.1249e-60	RALBF_v3_3346	RALW3_v3_2755	ndk	426	Nucleoside diphosphate kinase (NDK) (NDP kinase)	METABOLISM	F	Nucleotide transport and metabolism	COG0105	4297	4321	7030	7126	7012	7140	22955	22879	22270	21959	20083	20052	2.06325
417	2.04622	8.31014	2.57067e-108	5.99665e-107	RALBF_v3_3443	RALW3_v3_2850	typA	1821	Translational regulator, GTP-binding protein	CELLULAR PROCESSES AND SIGNALING	T	Signal transduction mechanisms	COG1217	2118	2081	2726	2737	2504	2549	9057	9059	8908	8819	8225	8136	2.07242
1555	2.04951	4.4901	1.94176e-60	1.81016e-59	RALBF_v3_1227	RALW3_v3_1749	queA	1071	S-adenosylmethionine:tRNA ribosyltransferase-isomerase	INFORMATION STORAGE AND PROCESSING	J	Translation, ribosomal structure and biogenesis	COG0809	165	175	195	173	155	171	694	672	618	612	562	536	2.07538
2142	2.05249	4.72808	5.57847e-34	2.81819e-33	RALBF_v3_mp1691	RALW3_v3_mp1726	prpB	897	methylisocitrate lyase	METABOLISM	G	Carbohydrate transport and metabolism	COG2513	208	233	200	188	187	196	632	647	938	964	573	588	2.06944
1179	2.05356	6.42985	1.29567e-93	2.41128e-92	RALBF_v3_1338	RALW3_v3_1639	argJ	1230	Arginine biosynthesis bifunctional protein ArgJ [Includes: Glutamate N-acetyltransferase ; Amino-acid acetyltransferase]	METABOLISM	E	Amino acid transport and metabolism	COG1364	687	692	682	688	612	592	2235	2085	2435	2435	2493	2526	2.08188
311	2.06351	9.34543	2.22628e-84	3.41498e-83	RALBF_v3_1264	RALW3_v3_1711	tktA	2028	transketolase 1	METABOLISM	G	Carbohydrate transport and metabolism	COG0021	4246	4130	5980	5746	4991	4832	18928	18759	19043	18947	15800	15649	2.08725
1392	2.07353	1.26781	7.03741e-19	2.20033e-18	RALBF_v3_mp1100	RALW3_v3_mp0609	acads	1134	Acyl-CoA dehydrogenase, short-chain specific	METABOLISM	I	Lipid transport and metabolism	COG1960	21	24	21	17	12	11	50	43	74	69	85	68	2.08005
130	2.07484	5.16788	2.17973e-77	2.95812e-76	RALBF_v3_1898	RALW3_v3_1081	-	2721	Vgr-related protein	POORLY CHARACTERIZED	S	Function unknown	COG3501,COG4253	248	226	301	278	325	259	1079	1027	1003	986	882	957	2.09985
497	2.0749	12.2142	8.49036e-57	7.27212e-56	RALBF_v3_mp1234	RALW3_v3_mp1402	celA	1686	CbhA	METABOLISM	G	Carbohydrate transport and metabolism	COG5297	26674	26327	42986	42772	39594	39599	154082	153303	127327	126292	112160	110992	2.0918
2372	2.07541	4.01106	4.59876e-43	2.90624e-42	RALBF_v3_2192	RALW3_v3_0798	thiG	828	thiamin biosynthesis ThiGH complex subunit	METABOLISM	H	Coenzyme transport and metabolism	COG2022	130	147	115	99	122	113	403	421	505	494	428	405	2.0997
4208	2.08167	5.84121	1.75813e-70	2.04121e-69	RALBF_v3_0639	RALW3_v3_2358	-	312	conserved membrane protein of unknown function	NA	NA	NA	NA	342	302	471	445	516	534	1542	1559	1529	1523	1702	1635	2.10219
891	2.08384	7.4247	4.95804e-88	8.22872e-87	RALBF_v3_1235	RALW3_v3_1741	purB	1374	adenylosuccinate lyase	METABOLISM	F	Nucleotide transport and metabolism	COG0015	1237	1166	1564	1437	1186	1200	4990	4883	5066	5154	4107	4163	2.10886
4207	2.0861	4.27041	1.68417e-46	1.1599e-45	RALBF_v3_2076	RALW3_v3_0915	-	315	putative membrane protein insertion efficiency factor	POORLY CHARACTERIZED	S	Function unknown	COG0759	156	186	143	135	122	122	527	558	552	530	495	526	2.11221
4140	2.08799	5.14793	6.4463e-77	8.56461e-76	RALBF_v3_0654	RALW3_v3_2343	secG	351	Protein-export membrane protein SecG	CELLULAR PROCESSES AND SIGNALING	U	Intracellular trafficking, secretion, and vesicular transport	COG1314	265	217	332	290	266	234	1005	1001	968	1034	882	972	2.11314
3499	2.09019	2.38682	3.77455e-40	2.23995e-39	RALBF_v3_2238	RALW3_v3_0753	-	513	putative transcriptional regulator, MarR family	INFORMATION STORAGE AND PROCESSING	K	Transcription	COG1846	38	39	40	28	46	42	145	136	142	142	146	149	2.1153
4433	2.09378	10.6579	1.38839e-37	7.7062e-37	RALBF_v3_1933	RALW3_v3_1047	atpE	267	membrane bound ATP synthase, F0 sector, subunit c	METABOLISM	C	Energy production and conversion	COG0636	7955	7842	15642	15330	13561	13311	49426	48707	50272	49420	34586	34263	2.10176
2476	2.09722	8.40841	2.64879e-100	5.49515e-99	RALBF_v3_0267	RALW3_v3_3150	-	798	putative parvulin-type peptidyl-prolyl cis-trans isomerase	CELLULAR PROCESSES AND SIGNALING	O	Posttranslational modification, protein turnover, chaperones	COG0760	2003	2063	2828	2656	2902	2874	9640	9527	9189	9000	9477	9504	2.12125
3180	2.10359	3.28591	2.42909e-25	9.43674e-25	RALBF_v3_mp1326	RALW3_v3_mp1493	gph	618	2-phosphoglycolate phosphatase	POORLY CHARACTERIZED	R	General function prediction only	COG0546	102	86	57	56	58	70	200	232	271	238	339	338	2.117
4287	2.1068	7.32744	7.43829e-69	8.3487e-68	RALBF_v3_0643	RALW3_v3_2354	nuoK	306	NADH:ubiquinone oxidoreductase complex I, chain K	METABOLISM	C	Energy production and conversion	COG0713	855	916	1497	1525	1252	1197	4945	4787	4491	4482	4002	3913	2.12525
3902	2.10945	10.2266	8.83047e-86	1.39687e-84	RALBF_v3_1529	RALW3_v3_1452	rpsK	402	30S ribosomal subunit protein S11	INFORMATION STORAGE AND PROCESSING	J	Translation, ribosomal structure and biogenesis	COG0100	6733	6828	10218	10193	9898	9941	32334	31946	34552	34578	32935	32439	2.13115
4813	2.11055	0.881718	7.4209e-19	2.31594e-18	RALBF_v3_0800	NA	-	75	protein of unknown function	NA	NA	NA	NA	11	11	21	16	9	11	67	59	35	37	46	52	2.11491
2979	2.12452	2.47078	1.66666e-20	5.54313e-20	RALBF_v3_2590	RALW3_v3_0403	-	654	conserved exported protein of unknown function	NA	NA	NA	NA	53	55	36	28	29	39	103	108	174	164	178	190	2.13087
2580	2.12667	4.79872	3.46556e-85	5.4144e-84	RALBF_v3_2818	RALW3_v3_0177	yggH	756	tRNA (m7G46) methyltransferase, SAM-dependent	POORLY CHARACTERIZED	R	General function prediction only	COG0220	177	176	225	221	223	209	721	752	775	722	862	802	2.15239
1713	2.12835	5.59169	7.56264e-37	4.10752e-36	RALBF_v3_mp0633	RALW3_v3_mp1074	-	1020	Lipase protein	METABOLISM	I	Lipid transport and metabolism	COG0657	435	436	307	311	324	289	1070	1093	1670	1629	1327	1212	2.14523
3913	2.12986	1.14492	1.08883e-23	4.01849e-23	RALBF_v3_1151	RALW3_v3_1825	rnk	405	Regulator of nucleoside diphosphate kinase protein	INFORMATION STORAGE AND PROCESSING	K	Transcription	COG0782	24	16	14	16	10	14	51	62	57	53	75	61	2.14472
1529	2.13325	5.42096	8.62703e-58	7.68838e-57	RALBF_v3_mp0629	RALW3_v3_mp1078	-	1083	conserved protein of unknown function	METABOLISM	I	Lipid transport and metabolism	COG0657	377	340	280	235	300	334	1193	1165	1092	1119	1346	1227	2.15742
2911	2.13444	5.19591	2.74016e-77	3.69884e-76	RALBF_v3_3368	RALW3_v3_2777	rpiA	687	Ribose-5-phosphate isomerase A (Phosphoriboisomerase A) (PRI)	METABOLISM	G	Carbohydrate transport and metabolism	COG0120	284	272	246	287	271	245	922	967	962	925	1151	1188	2.16166
687	2.13532	6.87202	7.49641e-137	2.94162e-135	RALBF_v3_1398	RALW3_v3_1582	trpE	1536	ANTHRANILATE SYNTHASE COMPONENT I	METABOLISM	E	Amino acid transport and metabolism	COG0147	836	839	920	898	828	821	3345	3340	3197	3230	3205	3189	2.16462
5200	2.13583	7.09637	2.87972e-134	1.09603e-132	RALBF_v3_mp0867	NA	-	5571	Polyketide synthase, rhizoxin biosynthesis (fragment)	NA	NA	NA	NA	988	1017	1055	1005	979	954	3666	3665	3763	3674	3954	4088	2.16578
3438	2.14277	9.476	1.33799e-47	9.32908e-47	RALBF_v3_1931	RALW3_v3_1049	atpH	537	ATP synthase subunit delta	METABOLISM	C	Energy production and conversion	COG0712	3258	3219	6094	5896	6573	6487	19196	18915	19598	19568	20687	20837	2.15319
3083	2.14748	7.43365	9.44386e-90	1.66567e-88	RALBF_v3_0644	RALW3_v3_2353	nuoJ	633	NADH-quinone oxidoreductase subunit J	METABOLISM	C	Energy production and conversion	COG0839	949	1001	1413	1415	1448	1365	5269	5193	4831	4664	4389	4474	2.1692
3018	2.14756	3.91333	1.65466e-45	1.12127e-44	RALBF_v3_0749	RALW3_v3_2235	ybgJ	648	putative hydrolase subunit	METABOLISM	E	Amino acid transport and metabolism	COG2049	113	125	106	106	108	95	340	355	381	417	530	493	2.17022
855	2.15153	6.11256	7.78518e-57	6.67942e-56	RALBF_v3_mp1597	RALW3_v3_mp1611	phcS	1386	Transmembrane sensor histidine kinase transcription regulator protein	CELLULAR PROCESSES AND SIGNALING	T	Signal transduction mechanisms	COG0642	585	621	542	454	377	407	1947	1956	1784	1801	1999	2073	2.17499
421	2.15346	4.30709	1.12491e-57	9.97251e-57	RALBF_v3_1566	RALW3_v3_1415	-	1842	conserved exported protein of unknown function	POORLY CHARACTERIZED	S	Function unknown	COG4685	150	159	139	142	132	134	513	459	593	527	597	616	2.1804
2897	2.15757	6.06241	1.85161e-82	2.75673e-81	RALBF_v3_0476	RALW3_v3_3358	-	678	conserved membrane protein of unknown function	METABOLISM	E	Amino acid transport and metabolism	COG1280	438	421	549	542	460	497	2109	2104	1934	1835	1587	1574	2.18106
3344	2.16472	0.578412	6.15338e-16	1.71806e-15	RALBF_v3_mp1154	RALW3_v3_mp0556	paaD	555	putative multicomponent oxygenase/reductase subunit for phenylacetic acid degradation	POORLY CHARACTERIZED	R	General function prediction only	COG2151	8	14	9	16	5	9	46	50	31	29	55	28	2.15696
964	2.16839	7.38218	5.41783e-92	9.82977e-91	RALBF_v3_2130	RALW3_v3_0860	hslU	1335	ATPase component of the HslUV protease, molecular chaperone	CELLULAR PROCESSES AND SIGNALING	O	Posttranslational modification, protein turnover, chaperones	COG1220	990	901	1429	1466	1223	1238	5202	5121	4437	4519	4320	4292	2.19016
1771	2.17529	3.45309	8.92713e-06	1.5038e-05	RALBF_v3_0048	RALW3_v3_2935	hexR	1008	Transcription regulation repressor hexr protein	INFORMATION STORAGE AND PROCESSING	K	Transcription	COG1737	113	93	74	69	51	64	114	114	700	688	104	79	2.01263
634	2.17587	8.16405	2.35618e-111	6.08519e-110	RALBF_v3_3155	RALW3_v3_2566	lysS	1533	lysine tRNA synthetase, constitutive	INFORMATION STORAGE AND PROCESSING	J	Translation, ribosomal structure and biogenesis	COG1190	1807	1781	2379	2356	2008	2034	8151	7969	8587	8447	7537	7263	2.20148
664	2.17831	9.26266	5.08219e-103	1.10412e-101	RALBF_v3_mp1698	RALW3_v3_mp1734	sul	1563	Sulphate transporter protein	METABOLISM	P	Inorganic ion transport and metabolism	COG0659	4208	4389	4831	4759	4079	4063	17722	17380	18447	18217	15557	15366	2.20534
4659	2.18014	5.29976	6.13842e-53	4.83245e-52	RALBF_v3_mp0148	RALW3_v3_mp0226	-	189	protein of unknown function	NA	NA	NA	NA	228	233	332	334	295	274	1351	1330	802	804	1187	1144	2.19673
2421	2.18589	5.99484	2.78739e-95	5.32445e-94	RALBF_v3_3333	RALW3_v3_2743	-	813	putative ABC-type transport system, ATP-binding component	METABOLISM	P	Inorganic ion transport and metabolism	COG1116	389	369	565	558	435	423	1819	1691	1878	1843	1753	1699	2.20962
1081	2.19227	5.86248	1.19169e-111	3.09351e-110	RALBF_v3_mp0585	RALW3_v3_mp1120	-	1326	putative enzyme, amino acid aldolase or racemase domain	METABOLISM	E	Amino acid transport and metabolism	COG3616	390	379	443	486	379	401	1645	1620	1696	1646	1569	1578	2.21924
406	2.19739	8.90203	1.13687e-125	3.73691e-124	RALBF_v3_2265	RALW3_v3_0726	glmS	1839	L-glutamine:D-fructose-6-phosphate aminotransferase	CELLULAR PROCESSES AND SIGNALING	M	Cell wall/membrane/envelope biogenesis	COG0449	3318	3233	3608	3677	3229	3221	13213	13172	14161	13971	13045	12671	2.2258
1986	2.20076	5.69945	2.10062e-47	1.46062e-46	RALBF_v3_2744	RALW3_v3_0248	rdgC	924	Recombination-associated protein RdgC	INFORMATION STORAGE AND PROCESSING	L	Replication, recombination and repair	COG2974	223	226	467	471	433	409	1606	1596	1342	1383	1390	1411	2.2109
433	2.20647	10.1716	1.17257e-113	3.20841e-112	RALBF_v3_0584	RALW3_v3_2412	sdhA	1779	succinate dehydrogenase, catalytic and NAD/flavoprotein subunit	METABOLISM	C	Energy production and conversion	COG1053	6653	6638	9071	9075	8682	8798	32265	31522	33828	33540	31509	31023	2.23108
1150	2.20678	4.72845	8.75195e-56	7.37144e-55	RALBF_v3_0805	RALW3_v3_2182	-	1239	conserved exported protein of unknown function	POORLY CHARACTERIZED	R	General function prediction only	COG2081	183	164	202	230	188	153	936	814	714	745	611	627	2.22734
2761	2.20939	9.1087	3.85128e-89	6.65364e-88	RALBF_v3_0583	RALW3_v3_2413	sdhB	702	succinate dehydrogenase, Fe-S protein	METABOLISM	C	Energy production and conversion	COG0479	3062	3000	4084	4053	4537	4635	14611	14587	16453	16334	15471	15298	2.2307
396	2.21031	8.21285	4.81447e-102	1.03266e-100	RALBF_v3_1230	RALW3_v3_1746	secD	1884	SecYEG protein translocase auxillary subunit	CELLULAR PROCESSES AND SIGNALING	U	Intracellular trafficking, secretion, and vesicular transport	COG0342	2222	2230	2108	2059	1962	1853	7744	7689	8737	8501	8661	8555	2.23848
4942	2.21377	5.42153	6.9737e-50	5.1459e-49	RALBF_v3_2074	NA	rpmH	135	50S ribosomal subunit protein L34	NA	NA	NA	NA	386	347	270	256	263	259	1042	1005	1252	1142	1410	1369	2.23487
837	2.21672	5.63802	4.43146e-109	1.06313e-107	RALBF_v3_2810	RALW3_v3_0185	tolC	1425	Type I secretion outer membrane protein, tolc	CELLULAR PROCESSES AND SIGNALING	M	Cell wall/membrane/envelope biogenesis	COG1538	336	302	385	347	328	392	1321	1313	1403	1391	1543	1413	2.24372
764	2.22022	4.05496	2.06009e-57	1.8136e-56	RALBF_v3_mp0694	RALW3_v3_mp1010	sacA	1431	Sucrose-6-phosphate hydrolase	METABOLISM	G	Carbohydrate transport and metabolism	COG1621	129	120	113	114	110	106	413	388	457	501	517	521	2.24609
496	2.22139	8.25407	1.0959e-80	1.56707e-79	RALBF_v3_2077	RALW3_v3_0914	yidC	1692	Membrane protein insertase YidC	CELLULAR PROCESSES AND SIGNALING	U	Intracellular trafficking, secretion, and vesicular transport	COG0706	1771	1699	2598	2531	2134	2128	9137	9170	9286	9261	7264	7154	2.24205
2777	2.22181	4.0836	2.89144e-44	1.90084e-43	RALBF_v3_0730	RALW3_v3_2267	rph	717	RNase PH	INFORMATION STORAGE AND PROCESSING	J	Translation, ribosomal structure and biogenesis	COG0689	141	140	120	113	90	99	411	411	440	462	577	557	2.24368
1658	2.2223	3.77529	7.31832e-35	3.79952e-34	RALBF_v3_mp0494	RALW3_v3_mp1214	cytB	1032	Transmembrane cytochrome bd-ii oxidase (Subunit ii) oxidoreductase protein	METABOLISM	C	Energy production and conversion	COG1294	106	124	91	81	77	87	390	331	312	292	501	487	2.23844
670	2.22675	7.66753	1.14159e-140	4.66028e-139	RALBF_v3_2508	RALW3_v3_0485	ilvA	1524	threonine deaminase	METABOLISM	E	Amino acid transport and metabolism	COG1171	1286	1242	1523	1481	1520	1443	5526	5355	5821	5891	5862	5797	2.25426
2680	2.23047	4.62099	1.9151e-49	1.38886e-48	RALBF_v3_0747	RALW3_v3_2237	ybgL	744	putative lactam utilization protein, UPF0271 family	POORLY CHARACTERIZED	R	General function prediction only	COG1540	198	214	148	167	149	138	633	577	666	721	799	754	2.25292
2538	2.23288	5.7201	1.35919e-110	3.4401e-109	RALBF_v3_3334	RALW3_v3_2744	-	792	putative ABC-type transport system, permease component	METABOLISM	P	Inorganic ion transport and metabolism	COG0600	332	327	374	398	389	373	1535	1522	1444	1589	1393	1395	2.25926
4031	2.24519	10.1546	5.55184e-44	3.60763e-43	RALBF_v3_1530	RALW3_v3_1451	rpsM	366	30S ribosomal subunit protein S13	INFORMATION STORAGE AND PROCESSING	J	Translation, ribosomal structure and biogenesis	COG0099	4606	4666	9970	9995	9336	9188	33834	33528	33045	32721	29801	29330	2.25118
2214	2.24626	10.2301	2.06203e-43	1.31627e-42	RALBF_v3_1929	RALW3_v3_1051	atpG	876	membrane-bound ATP synthase, F1 sector, gamma-subunit	METABOLISM	C	Energy production and conversion	COG0224	4912	4897	9700	9607	10598	10480	33060	33054	36151	36035	32286	32007	2.2521
2416	2.24678	2.76561	5.32906e-08	1.01872e-07	RALBF_v3_0055	RALW3_v3_2942	dppA1a	816	D-amino peptidase, dppa family	METABOLISM	E	Amino acid transport and metabolism	COG2362	55	59	43	45	42	33	99	97	397	388	81	67	2.17047
836	2.25115	11.2227	2.14992e-69	2.44012e-68	RALBF_v3_1928	RALW3_v3_1052	atpD	1410	F1 sector of membrane-bound ATP synthase, beta subunit	METABOLISM	C	Energy production and conversion	COG0055	11778	11388	19327	19086	18857	18823	66672	65921	73360	72982	62467	61745	2.26746
3990	2.2529	10.3985	2.74997e-52	2.14489e-51	RALBF_v3_1558	RALW3_v3_1423	rpsL	378	30S ribosomal subunit protein S12	INFORMATION STORAGE AND PROCESSING	J	Translation, ribosomal structure and biogenesis	COG0048	5952	5744	11466	11163	11038	10827	40618	40584	38632	38530	34970	34553	2.26301
2650	2.26619	10.8636	8.58898e-61	8.05137e-60	RALBF_v3_0078	RALW3_v3_2965	rpsB	744	30S ribosomal subunit protein S2	INFORMATION STORAGE AND PROCESSING	J	Translation, ribosomal structure and biogenesis	COG0052	8864	8899	15581	15427	14075	13963	57723	57438	55698	55352	44514	43965	2.28012
5204	2.26887	3.65029	6.30678e-19	1.98046e-18	RALBF_v3_mp0871	NA	-	957	putative NAD-dependent epimerase; possible UDP-glucose 4-epimerase	NA	NA	NA	NA	89	93	65	84	86	89	272	279	204	209	587	593	2.25698
3885	2.26961	8.30416	1.20186e-55	1.00725e-54	RALBF_v3_1927	RALW3_v3_1053	atpC	417	membrane-bound ATP synthase, F1 sector, epsilon-subunit	METABOLISM	C	Energy production and conversion	COG0355	1421	1350	2476	2397	2685	2674	8026	8071	8921	8630	10103	9858	2.28038
1767	2.29531	7.94074	2.65568e-104	5.92206e-103	RALBF_v3_3462	RALW3_v3_2868	pit	1011	probable LOW-AFFINITY PHOSPHATE TRANSPORTER	METABOLISM	P	Inorganic ion transport and metabolism	COG0306	1365	1322	1705	1758	1905	1836	7490	7192	7312	7051	6303	6336	2.31809
2113	2.29634	5.42462	1.19729e-07	2.23889e-07	RALBF_v3_0053	RALW3_v3_2940	-	900	putative dipeptide ABC transporter, membrane component	METABOLISM	E	Amino acid transport and metabolism	COG1173	324	306	333	283	231	238	662	673	2596	2589	325	317	2.1561
1906	2.29899	6.52937	1.23815e-34	6.3565e-34	RALBF_v3_1966	RALW3_v3_1012	phhA	942	PHENYLALANINE 4-HYDROXYLASE	METABOLISM	E	Amino acid transport and metabolism	COG3186	642	628	574	612	612	612	1502	1497	2908	3034	3382	3402	2.30436
1901	2.30083	7.5813	3.47128e-55	2.8665e-54	RALBF_v3_mp0054	RALW3_v3_mp0130	patB	1218	Cystathionine beta-lyase PatB	METABOLISM	E	Amino acid transport and metabolism	COG1168	814	866	1619	1671	1434	1352	6371	6191	5259	5195	4746	4760	2.31115
675	2.30565	11.1511	1.65077e-78	2.28311e-77	RALBF_v3_1930	RALW3_v3_1050	atpA	1542	membrane-bound ATP synthase, F1 sector, alpha-subunit	METABOLISM	C	Energy production and conversion	COG0056	10914	10738	17383	17061	17626	17734	60874	60437	68865	68417	64288	63612	2.32299
1710	2.31547	3.53765	5.03473e-09	1.02066e-08	RALBF_v3_0054	RALW3_v3_2941	dmpA	1026	D-amino peptidase , dmpa family	METABOLISM	E	Amino acid transport and metabolism	COG3191	96	80	72	77	83	49	183	196	646	676	123	122	2.21058
1751	2.33456	10.0606	2.12816e-65	2.21662e-64	RALBF_v3_1263	RALW3_v3_1712	gapA	999	Glyceraldehyde-3-phosphate dehydrogenase A	METABOLISM	G	Carbohydrate transport and metabolism	COG0057	4774	4711	8522	8367	8073	7894	31842	31181	32680	32361	27088	26734	2.34782
1465	2.3358	6.21919	2.35582e-122	7.27143e-121	RALBF_v3_0268	RALW3_v3_3151	-	1125	ABC transporter substrate-binding protein	POORLY CHARACTERIZED	R	General function prediction only	COG2984	520	511	514	477	459	427	2164	2087	2150	2087	2095	2130	2.36499
4840	2.3368	9.60151	2.75839e-32	1.32351e-31	RALBF_v3_1531	NA	rpmJ	117	50S ribosomal protein L36	NA	NA	NA	NA	2610	2648	6679	6669	6184	6183	24788	24614	23025	23025	18422	18428	2.33036
2985	2.34911	6.5083	3.99644e-90	7.09823e-89	RALBF_v3_3108	RALW3_v3_3414	-	642	Glutathione s-transferase protein	CELLULAR PROCESSES AND SIGNALING	O	Posttranslational modification, protein turnover, chaperones	COG0625	654	571	568	528	610	591	2249	2184	2463	2470	3121	3112	2.37294
4043	2.35236	10.1077	1.32629e-50	9.93148e-50	RALBF_v3_1543	RALW3_v3_1438	rplN	369	50S ribosomal subunit protein L14	INFORMATION STORAGE AND PROCESSING	J	Translation, ribosomal structure and biogenesis	COG0093	4547	4492	9378	9367	7888	7770	34394	34246	33217	32898	26885	26617	2.35963
4649	2.35507	9.65341	1.64943e-24	6.26363e-24	RALBF_v3_1532	RALW3_v3_1449	infA	219	Translation initiation factor IF-1	INFORMATION STORAGE AND PROCESSING	J	Translation, ribosomal structure and biogenesis	COG0361	2294	2374	6607	6660	7010	6868	26969	27073	22670	22458	19265	19081	2.33661
2670	2.35731	3.48616	5.36683e-44	3.49189e-43	RALBF_v3_1565	RALW3_v3_1416	yfaT	729	hypothetical protein	POORLY CHARACTERIZED	S	Function unknown	COG3234	59	45	102	81	70	79	329	352	337	359	252	281	2.37103
92	2.35752	9.66993	4.41319e-99	8.97172e-98	RALBF_v3_3169	RALW3_v3_2579	rne	3042	fused ribonucleaseE: endoribonuclease ; RNA-binding protein ;RNA degradosome binding protein	INFORMATION STORAGE AND PROCESSING	J	Translation, ribosomal structure and biogenesis	COG1530	4043	4088	5799	5619	6094	6058	23745	23367	24619	24408	21584	21459	2.37821
1008	2.35902	10.08	1.17495e-115	3.28597e-114	RALBF_v3_2541	RALW3_v3_0452	gdhA	1302	GLUTAMATE DEHYDROGENASE (NAD(P)+) OXIDOREDUCTASE	METABOLISM	E	Amino acid transport and metabolism	COG0334	5869	5787	8308	8285	6988	6853	31618	31330	32742	32681	28376	28189	2.38268
1604	2.36192	6.10662	2.07396e-59	1.89161e-58	RALBF_v3_mp0135	RALW3_v3_mp0212	glk	1056	Glucokinase	METABOLISM	G	Carbohydrate transport and metabolism	COG0837	537	562	418	403	367	343	1767	1768	1938	1890	2289	2162	2.3827
762	2.37204	9.23679	2.513e-119	7.57192e-118	RALBF_v3_0640	RALW3_v3_2357	nuoN	1473	NADH-quinone oxidoreductase subunit N	METABOLISM	C	Energy production and conversion	COG1007	3145	2969	4305	4377	4301	4189	17730	17473	17566	17482	16655	16425	2.39502
893	2.38058	4.12322	9.49376e-66	1.0012e-64	RALBF_v3_mp0693	RALW3_v3_mp1011	scrA	1398	PTS system sucrose-specific EIIBC component [Includes: Sucrose-specific phosphotransferase enzyme IIB component ; Sucrose permease IIC component]	METABOLISM	G	Carbohydrate transport and metabolism	COG1264,COG1263	114	122	99	126	96	105	433	460	482	554	542	516	2.40585
3118	2.39681	10.8518	2.83103e-42	1.75621e-41	RALBF_v3_1528	RALW3_v3_1453	rpsD	624	30S ribosomal subunit protein S4	INFORMATION STORAGE AND PROCESSING	J	Translation, ribosomal structure and biogenesis	COG0522	6714	6444	15415	14968	13692	13815	57006	56088	55724	54533	47289	46416	2.39738
5203	2.39767	4.82087	1.43183e-30	6.52968e-30	RALBF_v3_mp0870	NA	kbl	1200	2-amino-3-ketobutyrate CoA ligase (glycine acetyltransferase)	NA	NA	NA	NA	176	197	158	165	180	185	764	773	465	487	1247	1163	2.39753
294	2.41731	9.89395	2.2557e-104	5.05237e-103	RALBF_v3_0642	RALW3_v3_2355	nuoL	2061	NADH:ubiquinone oxidoreductase complex I, chain L	METABOLISM	C	Energy production and conversion	COG1009	4523	4495	6775	6875	6662	6489	29036	28869	27473	27708	25666	24966	2.43759
2672	2.42334	4.98389	2.54942e-86	4.09688e-85	RALBF_v3_mp1391	RALW3_v3_mp0334	-	741	protein of unknown function	NA	NA	NA	NA	177	163	221	235	198	188	1046	1006	851	943	803	798	2.4455
3246	2.42953	3.44563	2.48143e-51	1.89172e-50	RALBF_v3_mp1616	RALW3_v3_mp1629	pheA	588	Chorismate mutase	METABOLISM	E	Amino acid transport and metabolism	COG1605	67	66	73	74	55	68	345	355	333	333	246	260	2.44889
355	2.43748	6.54463	3.41938e-85	5.35879e-84	RALBF_v3_mp0828	RALW3_v3_mp0875	-	1917	Tonb-dependent receptor protein	METABOLISM	P	Inorganic ion transport and metabolism	COG1629	482	462	586	566	669	691	2663	2560	3133	3092	2347	2271	2.45579
4270	2.44579	10.3584	1.43919e-40	8.63175e-40	RALBF_v3_1540	RALW3_v3_1441	rpsN	306	30S ribosomal subunit protein S14	INFORMATION STORAGE AND PROCESSING	J	Translation, ribosomal structure and biogenesis	COG0199	4380	4343	10179	10029	9962	10138	39876	39447	39854	39650	33953	33638	2.44311
704	2.46214	6.08604	5.24271e-64	5.30772e-63	RALBF_v3_1594	RALW3_v3_1386	glpK	1497	glycerol kinase	METABOLISM	C	Energy production and conversion	COG0554	474	447	433	396	326	382	1795	1870	2394	2366	1689	1598	2.48072
4654	2.46449	4.84517	2.42242e-49	1.74926e-48	RALBF_v3_1524	RALW3_v3_1457	-	189	protein of unknown function	NA	NA	NA	NA	116	148	154	153	243	232	740	691	717	826	1045	970	2.47286
3930	2.4671	10.2008	2.70133e-48	1.91515e-47	RALBF_v3_1539	RALW3_v3_1442	rpsH	396	30S ribosomal subunit protein S8	INFORMATION STORAGE AND PROCESSING	J	Translation, ribosomal structure and biogenesis	COG0096	4091	4080	8683	8605	8903	8974	34491	33974	35614	35356	32335	31818	2.46913
4262	2.4731	10.5628	4.07027e-50	3.03442e-49	RALBF_v3_1542	RALW3_v3_1439	rplX	309	50S ribosomal subunit protein L24	INFORMATION STORAGE AND PROCESSING	J	Translation, ribosomal structure and biogenesis	COG0198	5564	5545	12002	11823	10309	10297	46507	46037	47566	47323	37083	36914	2.47683
4102	2.4746	4.97616	1.07157e-65	1.12537e-64	RALBF_v3_3115	RALW3_v3_2527	mug	501	G:t/u mismatch-specific dna glycosylase protein	INFORMATION STORAGE AND PROCESSING	L	Replication, recombination and repair	COG3663	217	229	200	182	150	151	791	794	876	910	1027	1064	2.49636
1143	2.47951	3.57254	6.48326e-61	6.10004e-60	RALBF_v3_mp0695	RALW3_v3_mp1009	lamB	1242	Lamb type porin protein	METABOLISM	G	Carbohydrate transport and metabolism	COG4580	73	61	66	64	87	76	371	337	381	359	305	304	2.5013
28	2.48697	6.45675	3.42726e-150	1.66815e-148	RALBF_v3_1564	RALW3_v3_1417	-	4782	conserved exported protein of unknown function	POORLY CHARACTERIZED	R	General function prediction only	COG2373	502	489	612	514	502	533	2529	2470	2755	2623	2459	2391	2.51389
2874	2.50204	4.7274	4.22303e-79	5.90525e-78	RALBF_v3_3072	RALW3_v3_3448	-	684	Nucleoside diphosphate hydrolase protein	INFORMATION STORAGE AND PROCESSING	L	Replication, recombination and repair	COG0494	136	103	184	153	188	182	748	771	778	772	827	708	2.52215
310	2.50502	5.34571	4.99598e-108	1.16008e-106	RALBF_v3_1243	RALW3_v3_1733	-	2070	Tonb-dependent siderophore receptor ferrichrome-iron receptor	METABOLISM	P	Inorganic ion transport and metabolism	COG1629	275	226	221	233	236	246	1146	1051	1161	1154	1225	1339	2.53232
3382	2.50548	11.0872	8.60577e-41	5.17983e-40	RALBF_v3_1541	RALW3_v3_1440	rplE	543	50S ribosomal subunit protein L5	INFORMATION STORAGE AND PROCESSING	J	Translation, ribosomal structure and biogenesis	COG0094	6800	6912	17013	16489	15712	15625	66911	66181	65843	65397	56932	56400	2.50102
3423	2.51508	10.8274	1.91093e-44	1.26612e-43	RALBF_v3_1538	RALW3_v3_1443	rplF	534	50S ribosomal subunit protein L6	INFORMATION STORAGE AND PROCESSING	J	Translation, ribosomal structure and biogenesis	COG0097	5890	5965	13685	13214	13189	13195	55779	54978	55766	55182	47255	46721	2.51333
5033	2.51953	3.06807	2.35983e-44	1.55946e-43	RALBF_v3_3336	NA	-	489	fragment of NADH:flavin oxidoreductase, Old Yellow Enzyme family (part 1)	NA	NA	NA	NA	58	66	54	45	37	32	226	219	254	266	237	254	2.53896
736	2.52003	9.47022	6.68764e-96	1.29209e-94	RALBF_v3_0641	RALW3_v3_2356	nuoM	1467	NADH:ubiquinone oxidoreductase complex I, chain M	METABOLISM	C	Energy production and conversion	COG1008	3047	3002	4805	4915	4722	4682	22001	22126	20896	20779	18733	18830	2.53716
3834	2.52152	4.21937	3.24087e-24	1.21701e-23	RALBF_v3_mp0634	RALW3_v3_mp1073	ohr	426	organic hydroperoxide resistance protein	CELLULAR PROCESSES AND SIGNALING	O	Posttranslational modification, protein turnover, chaperones	COG1764	160	158	88	88	71	77	400	377	704	705	529	518	2.51451
4064	2.5475	10.4012	3.59855e-41	2.19733e-40	RALBF_v3_1537	RALW3_v3_1444	rplR	366	50S ribosomal subunit protein L18	INFORMATION STORAGE AND PROCESSING	J	Translation, ribosomal structure and biogenesis	COG0256	4107	4069	9820	9501	10070	10019	41112	40603	40720	40455	36468	36509	2.54161
482	2.55878	2.90346	1.27249e-62	1.23872e-61	RALBF_v3_1563	RALW3_v3_1418	yfaQ	1731	hypothetical protein	POORLY CHARACTERIZED	S	Function unknown	COG5445	39	42	46	44	40	45	216	183	234	233	222	216	2.58096
3627	2.56492	10.4694	5.76519e-46	3.92778e-45	RALBF_v3_1557	RALW3_v3_1424	rpsG	471	30S ribosomal subunit protein S7, initiates assembly	INFORMATION STORAGE AND PROCESSING	J	Translation, ribosomal structure and biogenesis	COG0049	4396	4379	10143	10008	10316	10111	42482	42480	41437	41711	39737	40013	2.56221
4274	2.56676	7.14197	6.96329e-75	8.87863e-74	RALBF_v3_mp0149	RALW3_v3_mp0227	-	300	conserved protein of unknown function	NA	NA	NA	NA	546	543	950	1020	913	914	4755	4738	3340	3358	4305	4270	2.57712
1617	2.56885	6.93063	1.30451e-136	5.07955e-135	RALBF_v3_mp1846	RALW3_v3_mp0117	-	1041	Ribose operon transcriptional repressor	INFORMATION STORAGE AND PROCESSING	K	Transcription	COG1609	724	721	725	699	641	646	3164	3066	3577	3575	4084	3908	2.59525
4687	2.57725	9.2283	1.10049e-33	5.49918e-33	RALBF_v3_1527	RALW3_v3_1454	-	180	protein of unknown function	NA	NA	NA	NA	1606	1631	4664	4483	4343	4082	18684	18597	18673	18252	15478	15160	2.56235
2813	2.58211	6.00391	1.79732e-92	3.29639e-91	RALBF_v3_mp0134	RALW3_v3_mp0211	pgl	705	6-phosphogluconolactonase	METABOLISM	G	Carbohydrate transport and metabolism	COG0363	421	424	327	329	333	323	1745	1663	1858	1781	2132	2083	2.60602
3467	2.60103	10.9229	5.31557e-50	3.95697e-49	RALBF_v3_1536	RALW3_v3_1445	rpsE	519	30S ribosomal subunit protein S5	INFORMATION STORAGE AND PROCESSING	J	Translation, ribosomal structure and biogenesis	COG0098	6196	6042	13498	13558	13406	13405	59293	59353	58806	58629	52199	52084	2.60028
1288	2.60454	9.13722	1.49074e-165	9.20261e-164	RALBF_v3_3109	RALW3_v3_3413	lysN	1191	2-aminoadipate transaminase	METABOLISM	E	Amino acid transport and metabolism	COG1167	3194	3062	3440	3370	2891	2867	17445	17239	16127	15962	16041	16063	2.63294
3847	2.63619	10.2912	8.45216e-97	1.64557e-95	RALBF_v3_1534	RALW3_v3_1447	rplO	432	50S ribosomal subunit protein L15	INFORMATION STORAGE AND PROCESSING	J	Translation, ribosomal structure and biogenesis	COG0200	4747	4843	7791	7809	8214	8115	35654	35313	38231	37865	37210	36362	2.65116
3772	2.64185	10.9733	3.30171e-51	2.50198e-50	RALBF_v3_2552	RALW3_v3_0441	rplM	429	50S ribosomal subunit protein L13	INFORMATION STORAGE AND PROCESSING	J	Translation, ribosomal structure and biogenesis	COG0102	6236	6121	14306	14477	12959	12798	63114	63170	59525	59716	54466	53972	2.64059
3994	2.65035	5.07496	2.29818e-58	2.059e-57	RALBF_v3_1436	RALW3_v3_1543	cyoD	369	cytochrome o ubiquinol oxidase subunit IV	METABOLISM	C	Energy production and conversion	COG3125	107	115	193	218	232	243	1035	1065	1030	1011	903	895	2.65573
1358	2.66388	4.05601	2.06204e-83	3.11583e-82	RALBF_v3_1242	RALW3_v3_1734	-	1143	conserved membrane protein of unknown function	POORLY CHARACTERIZED	S	Function unknown	COG3503	73	69	90	92	114	100	503	517	421	466	523	511	2.68563
4614	2.66827	6.52791	5.37104e-128	1.81255e-126	RALBF_v3_1890	RALW3_v3_1089	-	204	protein of unknown function	NA	NA	NA	NA	567	510	534	513	413	424	2601	2615	2806	2905	2680	2685	2.69405
1424	2.67222	9.03108	1.65839e-109	4.07513e-108	RALBF_v3_1658	RALW3_v3_1320	hpd	1104	4-hydroxyphenylpyruvate dioxygenase	METABOLISM	E	Amino acid transport and metabolism	COG3185	2605	2638	3334	3276	2479	2524	17656	17543	12116	12019	16705	16707	2.69297
4702	2.6797	8.70337	5.81094e-86	9.24999e-85	RALBF_v3_1535	RALW3_v3_1446	rpmD	183	50S ribosomal subunit protein L30	INFORMATION STORAGE AND PROCESSING	J	Translation, ribosomal structure and biogenesis	COG1841	1467	1453	2630	2605	2688	2641	11645	11819	12350	12099	13058	12805	2.6909
2249	2.6946	10.0261	2.12075e-148	9.94001e-147	RALBF_v3_0079	RALW3_v3_2966	tsf	879	protein chain elongation factor EF-Ts	INFORMATION STORAGE AND PROCESSING	J	Translation, ribosomal structure and biogenesis	COG0264	4394	4414	6084	5939	6370	6033	30641	30176	32211	31892	29951	29675	2.71703
1850	2.71695	10.7054	2.0317e-54	1.65612e-53	RALBF_v3_1526	RALW3_v3_1455	rpoA	981	RNA polymerase, alpha subunit; RNA polymerase alpha chain family	INFORMATION STORAGE AND PROCESSING	K	Transcription	COG0202	4832	4970	10817	10590	11099	10722	49613	49124	51880	51625	47163	46630	2.7153
1366	2.71707	10.783	7.61861e-107	1.72939e-105	RALBF_v3_1906	RALW3_v3_1071	-	1146	Leucine-specific binding transmembrane protein	METABOLISM	E	Amino acid transport and metabolism	COG0683	7377	7388	10896	10990	9491	9362	51882	50909	60308	59866	44467	44322	2.73488
2021	2.72489	4.61985	3.69676e-71	4.33171e-70	RALBF_v3_3111	RALW3_v3_3411	ydeK	942	Uncharacterized transporter YdeK	METABOLISM	E	Amino acid transport and metabolism	COG0697	146	142	122	136	109	106	716	653	598	614	921	882	2.74423
946	2.73691	11.6208	9.30691e-56	7.82585e-55	RALBF_v3_1533	RALW3_v3_1448	secY	1347	preprotein translocase, membrane component, transport across inner membrane (General Secretory Pathway)	CELLULAR PROCESSES AND SIGNALING	U	Intracellular trafficking, secretion, and vesicular transport	COG0201	9462	9469	19542	19903	20379	19982	104159	103705	94560	93602	82078	81028	2.7359
1307	2.74214	4.54625	8.68144e-69	9.72244e-68	RALBF_v3_mp0825	RALW3_v3_mp0878	araJ	1191	Transporter protein	METABOLISM	E	Amino acid transport and metabolism	COG0477	142	138	105	113	109	107	551	612	784	787	682	735	2.76158
3860	2.76158	2.6541	4.56165e-53	3.60235e-52	RALBF_v3_3107	RALW3_v3_3415	-	414	conserved protein of unknown function	NA	NA	NA	NA	39	43	30	19	30	28	187	182	179	191	195	184	2.78474
1213	2.77714	4.72726	3.98997e-104	8.81975e-103	RALBF_v3_2014	RALW3_v3_0965	hmp	1218	Flavohemoprotein	METABOLISM	C	Energy production and conversion	COG1017,COG1018	137	119	149	142	137	115	754	766	667	710	916	927	2.80088
4394	2.78195	10.4668	3.0858e-52	2.40313e-51	RALBF_v3_1544	RALW3_v3_1437	rpsQ	270	30S ribosomal subunit protein S17	INFORMATION STORAGE AND PROCESSING	J	Translation, ribosomal structure and biogenesis	COG0186	3876	3830	9228	9293	8583	8494	41843	41799	45016	44412	39676	39570	2.77663
1591	2.7972	3.016	2.1978e-36	1.18228e-35	RALBF_v3_0748	RALW3_v3_2236	ybgK	1062	putative hydrolase subunit	METABOLISM	E	Amino acid transport and metabolism	COG1984	43	69	34	34	31	26	203	183	250	250	290	269	2.7989
3557	2.81772	3.18835	2.80922e-20	9.24595e-20	RALBF_v3_2327	RALW3_v3_0663	-	498	Transcription regulator protein	INFORMATION STORAGE AND PROCESSING	K	Transcription	COG0789	74	59	26	15	45	42	232	200	203	226	396	383	2.77963
3124	2.85271	7.65716	2.17498e-77	2.95812e-76	RALBF_v3_mp1240	RALW3_v3_mp1407	rhtB	633	Transporter protein	METABOLISM	E	Amino acid transport and metabolism	COG1280	644	678	1149	1119	1166	1119	7462	7394	4841	4715	5984	5931	2.85888
667	2.86262	1.20707	1.7905e-38	1.01382e-37	RALBF_v3_mp1849	RALW3_v3_mp0120	xylG	1545	fused D-xylose transporter subunits of ABC superfamily: ATP-binding components	METABOLISM	G	Carbohydrate transport and metabolism	COG1129	14	11	11	7	15	6	59	74	70	59	79	66	2.86923
1668	2.86679	7.0597	5.66248e-56	4.77725e-55	RALBF_v3_1439	RALW3_v3_1540	cyoA	1017	Cytochrome bo(3) ubiquinol oxidase subunit 2	METABOLISM	C	Energy production and conversion	COG1622	362	371	767	771	776	817	4815	4590	4069	3997	3273	3199	2.86111
2991	2.87747	11.3221	4.51151e-86	7.21356e-85	RALBF_v3_1553	RALW3_v3_1428	rplC	663	50S ribosomal subunit protein L3	INFORMATION STORAGE AND PROCESSING	J	Translation, ribosomal structure and biogenesis	COG0087	7960	7978	15402	15074	13683	13506	82085	80664	80361	79443	69343	68200	2.8857
890	2.88391	7.36948	1.47664e-138	5.88562e-137	RALBF_v3_mp1065	RALW3_v3_mp0645	hmgA	1347	Homogentisate 1,2-dioxygenase	METABOLISM	Q	Secondary metabolites biosynthesis, transport and catabolism	COG3508	891	879	823	724	685	643	4903	5026	5000	4917	4953	4979	2.90906
3923	2.89244	9.42071	4.39035e-67	4.81038e-66	RALBF_v3_1525	RALW3_v3_1456	rplQ	399	50S ribosomal subunit protein L17	INFORMATION STORAGE AND PROCESSING	J	Translation, ribosomal structure and biogenesis	COG0203	1846	1911	3959	3924	4031	3883	21949	21836	20535	20615	19433	19051	2.89239
4658	2.91366	10.4077	1.7992e-65	1.88562e-64	RALBF_v3_1545	RALW3_v3_1436	rpmC	195	50S ribosomal subunit protein L29	INFORMATION STORAGE AND PROCESSING	J	Translation, ribosomal structure and biogenesis	COG0255	3607	3713	8198	8206	7393	7201	39347	39143	44746	44209	38732	38681	2.9124
44	2.94747	8.74715	2.55798e-124	8.24746e-123	RALBF_v3_1907	RALW3_v3_1070	putA	4005	fused DNA-binding transcriptional regulator ; proline dehydrogenase ; pyrroline-5-carboxylate dehydrogenase	METABOLISM	C	Energy production and conversion	COG4230	2067	2005	1887	1880	1857	1934	11236	11100	15460	15220	12308	12272	2.96892
4416	2.9594	5.32131	1.2489e-169	8.42926e-168	RALBF_v3_1895	RALW3_v3_1084	-	264	conserved protein of unknown function	POORLY CHARACTERIZED	S	Function unknown	COG4104	178	165	191	210	175	161	1136	1138	1166	1236	1316	1259	2.98559
1040	2.98696	7.24383	4.95851e-191	4.48214e-189	RALBF_v3_mp0118	RALW3_v3_mp0195	nicT	1302	putative metabolite transport protein NicT	METABOLISM	E	Amino acid transport and metabolism	COG0477	605	615	717	738	682	672	4827	4957	4790	4849	4045	4004	3.01099
1871	2.99778	10.0098	4.54818e-90	8.04995e-89	RALBF_v3_0618	RALW3_v3_2379	desA	942	Fatty acid desaturase protein	METABOLISM	I	Lipid transport and metabolism	COG3239	3102	3012	5254	5142	5501	5448	34572	34136	32723	32676	26392	26458	3.0048
3947	3.00276	9.96087	5.16745e-149	2.44464e-147	RALBF_v3_2553	RALW3_v3_0440	rpsI	393	30S ribosomal subunit protein S9	INFORMATION STORAGE AND PROCESSING	J	Translation, ribosomal structure and biogenesis	COG0103	3249	3261	4951	4929	5001	5003	28147	27941	31327	30829	31844	31127	3.02059
861	3.00751	4.7412	6.16117e-87	9.96417e-86	RALBF_v3_mp0495	RALW3_v3_mp1212	cydA	1389	Cytochrome bd-type quinol oxidase, subunit 1	METABOLISM	C	Energy production and conversion	COG1271	133	115	93	119	115	122	861	870	633	622	951	946	3.02475
2879	3.01125	10.5143	8.68719e-74	1.08046e-72	RALBF_v3_1571	RALW3_v3_1410	rplA	696	50S ribosomal subunit protein L1, regulates synthesis of L1 and L11	INFORMATION STORAGE AND PROCESSING	J	Translation, ribosomal structure and biogenesis	COG0081	3780	3756	7472	7372	8233	8130	43499	43509	44841	44177	45232	44840	3.01113
3184	3.01681	8.95289	1.33617e-101	2.8419e-100	RALBF_v3_0617	RALW3_v3_2380	-	609	conserved membrane protein of unknown function	POORLY CHARACTERIZED	R	General function prediction only	COG1279	1532	1424	2402	2453	2606	2616	16249	16298	15491	15537	13350	13116	3.02625
3791	3.02804	10.3371	5.72725e-66	6.07785e-65	RALBF_v3_1572	RALW3_v3_1409	rplK	432	50S ribosomal subunit protein L11, N-terminal believed to regulate RelA	INFORMATION STORAGE AND PROCESSING	J	Translation, ribosomal structure and biogenesis	COG0080	3228	3072	7202	6969	6761	6776	39934	39809	41453	41163	36766	36180	3.0236
4171	3.0412	10.7897	2.1997e-53	1.74802e-52	RALBF_v3_1548	RALW3_v3_1433	rplV	330	50S ribosomal subunit protein L22	INFORMATION STORAGE AND PROCESSING	J	Translation, ribosomal structure and biogenesis	COG0091	3936	3914	10122	10053	9156	9102	56284	55221	57371	56758	48507	48065	3.02798
4370	3.04286	10.5215	1.07412e-57	9.53896e-57	RALBF_v3_1549	RALW3_v3_1432	rpsS	276	30S ribosomal subunit protein S19	INFORMATION STORAGE AND PROCESSING	J	Translation, ribosomal structure and biogenesis	COG0185	3381	3365	8315	8215	7557	7526	46987	46360	47329	46951	40281	39685	3.03289
3104	3.05099	6.69231	6.08716e-142	2.56777e-140	RALBF_v3_1879	RALW3_v3_1099	solI	615	Acyl-homoserine-lactone synthase, autoinducer synthesis protein solI	METABOLISM	Q	Secondary metabolites biosynthesis, transport and catabolism	COG3916	476	502	431	391	424	397	2709	2699	3261	3265	3574	3377	3.07372
4393	3.0614	9.43881	5.9507e-58	5.3126e-57	RALBF_v3_3316	RALW3_v3_2727	rpmE	264	50S ribosomal protein L31, type B subfamily	INFORMATION STORAGE AND PROCESSING	J	Translation, ribosomal structure and biogenesis	COG0254	1556	1642	3791	3760	3572	3567	23084	23023	22244	22221	18031	17851	3.05106
738	3.06546	9.49922	1.73655e-186	1.51559e-184	RALBF_v3_mp0133	RALW3_v3_mp0210	zwf	1470	glucose-6-phosphate dehydrogenase	METABOLISM	G	Carbohydrate transport and metabolism	COG0364	3252	3238	3014	3075	2851	2784	22016	21747	22876	22609	21597	21261	3.09275
389	3.07309	4.36859	1.14406e-115	3.21736e-114	RALBF_v3_1147	RALW3_v3_1829	pabB	1887	Para-aminobenzoate synthetase componentIprotein	METABOLISM	E	Amino acid transport and metabolism	COG0147,COG0115	70	83	108	94	95	71	615	619	681	575	681	608	3.09525
1138	3.11298	5.05571	1.04778e-93	1.95715e-92	RALBF_v3_1510	RALW3_v3_1470	lysA	1260	DIAMINOPIMELATE DECARBOXYLASE PROTEIN	METABOLISM	E	Amino acid transport and metabolism	COG0019	159	157	136	127	120	112	840	806	1079	1070	1193	1115	3.13075
413	3.11388	8.42479	1.58589e-178	1.13067e-176	RALBF_v3_mp0132	RALW3_v3_mp0209	edd	1830	6-phosphogluconate dehydratase	METABOLISM	E	Amino acid transport and metabolism	COG0129	1511	1519	1406	1396	1338	1221	9618	9581	10487	10305	11527	11548	3.14
2462	3.14643	11.1585	4.6005e-57	3.99446e-56	RALBF_v3_1547	RALW3_v3_1434	rpsC	795	30S ribosomal subunit protein S3	INFORMATION STORAGE AND PROCESSING	J	Translation, ribosomal structure and biogenesis	COG0092	4730	4769	11570	11710	11601	11540	71232	70691	74563	74218	64775	63855	3.13237
1292	3.15103	7.06222	2.05867e-258	3.47366e-256	RALBF_v3_1148	RALW3_v3_1828	dnaJ	1146	heat shock protein (Hsp40), co-chaperone with DnaK	CELLULAR PROCESSES AND SIGNALING	O	Posttranslational modification, protein turnover, chaperones	COG0484	461	430	619	582	568	558	4142	3917	3927	3885	4365	4359	3.17583
3838	3.17213	10.0144	1.16587e-132	4.27654e-131	RALBF_v3_1546	RALW3_v3_1435	rplP	417	50S ribosomal subunit protein L16	INFORMATION STORAGE AND PROCESSING	J	Translation, ribosomal structure and biogenesis	COG0197	2955	2989	4436	4508	4928	4841	28060	28037	34732	34247	32778	32408	3.18528
1280	3.17694	5.10097	2.35794e-109	5.73842e-108	RALBF_v3_mp0824	RALW3_v3_mp0879	-	1182	Glutaryl-coa dehydrogenase protein	METABOLISM	I	Lipid transport and metabolism	COG1960	145	145	129	131	134	122	1018	945	1298	1173	922	948	3.19593
4096	3.1971	12.8807	9.7251e-202	9.46701e-200	RALBF_v3_mp1636	RALW3_v3_mp1649	-	348	conserved exported protein of unknown function	NA	NA	NA	NA	27011	26796	33467	33383	27898	27596	235666	233065	198835	196023	267577	263587	3.2214
275	3.20555	11.8827	1.66715e-82	2.49678e-81	RALBF_v3_1556	RALW3_v3_1425	fusA	2106	protein chain elongation factor EF-G, GTP-binding	INFORMATION STORAGE AND PROCESSING	J	Translation, ribosomal structure and biogenesis	COG0480	8974	8884	18426	18448	17122	16919	121104	120338	126241	124474	101913	101055	3.20473
1281	3.20705	4.7332	5.88175e-104	1.28889e-102	RALBF_v3_mp0826	RALW3_v3_mp0877	-	1164	Unsaturated glucuronyl hydrolase protein	NA	NA	NA	NA	102	97	105	126	112	74	746	774	956	932	742	748	3.22412
3207	3.21406	1.35183	1.26587e-33	6.31314e-33	RALBF_v3_2239	RALW3_v3_0752	-	588	putative nitroreductase	METABOLISM	C	Energy production and conversion	COG0778	12	10	3	7	8	17	76	99	82	91	56	59	3.18516
255	3.22617	11.6556	5.01784e-247	7.93759e-245	RALBF_v3_mp1490	RALW3_v3_mp0233	-	2196	conserved protein of unknown function	METABOLISM	Q	Secondary metabolites biosynthesis, transport and catabolism	COG2931	10878	10849	12559	12386	13675	13547	98773	98016	99158	98026	101424	100750	3.2524
3671	3.25243	5.08384	1.62017e-88	2.7429e-87	RALBF_v3_mp0820	RALW3_v3_mp0883	mec	456	CysO-cysteine peptidase	POORLY CHARACTERIZED	R	General function prediction only	COG1310	85	100	128	135	180	139	1182	1085	1113	1176	844	862	3.25887
3301	3.25622	4.13354	2.32346e-99	4.76169e-98	RALBF_v3_mp0496	RALW3_v3_mp1213	-	561	Transcriptional regulators protein	INFORMATION STORAGE AND PROCESSING	K	Transcription	COG1510	58	56	62	74	63	81	549	564	464	410	649	626	3.27208
3111	3.25697	10.9952	2.1874e-58	1.96323e-57	RALBF_v3_1552	RALW3_v3_1429	rplD	621	50S ribosomal subunit protein L4, regulates expression of S10 operon	INFORMATION STORAGE AND PROCESSING	J	Translation, ribosomal structure and biogenesis	COG0088	3934	3831	10008	9604	9726	9530	65622	64841	65870	65346	57917	57773	3.23997
346	3.25775	10.2805	1.04489e-223	1.35622e-221	RALBF_v3_1149	RALW3_v3_1827	dnaK	1959	chaperone Hsp70 in DNA biosynthesis/cell division	CELLULAR PROCESSES AND SIGNALING	O	Posttranslational modification, protein turnover, chaperones	COG0443	4046	3951	5265	5295	4681	4774	41662	41027	38795	38430	35244	34857	3.2815
1252	3.25983	8.19733	1.52456e-59	1.39554e-58	RALBF_v3_1555	RALW3_v3_1406	tufB	1191	protein chain elongation factor EF-Tu	INFORMATION STORAGE AND PROCESSING	J	Translation, ribosomal structure and biogenesis	COG0050	583	540	1402	1379	1412	1373	9437	9441	9800	9454	8165	7956	3.24311
3030	3.26142	6.4126	9.21433e-169	6.05752e-167	RALBF_v3_1437	RALW3_v3_1542	cyoC	636	cytochrome o ubiquinol oxidase subunit III	METABOLISM	C	Energy production and conversion	COG1845	248	240	353	394	358	326	2586	2692	2869	2816	2515	2274	3.27886
1524	3.27187	4.23829	2.8994e-112	7.64415e-111	RALBF_v3_1878	RALW3_v3_1100	-	1098	Abc-type branched-chain amino acid transport systems, periplasmic component protein	METABOLISM	E	Amino acid transport and metabolism	COG0683	73	84	69	57	64	70	550	522	573	587	634	635	3.2976
4225	3.27614	10.4128	3.13677e-57	2.74712e-56	RALBF_v3_1551	RALW3_v3_1430	rplW	315	50S ribosomal subunit protein L23	INFORMATION STORAGE AND PROCESSING	J	Translation, ribosomal structure and biogenesis	COG0089	2555	2469	6498	6391	6474	6387	42853	42896	44244	43804	39267	39293	3.25719
715	3.28915	4.58387	2.95164e-54	2.39442e-53	RALBF_v3_mp0626	RALW3_v3_mp1081	-	1527	Rnd efflux system, outer membrane lipoprotein, nodt family	CELLULAR PROCESSES AND SIGNALING	M	Cell wall/membrane/envelope biogenesis	COG1538	131	121	61	74	63	68	626	653	710	696	907	869	3.28617
2345	3.29787	11.2623	2.41016e-101	5.1047e-100	RALBF_v3_1550	RALW3_v3_1431	rplB	831	50S ribosomal subunit protein L2	INFORMATION STORAGE AND PROCESSING	J	Translation, ribosomal structure and biogenesis	COG0090	5671	5695	11009	10884	10631	10524	77049	76422	81302	80017	70305	70161	3.30131
3713	3.35158	4.04172	1.76957e-113	4.76466e-112	RALBF_v3_mp0827	RALW3_v3_mp0876	-	462	conserved exported protein of unknown function	NA	NA	NA	NA	59	51	67	59	53	59	478	466	572	577	467	504	3.37071
1038	3.3529	5.22606	1.06862e-92	1.96704e-91	RALBF_v3_mp0628	RALW3_v3_mp1079	-	1326	Transmembrane multidrug efflux system transmembrane protein	CELLULAR PROCESSES AND SIGNALING	M	Cell wall/membrane/envelope biogenesis	COG0845	170	170	104	96	117	123	1174	1089	1198	1150	1245	1118	3.36576
730	3.35396	3.17873	1.35622e-28	5.81797e-28	RALBF_v3_1877	RALW3_v3_1101	hemN	1470	Oxygen-independent coproporphyrinogen-III oxidase	METABOLISM	H	Coenzyme transport and metabolism	COG0635	28	36	37	36	20	33	195	189	163	170	483	503	3.30296
1327	3.40888	6.16857	2.97038e-162	1.74838e-160	RALBF_v3_mp0819	RALW3_v3_mp0884	moeZ	1170	putative adenylyltransferase/sulfurtransferase MoeZ [Includes: Sulfur carrier protein CysO adenylyltransferase ; Sulfur carrier protein CysO sulfurtransferase]	METABOLISM	H	Coenzyme transport and metabolism	COG0476	223	214	236	290	255	251	2389	2289	2551	2483	1866	1829	3.42602
4630	3.45855	10.5711	4.13204e-154	2.15633e-152	RALBF_v3_1051	RALW3_v3_1929	-	207	conserved exported protein of unknown function	INFORMATION STORAGE AND PROCESSING	J	Translation, ribosomal structure and biogenesis	COG2058	3767	3805	5020	5124	6230	6261	43086	42508	50407	50521	49657	48890	3.47135
4319	3.46748	4.45684	4.51965e-89	7.78179e-88	RALBF_v3_1592	RALW3_v3_1388	-	282	conserved membrane protein of unknown function	POORLY CHARACTERIZED	S	Function unknown	COG5477	49	60	98	80	67	80	698	680	852	770	528	579	3.47318
3987	3.55638	9.60334	4.32981e-233	6.26214e-231	RALBF_v3_1892	RALW3_v3_1087	gcvH	384	glycine cleavage complex lipoylprotein	METABOLISM	E	Amino acid transport and metabolism	COG0509	2068	2142	2648	2697	2511	2420	26319	25889	25863	25679	21378	21182	3.57828
314	3.56259	8.05684	1.24811e-122	3.87605e-121	RALBF_v3_1438	RALW3_v3_1541	cyoB	1980	cytochrome o ubiquinol oxidase subunit I	METABOLISM	C	Energy production and conversion	COG0843	544	545	956	1012	967	954	8430	8503	9394	9232	7349	7171	3.56605
4213	3.56714	9.51514	4.34305e-116	1.23509e-114	RALBF_v3_1554	RALW3_v3_1427	rpsJ	315	30S ribosomal subunit protein S10	INFORMATION STORAGE AND PROCESSING	J	Translation, ribosomal structure and biogenesis	COG0051	1460	1380	2789	2629	2712	2690	21443	21472	24976	24761	22903	22291	3.56851
4221	3.6032	5.06129	1.50495e-145	6.62441e-144	RALBF_v3_mp0821	RALW3_v3_mp0882	cysO	315	Sulfur carrier protein CysO	METABOLISM	H	Coenzyme transport and metabolism	COG1977	79	95	123	102	109	95	1114	1077	1150	1162	879	915	3.61963
547	3.63112	5.93533	7.40678e-183	5.8583e-181	RALBF_v3_mp0823	RALW3_v3_mp0880	-	1647	Long-chain-fatty-acid-CoA ligase	METABOLISM	I	Lipid transport and metabolism	COG0318	162	181	191	194	191	164	1740	1690	2243	2289	1830	1763	3.64942
1245	3.64634	6.66815	3.50846e-128	1.19194e-126	RALBF_v3_2326	RALW3_v3_0664	-	1182	putative ACYL-COA DEHYDROGENASE OXIDOREDUCTASE	METABOLISM	I	Lipid transport and metabolism	COG1960	335	283	240	241	326	345	3676	3502	2387	2442	3671	3658	3.65518
2008	3.67002	4.14663	6.70299e-48	4.70604e-47	RALBF_v3_mp1847	RALW3_v3_mp0118	-	918	Nad-dependent epimerase/dehydratase protein	METABOLISM	G	Carbohydrate transport and metabolism	COG0451	83	56	41	39	48	34	379	390	501	504	807	796	3.64367
1840	3.68214	4.43718	5.26181e-117	1.53076e-115	RALBF_v3_1366	RALW3_v3_1611	fruR	990	Transcription regulation repressor protein	INFORMATION STORAGE AND PROCESSING	K	Transcription	COG1609	56	81	77	68	41	47	664	633	691	628	744	758	3.69935
74	3.70973	8.67673	6.95608e-207	7.18606e-205	RALBF_v3_mp0627	RALW3_v3_mp1080	-	3210	multidrug transport protein, acriflavin resistance protein domain	CELLULAR PROCESSES AND SIGNALING	V	Defense mechanisms	COG0841	1287	1251	998	991	1168	1134	12624	12351	13205	13211	13278	13067	3.73244
3175	3.72522	10.3778	3.49062e-103	7.61617e-102	RALBF_v3_2445	RALW3_v3_0547	rplY	609	5S rRNA binding 50S RIBOSOMAL SUBUNIT PROTEIN L25	INFORMATION STORAGE AND PROCESSING	J	Translation, ribosomal structure and biogenesis	COG1825	2220	2228	4953	4806	4131	4175	44735	44092	44917	44336	37276	37125	3.71895
1274	3.76126	0.41285	2.82466e-35	1.48478e-34	RALBF_v3_mp1848	RALW3_v3_mp0119	xylH	1197	D-xylose transporter subunit ; membrane component of ABC superfamily	METABOLISM	G	Carbohydrate transport and metabolism	COG4214	6	4	4	2	1	3	41	32	56	34	39	41	3.70734
356	3.85539	8.86965	6.32812e-289	1.39274e-286	RALBF_v3_3114	RALW3_v3_3408	htpG	1923	molecular chaperone HSP90 family	CELLULAR PROCESSES AND SIGNALING	O	Posttranslational modification, protein turnover, chaperones	COG0326	1077	1127	1352	1332	1147	1142	16540	16327	14811	14758	13591	13358	3.87901
1419	3.87084	4.973	3.81339e-129	1.32215e-127	RALBF_v3_1588	RALW3_v3_1392	-	1131	sn-glycerol-3-phosphate transport ATP-binding protein	METABOLISM	G	Carbohydrate transport and metabolism	COG3839	72	68	82	97	76	82	974	978	1184	1233	804	819	3.87937
2282	3.91417	6.65962	2.23865e-130	7.9245e-129	RALBF_v3_1591	RALW3_v3_1389	-	846	putative ABC transporter permease	METABOLISM	G	Carbohydrate transport and metabolism	COG0395	191	193	317	279	254	267	3364	3260	3963	3921	2349	2441	3.91471
1500	3.92243	5.97735	1.38528e-147	6.31736e-146	RALBF_v3_1589	RALW3_v3_1391	ugpC	1098	sn-glycerol-3-phosphate import ATP-binding protein UgpC	METABOLISM	G	Carbohydrate transport and metabolism	COG3839	131	130	148	183	168	166	1875	1926	2570	2385	1639	1647	3.92995
398	4.0564	5.51991	2.00159e-141	8.3736e-140	RALBF_v3_mp0822	RALW3_v3_mp0881	-	1881	Formyl-coenzyme a transferase (Formyl-CoA transferase)	METABOLISM	C	Energy production and conversion	COG1804	129	118	98	102	83	82	1274	1256	1725	1716	1433	1434	4.06625
4051	4.08597	10.5495	3.97417e-146	1.78029e-144	RALBF_v3_1569	RALW3_v3_1412	rplL	375	50S ribosomal subunit protein L7/L12	INFORMATION STORAGE AND PROCESSING	J	Translation, ribosomal structure and biogenesis	COG0222	2042	2058	4257	4129	3829	3714	47144	46946	49015	48933	48911	48446	4.08417
2768	4.09645	4.70406	5.27454e-98	1.05951e-96	RALBF_v3_3112	RALW3_v3_3410	-	723	Alanyl-tRNA synthetase (fragment)	POORLY CHARACTERIZED	R	General function prediction only	COG2872	78	74	45	55	36	49	832	813	677	679	1033	1025	4.09353
2089	4.13196	6.24553	2.25556e-150	1.10851e-148	RALBF_v3_1590	RALW3_v3_1390	-	891	putative ABC transporter permease	METABOLISM	G	Carbohydrate transport and metabolism	COG1175	155	157	196	172	148	143	2370	2398	3095	2973	1847	1931	4.13758
1864	4.16631	5.24746	1.12153e-147	5.16109e-146	RALBF_v3_mp1327	RALW3_v3_mp1494	-	960	conserved protein of unknown function	POORLY CHARACTERIZED	S	Function unknown	COG4874	94	78	69	66	84	81	1020	957	1174	1174	1532	1527	4.17453
2732	4.1803	6.76646	0	0	RALBF_v3_1161	RALW3_v3_1814	hutC	714	Histidine utilization repressor	INFORMATION STORAGE AND PROCESSING	K	Transcription	COG2188	225	199	219	211	254	239	3722	3495	3336	3306	3683	3581	4.20712
4326	4.19653	5.58489	1.78849e-241	2.74343e-239	RALBF_v3_mp1635	RALW3_v3_mp1648	-	291	conserved protein of unknown function	NA	NA	NA	NA	82	83	121	136	82	87	1619	1606	1474	1495	1557	1567	4.21518
3558	4.27674	11.164	8.71713e-78	1.1926e-76	RALBF_v3_1570	RALW3_v3_1411	rplJ	507	50S ribosomal subunit protein L10	INFORMATION STORAGE AND PROCESSING	J	Translation, ribosomal structure and biogenesis	COG0244	2074	2119	5740	5465	5968	5807	76945	75430	77000	76400	70229	69735	4.23748
231	4.28284	8.1624	1.54653e-175	1.0873e-173	RALBF_v3_mp1276	RALW3_v3_mp1444	pepN	2220	Aminopeptidase N	METABOLISM	E	Amino acid transport and metabolism	COG0308	510	516	585	631	592	488	9301	9333	11337	11391	7054	7041	4.28939
442	4.42086	9.59756	3.92272e-131	1.41834e-129	RALBF_v3_1593	RALW3_v3_1387	-	1737	putative ABC transporter periplasmic binding protein	METABOLISM	G	Carbohydrate transport and metabolism	COG1653	1087	1040	1747	1705	1339	1345	24601	24389	32774	32333	18281	18086	4.41119
4331	4.44554	10.7822	4.78048e-171	3.27011e-169	RALBF_v3_2751	RALW3_v3_0242	groS	291	chaperone Hsp10 (GroES), part of GroE chaperone system	CELLULAR PROCESSES AND SIGNALING	O	Posttranslational modification, protein turnover, chaperones	COG0234	2012	2024	3746	3798	3461	3493	64751	64565	57674	56787	50322	49725	4.44317
1051	4.47827	6.88471	7.7506e-166	4.90419e-164	RALBF_v3_3061	RALW3_v3_3459	dadA	1290	D-amino acid dehydrogenase subunit	METABOLISM	E	Amino acid transport and metabolism	COG0665	214	223	207	184	175	193	3342	3414	5003	4885	3281	3101	4.48047
577	4.57242	12.1703	0	0	RALBF_v3_2752	RALW3_v3_0241	groL	1644	chaperone Hsp60 (GroEL), part of GroE chaperone system	CELLULAR PROCESSES AND SIGNALING	O	Posttranslational modification, protein turnover, chaperones	COG0459	6075	6054	8024	8126	8061	7916	158188	156663	152415	151255	143365	142002	4.59364
2634	4.66589	4.06802	3.58195e-148	1.66347e-146	RALBF_v3_mp1332	RALW3_v3_mp1499	aapP	750	amino-acid transporter subunit ; ATP-binding component of ABC superfamily	METABOLISM	E	Amino acid transport and metabolism	COG1126	26	24	28	22	27	23	507	464	480	483	676	706	4.66823
2616	4.8458	6.25481	0	0	RALBF_v3_mp1330	RALW3_v3_mp1497	-	765	Glutamate/aspartate ABC transport protein high affinity periplasmic solute-binding protein	METABOLISM	E	Amino acid transport and metabolism	COG0834	102	115	104	91	99	95	2372	2396	2524	2467	2714	2634	4.8717
99	5.05197	10.3549	0	0	RALBF_v3_1893	RALW3_v3_1086	gcvP	2949	glycine cleavage complex protein P, glycine decarboxylase, PLP-dependent	METABOLISM	E	Amino acid transport and metabolism	COG0403,COG1003	1552	1534	1526	1523	1461	1457	41016	40272	47018	46557	42693	42127	5.07633
512	5.10249	6.3784	2.3496e-207	2.47785e-205	RALBF_v3_1369	RALW3_v3_1608	fruA	1722	fused fructose-specific PTS enzymes: IIBcomponent ; IIC components	METABOLISM	G	Carbohydrate transport and metabolism	COG1445,COG1299	116	120	77	66	73	99	2500	2404	2962	2977	2839	2847	5.10172
1600	5.14558	6.88316	0	0	RALBF_v3_mp1328	RALW3_v3_mp1495	arcB	1050	Ornithine cyclodeaminase	METABOLISM	E	Amino acid transport and metabolism	COG2423	120	133	117	134	133	130	3768	3701	3792	3817	4213	4215	5.1711
2533	5.19794	4.83822	8.81695e-216	1.01435e-213	RALBF_v3_mp1331	RALW3_v3_mp1498	-	789	Glutamate/aspartate transmembrane protein	METABOLISM	E	Amino acid transport and metabolism	COG0765	39	39	21	21	27	31	899	840	953	928	1063	1023	5.21047
2272	5.53749	7.39524	0	0	RALBF_v3_2297	RALW3_v3_0693	-	858	Phenazine biosynthesis phzc/phzf protein	POORLY CHARACTERIZED	R	General function prediction only	COG0384	144	147	154	145	140	109	6834	6673	4687	4634	5600	5323	5.54648
2153	5.68266	6.44097	0	0	RALBF_v3_mp1845	RALW3_v3_mp0116	rhaT	894	putative transporter, drug/metabolite (DMT) superfamily	METABOLISM	E	Amino acid transport and metabolism	COG0697	78	58	64	61	66	65	3132	3071	2649	2696	2914	2987	5.70291
1201	5.70368	5.34718	1.2103e-113	3.29384e-112	RALBF_v3_1157	RALW3_v3_1818	hutI	1227	Imidazolonepropionase	METABOLISM	Q	Secondary metabolites biosynthesis, transport and catabolism	COG1228	49	46	23	17	21	22	1087	1102	1234	1190	1826	1770	5.64244
162	5.72504	11.2977	2.27188e-202	2.25495e-200	RALBF_v3_3024	RALW3_v3_3496	ripC2	2487	type III effector protein	METABOLISM	F	Nucleotide transport and metabolism	COG0461	1182	1257	2292	2213	2168	2088	98711	98436	88430	87596	65632	64938	5.70456
1423	5.85856	9.33803	0	0	RALBF_v3_1891	RALW3_v3_1088	gcvT	1128	glycine cleavage complex protein T, aminomethyltransferase, tetrahydrofolate-dependent	METABOLISM	E	Amino acid transport and metabolism	COG0404	360	366	452	516	450	464	24497	23867	22767	22554	18212	17912	5.86765
1811	6.05742	5.12599	1.96795e-115	5.4735e-114	RALBF_v3_1158	RALW3_v3_1817	hutG	984	Formimidoylglutamase	METABOLISM	E	Amino acid transport and metabolism	COG0010	39	26	13	14	14	14	908	924	1046	971	1613	1616	5.97809
668	6.08223	8.77076	4.74007e-277	9.99759e-275	RALBF_v3_1159	RALW3_v3_1816	hutH	1557	Histidine ammonia-lyase	METABOLISM	E	Amino acid transport and metabolism	COG2986	324	302	220	212	223	207	13157	12928	13761	13486	17577	17355	6.08051
889	6.52192	7.39458	0	0	RALBF_v3_1894	RALW3_v3_1085	sdaA	1377	L-serine deaminase I	METABOLISM	E	Amino acid transport and metabolism	COG1760	71	83	65	58	78	72	5318	5389	6311	6155	5461	5360	6.53202
5018	7.04226	7.03706	8.49324e-195	8.11185e-193	RALBF_v3_3025	NA	-	75	protein of unknown function	NA	NA	NA	NA	19	21	59	59	39	40	5487	5410	4627	4597	3220	3233	6.96944
410	7.04704	9.84588	0	0	RALBF_v3_1160	RALW3_v3_1815	hutU	1806	Urocanate hydratase	METABOLISM	E	Amino acid transport and metabolism	COG2987	302	304	281	264	233	244	34179	33434	30721	30596	28989	28723	7.06182
164	7.25743	6.4559	4.7583e-255	7.76984e-253	RALBF_v3_1367	RALW3_v3_1610	fruB	2535	Multiphosphoryl transfer protein [Includes: Phosphoenolpyruvate-protein phosphotransferase ; Phosphocarrier protein HPr ; Fructose-specific phosphotransferase enzyme IIA component]	METABOLISM	G	Carbohydrate transport and metabolism	COG4668,COG1925,COG1080	39	33	21	14	10	16	2524	2408	3142	3203	3269	3303	7.18533
1968	7.64301	5.68584	0	0	RALBF_v3_1368	RALW3_v3_1609	fruK	948	1-phosphofructokinase	METABOLISM	G	Carbohydrate transport and metabolism	COG1105	10	11	13	8	8	10	1521	1474	1827	1899	1914	1849	7.60513

## Sheet: N-CPGxN-Tom
univID	logFC	logCPM	PValue	FDR	IBSBF1503	UW163	Gene	Length	Product	COGprocess	COGclassID	ClassDescription	COGs	COGclassID.1	302-CPG1_L001	302-CPG1_L002	302-CPG2_L001	302-CPG2_L002	302-CPG3_L001	302-CPG3_L002	NT2_L001	NT2_L002	NT4_L001	NT4_L002	NT5_L001	NT5_L002	log2FoldChange
889	-4.75247	7.4645	9.33715e-257	6.77477e-254	RALBF_v3_1894	RALW3_v3_1085	sdaA	1377	L-serine deaminase I	METABOLISM	E	Amino acid transport and metabolism	COG1760	E	5318	5389	6311	6155	5461	5360	84	116	200	163	107	116	-4.75045
164	-4.722	6.54434	4.12484e-146	3.22308e-144	RALBF_v3_1367	RALW3_v3_1610	fruB	2535	Multiphosphoryl transfer protein [Includes: Phosphoenolpyruvate-protein phosphotransferase ; Phosphocarrier protein HPr ; Fructose-specific phosphotransferase enzyme IIA component]	METABOLISM	G	Carbohydrate transport and metabolism	COG4668,COG1925,COG1080	G	2524	2408	3142	3203	3269	3303	61	68	88	75	62	52	-4.69969
1968	-4.64802	5.7885	9.90622e-219	2.95963e-216	RALBF_v3_1368	RALW3_v3_1609	fruK	948	1-phosphofructokinase	METABOLISM	G	Carbohydrate transport and metabolism	COG1105	G	1521	1474	1827	1899	1914	1849	29	34	63	60	40	38	-4.64006
2008	-4.53877	4.19664	1.24824e-71	2.64159e-70	RALBF_v3_mp1847	RALW3_v3_mp0118	-	918	Nad-dependent epimerase/dehydratase protein	METABOLISM	G	Carbohydrate transport and metabolism	COG0451	G	379	390	501	504	807	796	4	13	18	29	15	14	-4.47869
1423	-4.30063	9.40829	3.42092e-279	3.47497e-276	RALBF_v3_1891	RALW3_v3_1088	gcvT	1128	glycine cleavage complex protein T, aminomethyltransferase, tetrahydrofolate-dependent	METABOLISM	E	Amino acid transport and metabolism	COG0404	E	24497	23867	22767	22554	18212	17912	431	436	1012	968	672	662	-4.30102
99	-4.25138	10.4113	8.30094e-290	1.05401e-286	RALBF_v3_1893	RALW3_v3_1086	gcvP	2949	glycine cleavage complex protein P, glycine decarboxylase, PLP-dependent	METABOLISM	E	Amino acid transport and metabolism	COG0403,COG1003	E	41016	40272	47018	46557	42693	42127	1006	997	1886	2034	1274	1296	-4.2568
1274	-4.02389	0.689074	4.20541e-28	2.77754e-27	RALBF_v3_mp1848	RALW3_v3_mp0119	xylH	1197	D-xylose transporter subunit ; membrane component of ABC superfamily	METABOLISM	G	Carbohydrate transport and metabolism	COG4214	G	41	32	56	34	39	41	1	0	2	2	3	1	-3.89307
512	-4.01072	6.46619	6.94293e-215	1.85596e-212	RALBF_v3_1369	RALW3_v3_1608	fruA	1722	fused fructose-specific PTS enzymes: IIBcomponent ; IIC components	METABOLISM	G	Carbohydrate transport and metabolism	COG1445,COG1299	G	2500	2404	2962	2977	2839	2847	75	75	135	157	92	110	-4.01214
2272	-3.99635	7.48228	3.42147e-230	1.24126e-227	RALBF_v3_2297	RALW3_v3_0693	-	858	Phenazine biosynthesis phzc/phzf protein	POORLY CHARACTERIZED	R	General function prediction only	COG0384	R	6834	6673	4687	4634	5600	5323	137	138	319	315	214	217	-3.99469
667	-3.97471	1.3606	1.69681e-44	1.94979e-43	RALBF_v3_mp1849	RALW3_v3_mp0120	xylG	1545	fused D-xylose transporter subunits of ABC superfamily: ATP-binding components	METABOLISM	G	Carbohydrate transport and metabolism	COG1129	G	59	74	70	59	79	66	0	1	4	3	3	5	-3.90094
442	-3.87877	9.64978	5.7923e-111	2.699e-109	RALBF_v3_1593	RALW3_v3_1387	-	1737	putative ABC transporter periplasmic binding protein	METABOLISM	G	Carbohydrate transport and metabolism	COG1653	G	24601	24389	32774	32333	18281	18086	778	775	1401	1477	950	955	-3.86631
1811	-3.45241	5.29387	1.3624e-76	3.26399e-75	RALBF_v3_1158	RALW3_v3_1817	hutG	984	Formimidoylglutamase	METABOLISM	E	Amino acid transport and metabolism	COG0010	E	908	924	1046	971	1613	1616	49	53	84	102	58	56	-3.43267
3104	-3.44964	6.69352	2.80356e-26	1.69313e-25	RALBF_v3_1879	RALW3_v3_1099	solI	615	Acyl-homoserine-lactone synthase, autoinducer synthesis protein solI	METABOLISM	Q	Secondary metabolites biosynthesis, transport and catabolism	COG3916	Q	2709	2699	3261	3265	3574	3377	215	224	160	141	99	74	-3.35006
1591	-3.44478	3.08779	3.3346e-61	5.64549e-60	RALBF_v3_0748	RALW3_v3_2236	ybgK	1062	putative hydrolase subunit	METABOLISM	E	Amino acid transport and metabolism	COG1984	E	203	183	250	250	290	269	15	10	16	22	9	11	-3.42595
668	-3.36506	8.9133	1.56421e-63	2.75855e-62	RALBF_v3_1159	RALW3_v3_1816	hutH	1557	Histidine ammonia-lyase	METABOLISM	E	Amino acid transport and metabolism	COG2986	E	13157	12928	13761	13486	17577	17355	830	827	1057	1037	585	645	-3.35082
3987	-3.35596	9.64376	1.42192e-196	2.67479e-194	RALBF_v3_1892	RALW3_v3_1087	gcvH	384	glycine cleavage complex lipoylprotein	METABOLISM	E	Amino acid transport and metabolism	COG0509	E	26319	25889	25863	25679	21378	21182	932	797	2297	2180	1496	1508	-3.35731
410	-3.32209	9.99643	4.453e-84	1.21595e-82	RALBF_v3_1160	RALW3_v3_1815	hutU	1806	Urocanate hydratase	METABOLISM	E	Amino acid transport and metabolism	COG2987	E	34179	33434	30721	30596	28989	28723	1720	1691	2157	2269	1486	1582	-3.31845
2784	-3.23572	6.07109	3.31109e-119	1.84803e-117	RALBF_v3_0746	RALW3_v3_2238	-	723	conserved hypothetical protein, DUF969; putative TRANSMEMBRANE PROTEIN	POORLY CHARACTERIZED	S	Function unknown	COG3819	S	1912	1791	2089	2022	2146	2088	102	112	182	205	97	99	-3.23997
2680	-3.14765	4.56997	2.27175e-94	7.90289e-93	RALBF_v3_0747	RALW3_v3_2237	ybgL	744	putative lactam utilization protein, UPF0271 family	POORLY CHARACTERIZED	R	General function prediction only	COG1540	R	633	577	666	721	799	754	27	42	69	72	51	35	-3.14472
1524	-3.09938	4.33502	3.84596e-21	1.84453e-20	RALBF_v3_1878	RALW3_v3_1100	-	1098	Abc-type branched-chain amino acid transport systems, periplasmic component protein	METABOLISM	E	Amino acid transport and metabolism	COG0683	E	550	522	573	587	634	635	68	44	35	29	19	21	-3.02022
1201	-3.05244	5.54128	3.98007e-73	8.90519e-72	RALBF_v3_1157	RALW3_v3_1818	hutI	1227	Imidazolonepropionase	METABOLISM	Q	Secondary metabolites biosynthesis, transport and catabolism	COG1228	Q	1087	1102	1234	1190	1826	1770	77	81	133	153	84	86	-3.04174
2089	-3.03743	6.36909	4.78904e-89	1.52022e-87	RALBF_v3_1590	RALW3_v3_1390	-	891	putative ABC transporter permease	METABOLISM	G	Carbohydrate transport and metabolism	COG1175	G	2370	2398	3095	2973	1847	1931	127	133	282	258	157	167	-3.03186
2282	-3.01808	6.76848	1.10259e-87	3.33335e-86	RALBF_v3_1591	RALW3_v3_1389	-	846	putative ABC transporter permease	METABOLISM	G	Carbohydrate transport and metabolism	COG0395	G	3364	3260	3963	3921	2349	2441	154	184	346	350	212	253	-3.01215
1927	-3.00627	6.75441	4.88393e-122	2.78713e-120	RALBF_v3_0745	RALW3_v3_2239	-	957	conserved hypothetical protein, DUF979; putative TRANSMEMBRANE PROTEIN	POORLY CHARACTERIZED	S	Function unknown	COG3817	S	2909	2823	3357	3328	3433	3276	203	171	359	360	193	202	-3.01091
2768	-2.96485	4.85992	2.77251e-87	8.18697e-86	RALBF_v3_3112	RALW3_v3_3410	-	723	Alanyl-tRNA synthetase (fragment)	POORLY CHARACTERIZED	R	General function prediction only	COG2872	R	832	813	677	679	1033	1025	36	34	101	115	65	69	-2.95555
2020	-2.95351	5.05997	3.12419e-10	8.02618e-10	RALBF_v3_0052	RALW3_v3_2939	-	924	putative dipeptide ABC transporter, membrane component	METABOLISM	E	Amino acid transport and metabolism	COG0601	E	487	473	2136	2095	264	258	56	74	101	93	60	65	-2.75329
4319	-2.90452	4.58049	3.17291e-70	6.47197e-69	RALBF_v3_1592	RALW3_v3_1388	-	282	conserved membrane protein of unknown function	POORLY CHARACTERIZED	S	Function unknown	COG5477	S	698	680	852	770	528	579	25	29	96	85	65	58	-2.89451
704	-2.8944	6.06957	1.21951e-63	2.15815e-62	RALBF_v3_1594	RALW3_v3_1386	glpK	1497	glycerol kinase	METABOLISM	C	Energy production and conversion	COG0554	C	1795	1870	2394	2366	1689	1598	131	147	218	202	142	115	-2.88665
3207	-2.83185	1.59802	9.38882e-29	6.3666e-28	RALBF_v3_2239	RALW3_v3_0752	-	588	putative nitroreductase	METABOLISM	C	Energy production and conversion	COG0778	C	76	99	82	91	56	59	3	4	9	9	9	7	-2.80191
1840	-2.82001	4.59183	1.25733e-74	2.94285e-73	RALBF_v3_1366	RALW3_v3_1611	fruR	990	Transcription regulation repressor protein	INFORMATION STORAGE AND PROCESSING	K	Transcription	COG1609	K	664	633	691	628	744	758	55	39	91	98	35	51	-2.82215
1500	-2.78926	6.12061	8.72453e-87	2.56138e-85	RALBF_v3_1589	RALW3_v3_1391	ugpC	1098	sn-glycerol-3-phosphate import ATP-binding protein UgpC	METABOLISM	G	Carbohydrate transport and metabolism	COG3839	G	1875	1926	2570	2385	1639	1647	109	119	290	278	176	151	-2.78528
3124	-2.77626	7.69398	3.96954e-81	1.01825e-79	RALBF_v3_mp1240	RALW3_v3_mp1407	rhtB	633	Transporter protein	METABOLISM	E	Amino acid transport and metabolism	COG1280	E	7462	7394	4841	4715	5984	5931	264	262	861	962	547	621	-2.76912
4416	-2.7485	5.40015	1.20423e-123	7.1956e-122	RALBF_v3_1895	RALW3_v3_1084	-	264	conserved protein of unknown function	POORLY CHARACTERIZED	S	Function unknown	COG4104	S	1136	1138	1166	1236	1316	1259	73	82	156	159	106	104	-2.75793
2416	-2.7444	2.8218	2.48461e-10	6.43514e-10	RALBF_v3_0055	RALW3_v3_2942	dppA1a	816	D-amino peptidase, dppa family	METABOLISM	E	Amino acid transport and metabolism	COG2362	E	99	97	397	388	81	67	13	11	22	24	17	19	-2.59897
74	-2.7088	8.80345	4.83476e-83	1.27895e-81	RALBF_v3_mp0627	RALW3_v3_mp1080	-	3210	multidrug transport protein, acriflavin resistance protein domain	CELLULAR PROCESSES AND SIGNALING	V	Defense mechanisms	COG0841	V	12624	12351	13205	13211	13278	13067	1014	1011	1491	1462	1029	1083	-2.71209
1710	-2.68972	3.57929	3.65678e-11	9.95859e-11	RALBF_v3_0054	RALW3_v3_2941	dmpA	1026	D-amino peptidase , dmpa family	METABOLISM	E	Amino acid transport and metabolism	COG3191	E	183	196	646	676	123	122	20	27	41	51	26	26	-2.55947
2113	-2.65843	5.41439	4.95025e-09	1.164e-08	RALBF_v3_0053	RALW3_v3_2940	-	900	putative dipeptide ABC transporter, membrane component	METABOLISM	E	Amino acid transport and metabolism	COG1173	E	662	673	2596	2589	325	317	98	111	139	163	88	87	-2.48994
4614	-2.64566	6.56678	7.36489e-139	5.34375e-137	RALBF_v3_1890	RALW3_v3_1089	-	204	protein of unknown function	NA	NA	NA	NA	NA	2601	2615	2806	2905	2680	2685	169	159	423	454	246	237	-2.64405
1419	-2.6453	5.14675	6.27631e-70	1.27509e-68	RALBF_v3_1588	RALW3_v3_1392	-	1131	sn-glycerol-3-phosphate transport ATP-binding protein	METABOLISM	G	Carbohydrate transport and metabolism	COG3839	G	974	978	1184	1233	804	819	62	72	140	158	95	83	-2.64186
577	-2.63317	12.3498	1.1765e-157	1.19509e-155	RALBF_v3_2752	RALW3_v3_0241	groL	1644	chaperone Hsp60 (GroEL), part of GroE chaperone system	CELLULAR PROCESSES AND SIGNALING	O	Posttranslational modification, protein turnover, chaperones	COG0459	O	158188	156663	152415	151255	143365	142002	10082	10124	22609	22695	13322	13545	-2.6418
3018	-2.63274	3.92319	5.30113e-60	8.62962e-59	RALBF_v3_0749	RALW3_v3_2235	ybgJ	648	putative hydrolase subunit	METABOLISM	E	Amino acid transport and metabolism	COG2049	E	340	355	381	417	530	493	23	25	57	75	39	42	-2.62272
2533	-2.59749	5.08027	1.04689e-27	6.77348e-27	RALBF_v3_mp1331	RALW3_v3_mp1498	-	789	Glutamate/aspartate transmembrane protein	METABOLISM	E	Amino acid transport and metabolism	COG0765	E	899	840	953	928	1063	1023	115	97	92	107	54	67	-2.57336
1904	-2.58757	2.35472	1.93984e-07	4.01976e-07	RALBF_v3_0049	RALW3_v3_2936	iaaA	963	isoaspartyl dipeptidase with L-asparaginase activity	METABOLISM	E	Amino acid transport and metabolism	COG1446	E	62	46	284	295	46	57	8	16	20	17	13	7	-2.40498
1462	-2.57586	5.88841	7.32452e-59	1.14465e-57	RALBF_v3_2912	RALW3_v3_0082	-	1107	putative purine nucleoside permease protein	METABOLISM	F	Nucleotide transport and metabolism	COG5042	F	1739	1662	1679	1584	1696	1697	159	151	210	180	156	140	-2.5752
3722	-2.56196	7.78336	1.26219e-59	2.02869e-58	RALBF_v3_0525	RALW3_v3_2470	ompR	444	putative two-component system response regulator, transcription regulator protein	INFORMATION STORAGE AND PROCESSING	K	Transcription	COG0745	K	7268	7291	5458	5174	6347	6293	535	591	819	767	535	547	-2.56312
2732	-2.53116	6.95371	1.29027e-149	1.0743e-147	RALBF_v3_1161	RALW3_v3_1814	hutC	714	Histidine utilization repressor	INFORMATION STORAGE AND PROCESSING	K	Transcription	COG2188	K	3722	3495	3336	3306	3683	3581	242	262	523	564	345	370	-2.54258
3465	-2.52713	5.1268	3.06163e-38	2.90655e-37	RALBF_v3_0526	RALW3_v3_mp1713	-	513	conserved protein of unknown function	INFORMATION STORAGE AND PROCESSING	L	Replication, recombination and repair	COG3293	L	1041	1050	866	810	1046	1058	96	106	148	119	58	78	-2.51771
617	-2.50496	7.72181	2.88042e-08	6.40247e-08	RALBF_v3_0051	RALW3_v3_2938	-	1569	putative dipeptide ABC transporter, periplasmic_binding component	METABOLISM	E	Amino acid transport and metabolism	COG0747	E	3264	3173	13062	12833	1521	1507	556	544	778	822	544	522	-2.34556
104	-2.50403	7.65158	1.15962e-49	1.50248e-48	RALBF_v3_0922	RALW3_v3_2065	ppc	2937	Phosphoenolpyruvate carboxylase	METABOLISM	C	Energy production and conversion	COG2352	C	5528	5532	5648	5503	6064	5963	555	571	744	785	476	428	-2.50314
352	-2.50256	9.29451	6.41549e-45	7.50789e-44	RALBF_v3_2195	RALW3_v3_0795	thiC	1896	thiamin (pyrimidine moiety) biosynthesis protein	METABOLISM	H	Coenzyme transport and metabolism	COG0422	H	18807	18575	20210	20079	14668	14685	1712	1762	2260	2253	1519	1550	-2.50067
1901	-2.49053	7.57784	1.81419e-85	5.14762e-84	RALBF_v3_mp0054	RALW3_v3_mp0130	patB	1218	Cystathionine beta-lyase PatB	METABOLISM	E	Amino acid transport and metabolism	COG1168	E	6371	6191	5259	5195	4746	4760	296	302	922	907	690	662	-2.48791
5134	-2.4869	8.01698	9.17449e-67	1.75178e-65	RALBF_v3_mp0324	NA	yahK	1065	putative oxidoreductase, Zn-dependent and NAD(P)-binding	NA	NA	NA	NA	NA	7153	6984	7340	7323	7748	7532	355	342	1353	1362	947	924	-2.47681
1410	-2.44205	13.4171	2.23828e-99	8.7448e-98	RALBF_v3_1643	RALW3_v3_1337	-	1131	Outer membrane porin protein	CELLULAR PROCESSES AND SIGNALING	M	Cell wall/membrane/envelope biogenesis	COG3203	M	338963	336177	330100	325716	264715	261007	25034	25121	49627	50011	31364	31736	-2.44903
2021	-2.39413	4.73444	7.54966e-54	1.08934e-52	RALBF_v3_3111	RALW3_v3_3411	ydeK	942	Uncharacterized transporter YdeK	METABOLISM	E	Amino acid transport and metabolism	COG0697	E	716	653	598	614	921	882	62	67	127	137	60	73	-2.39203
1713	-2.37976	5.59422	1.31157e-16	4.96755e-16	RALBF_v3_mp0633	RALW3_v3_mp1074	-	1020	Lipase protein	METABOLISM	I	Lipid transport and metabolism	COG0657	I	1070	1093	1670	1629	1327	1212	167	199	116	136	102	105	-2.34563
1597	-2.36185	4.11322	6.45167e-33	5.14412e-32	RALBF_v3_0271	RALW3_v3_3154	-	1062	putative outer membrane porin protein	CELLULAR PROCESSES AND SIGNALING	M	Cell wall/membrane/envelope biogenesis	COG3203	M	368	395	576	588	446	416	50	53	71	77	40	40	-2.35141
4331	-2.33702	11	2.93914e-77	7.07483e-76	RALBF_v3_2751	RALW3_v3_0242	groS	291	chaperone Hsp10 (GroES), part of GroE chaperone system	CELLULAR PROCESSES AND SIGNALING	O	Posttranslational modification, protein turnover, chaperones	COG0234	O	64751	64565	57674	56787	50322	49725	3540	3441	11804	11852	7367	7348	-2.33475
5135	-2.31558	7.47151	1.07954e-72	2.38391e-71	RALBF_v3_mp0325	NA	-	1005	2,5-diketo-d-gluconic acid reductase b	NA	NA	NA	NA	NA	5272	5367	5106	4916	4535	4412	282	296	953	1028	696	685	-2.31197
3471	-2.30147	7.79601	6.48165e-46	7.74596e-45	RALBF_v3_0757	RALW3_v3_2227	-	522	conserved protein of unknown function	NA	NA	NA	NA	NA	6568	6641	5693	5703	6162	6289	637	735	962	978	559	584	-2.30376
4762	-2.25736	1.13217	2.9777e-10	7.65372e-10	RALBF_v3_mp0365	RALW3_v3_mp1340	-	159	conserved protein of unknown function	NA	NA	NA	NA	NA	26	33	43	38	80	90	3	4	18	12	2	4	-2.20362
713	-2.25474	11.8964	2.65112e-31	1.99187e-30	RALBF_v3_2387	RALW3_v3_0604	-	1491	Polyphenol oxidase with tyrosine hydroxylase activity protein	NA	NA	NA	NA	NA	120668	119057	103829	102169	94828	93583	12941	13084	14917	14849	10070	10071	-2.25343
4588	-2.2524	3.03115	1.00305e-31	7.68398e-31	RALBF_v3_2193	RALW3_v3_0797	thiS	216	Sulfur transfer protein	METABOLISM	H	Coenzyme transport and metabolism	COG2104	H	214	196	226	236	218	174	29	24	28	41	19	22	-2.25434
3834	-2.23805	4.33091	6.63832e-09	1.54732e-08	RALBF_v3_mp0634	RALW3_v3_mp1073	ohr	426	organic hydroperoxide resistance protein	CELLULAR PROCESSES AND SIGNALING	O	Posttranslational modification, protein turnover, chaperones	COG1764	O	400	377	704	705	529	518	86	109	48	45	29	30	-2.13203
1291	-2.21308	6.00098	9.87015e-80	2.46948e-78	RALBF_v3_0832	RALW3_v3_2155	-	1179	Leu/Ile/Val-binding protein homolog 6	METABOLISM	E	Amino acid transport and metabolism	COG0683	E	1600	1579	1844	1805	1818	1812	158	182	306	350	220	194	-2.222
738	-2.20845	9.6443	1.18105e-88	3.65765e-87	RALBF_v3_mp0133	RALW3_v3_mp0210	zwf	1470	glucose-6-phosphate dehydrogenase	METABOLISM	G	Carbohydrate transport and metabolism	COG0364	G	22016	21747	22876	22609	21597	21261	2211	2166	4010	3876	2624	2678	-2.2171
2634	-2.19099	4.37547	7.29283e-43	7.91459e-42	RALBF_v3_mp1332	RALW3_v3_mp1499	aapP	750	amino-acid transporter subunit ; ATP-binding component of ABC superfamily	METABOLISM	E	Amino acid transport and metabolism	COG1126	E	507	464	480	483	676	706	61	54	90	111	73	61	-2.18973
2372	-2.15793	4.07436	1.71525e-34	1.44474e-33	RALBF_v3_2192	RALW3_v3_0798	thiG	828	thiamin biosynthesis ThiGH complex subunit	METABOLISM	H	Coenzyme transport and metabolism	COG2022	H	403	421	505	494	428	405	52	58	78	98	41	41	-2.15803
2762	-2.15437	6.46426	1.65094e-34	1.3952e-33	RALBF_v3_mp0178	RALW3_v3_mp0402	fimC	774	EcpD	CELLULAR PROCESSES AND SIGNALING	N	Cell motility	COG3121	N	2221	2150	2181	2147	2809	2882	303	302	432	388	248	236	-2.15195
255	-2.14848	11.8272	4.66846e-53	6.55003e-52	RALBF_v3_mp1490	RALW3_v3_mp0233	-	2196	conserved protein of unknown function	METABOLISM	Q	Secondary metabolites biosynthesis, transport and catabolism	COG2931	Q	98773	98016	99158	98026	101424	100750	11668	11397	16651	16696	11684	11743	-2.15404
2616	-2.13597	6.53921	2.26164e-48	2.85744e-47	RALBF_v3_mp1330	RALW3_v3_mp1497	-	765	Glutamate/aspartate ABC transport protein high affinity periplasmic solute-binding protein	METABOLISM	E	Amino acid transport and metabolism	COG0834	E	2372	2396	2524	2467	2714	2634	295	300	479	498	237	286	-2.14024
4124	-2.13537	5.2386	2.96734e-55	4.39392e-54	RALBF_v3_mp1118	RALW3_v3_mp0591	-	330	Ferredoxin protein	METABOLISM	C	Energy production and conversion	COG3411	C	993	978	1078	1102	968	938	97	129	190	172	134	123	-2.14315
1038	-2.1227	5.43766	6.65713e-90	2.1536e-88	RALBF_v3_mp0628	RALW3_v3_mp1079	-	1326	Transmembrane multidrug efflux system transmembrane protein	CELLULAR PROCESSES AND SIGNALING	M	Cell wall/membrane/envelope biogenesis	COG0845	M	1174	1089	1198	1150	1245	1118	109	92	234	253	165	169	-2.1245
1517	-2.11624	8.23232	1.11025e-46	1.35551e-45	RALBF_v3_0758	RALW3_v3_2226	-	1110	conserved exported protein of unknown function	NA	NA	NA	NA	NA	8169	7997	7918	7909	8580	8455	979	1017	1382	1511	895	945	-2.12101
1381	-2.10513	7.86772	1.46583e-90	4.77239e-89	RALBF_v3_1940	RALW3_v3_1040	livK	1149	Leucine-specific binding transmembrane protein	METABOLISM	E	Amino acid transport and metabolism	COG0683	E	6661	6425	6508	6451	5982	5952	588	697	1308	1290	827	814	-2.11491
1418	-2.092	6.03398	1.68004e-20	7.83555e-20	RALBF_v3_2194	RALW3_v3_0796	thiO	1140	putative thiamine biosynthesis oxidoreductase ThiO	METABOLISM	E	Amino acid transport and metabolism	COG0665	E	1763	1667	1909	1930	1603	1673	247	286	254	258	184	159	-2.08164
2130	-2.06793	2.07071	1.25582e-13	3.98148e-13	RALBF_v3_2240	RALW3_v3_0751	pecM	930	Protein PecM	METABOLISM	E	Amino acid transport and metabolism	COG0697	E	154	125	117	111	53	54	5	11	22	24	13	19	-2.04287
1138	-2.06279	5.26208	6.08223e-44	6.89546e-43	RALBF_v3_1510	RALW3_v3_1470	lysA	1260	DIAMINOPIMELATE DECARBOXYLASE PROTEIN	METABOLISM	E	Amino acid transport and metabolism	COG0019	E	840	806	1079	1070	1193	1115	118	119	215	202	111	139	-2.06394
2424	-2.05086	5.22551	1.89014e-35	1.66667e-34	RALBF_v3_0375	RALW3_v3_3259	-	804	conserved exported protein of unknown function	POORLY CHARACTERIZED	S	Function unknown	COG5429	S	812	752	989	972	1241	1181	127	118	180	197	112	137	-2.04812
715	-2.04503	4.81944	3.152e-42	3.32827e-41	RALBF_v3_mp0626	RALW3_v3_mp1081	-	1527	Rnd efflux system, outer membrane lipoprotein, nodt family	CELLULAR PROCESSES AND SIGNALING	M	Cell wall/membrane/envelope biogenesis	COG1538	M	626	653	710	696	907	869	80	97	154	157	86	96	-2.04802
534	-2.03283	10.9366	2.94837e-70	6.03822e-69	RALBF_v3_mp1506	RALW3_v3_mp1520	ybeC	1632	putative amino acid-proton symporter YbeC	METABOLISM	E	Amino acid transport and metabolism	COG0531	E	50921	50428	58126	58019	49642	49023	5859	5887	10893	10961	7084	7049	-2.04022
1807	2.01651	5.10582	2.79731e-46	3.36671e-45	RALBF_v3_0826	RALW3_v3_2161	-	960	conserved exported protein of unknown function	NA	NA	NA	NA	NA	244	250	228	234	203	225	284	256	908	941	638	682	2.00347
3879	2.01825	3.46099	1.19341e-40	1.20265e-39	RALBF_v3_2017	RALW3_v3_0962	-	405	protein of unknown function	NA	NA	NA	NA	NA	83	85	72	69	68	70	89	97	283	281	204	224	2.00785
3762	2.02304	5.18999	1.34874e-69	2.71836e-68	RALBF_v3_mp0933	RALW3_v3_mp0777	-	435	conserved protein of unknown function	NA	NA	NA	NA	NA	264	278	247	215	233	227	398	333	851	891	683	628	2.01243
4613	2.02852	0.744066	7.7522e-16	2.82044e-15	RALBF_v3_3212	RALW3_v3_2621	-	201	protein of unknown function	NA	NA	NA	NA	NA	14	6	12	13	10	11	22	21	44	49	20	18	2.00645
1905	2.0293	4.00985	8.43275e-33	6.67133e-32	RALBF_v3_mp1423	RALW3_v3_mp0302	flgL	951	Flagellar hook-associated protein 3	CELLULAR PROCESSES AND SIGNALING	N	Cell motility	COG1344	N	121	105	113	86	113	108	143	102	507	518	261	266	2.01203
2482	2.03618	8.33801	8.74922e-55	1.28432e-53	RALBF_v3_0177	RALW3_v3_3068	ripBG	792	avrptob-related type III effector protein	NA	NA	NA	NA	NA	2091	2164	1968	1961	2323	2275	2439	2588	8575	8689	6203	6287	2.02505
1542	2.03626	2.59956	2.36841e-27	1.50365e-26	RALBF_v3_mp1426	RALW3_v3_mp0300	flgJ	1083	FlgJ: Peptidoglycan hydrolase (muramidase), flagellar protein	CELLULAR PROCESSES AND SIGNALING	N	Cell motility	COG3951,COG1705	N	39	37	42	35	38	52	53	39	177	193	95	113	2.0213
1834	2.03809	5.11981	1.24353e-71	2.64159e-70	RALBF_v3_mp1515	RALW3_v3_mp1529	cysK	975	Cysteine synthase (O-acetylserine sulfhydrylase) (Csase) (O-acetylserine (Thiol)-lyase)	METABOLISM	E	Amino acid transport and metabolism	COG0031	E	217	229	204	189	278	268	364	372	883	892	558	565	2.02944
170	2.04034	4.60849	1.6728e-37	1.56467e-36	RALBF_v3_3216	RALW3_v3_2625	-	2412	Glucosidase protein	METABOLISM	G	Carbohydrate transport and metabolism	COG1501	G	161	153	179	150	170	163	341	349	472	474	372	375	2.01876
3893	2.04329	4.7917	4.59649e-59	7.25017e-58	RALBF_v3_mp0925	RALW3_v3_mp0785	-	405	conserved protein of unknown function	INFORMATION STORAGE AND PROCESSING	K	Transcription	COG1733	K	183	183	182	170	203	181	337	360	661	604	438	404	2.02621
4514	2.0471	2.8391	5.80937e-28	3.7974e-27	RALBF_v3_2717	RALW3_v3_0285	-	231	conserved protein of unknown function	NA	NA	NA	NA	NA	35	47	50	47	58	54	96	112	149	148	115	106	2.0251
2584	2.05203	4.11418	4.45891e-20	2.02565e-19	RALBF_v3_mp0411	RALW3_v3_mp1296	fliA	762	RNA polymerase, sigma 28 (sigma F) factor	INFORMATION STORAGE AND PROCESSING	K	Transcription	COG1191	K	123	107	99	100	133	118	79	110	556	605	340	297	2.02409
1336	2.05529	2.70948	1.20399e-35	1.06907e-34	RALBF_v3_mp0508	RALW3_v3_mp1202	gbd	1170	Nad-dependent 4-hydroxybutyrate dehydrogenase protein	METABOLISM	C	Energy production and conversion	COG1454	C	43	44	46	38	46	46	85	94	137	156	98	104	2.03397
4872	2.05658	7.67535	1.24483e-85	3.55197e-84	RALBF_v3_1786	NA	-	210	conserved protein of unknown function	NA	NA	NA	NA	NA	1535	1436	1271	1213	1258	1278	2410	2379	4624	4554	3202	3393	2.0423
3934	2.05924	1.13897	8.39503e-18	3.34418e-17	RALBF_v3_mp1201	RALW3_v3_mp1369	-	390	conserved protein of unknown function	NA	NA	NA	NA	NA	13	14	14	14	15	17	16	16	48	55	44	56	2.03877
4871	2.06955	8.60232	1.17669e-94	4.12166e-93	RALBF_v3_1785	NA	-	669	protein of unknown function	NA	NA	NA	NA	NA	2868	2692	2358	2355	2428	2369	4431	4330	8811	8768	6396	6613	2.05679
5309	2.07243	1.98962	5.44779e-19	2.32125e-18	RALBF_v3_mp1797	NA	-	129	protein of unknown function	NA	NA	NA	NA	NA	30	23	22	16	35	30	20	30	121	123	70	81	2.04454
2392	2.07384	3.69256	7.06776e-14	2.27774e-13	RALBF_v3_3392	RALW3_v3_2801	-	825	Hydroxypyruvate isomerase protein	METABOLISM	G	Carbohydrate transport and metabolism	COG1082	G	70	89	89	75	93	106	244	252	249	256	107	128	2.01919
5157	2.07939	5.26165	8.62717e-49	1.10094e-47	RALBF_v3_mp0385	NA	-	84	protein of unknown function	NA	NA	NA	NA	NA	201	210	267	260	270	282	497	514	838	898	569	541	2.06216
1102	2.07964	3.08798	4.9152e-18	1.97659e-17	RALBF_v3_3376	RALW3_v3_2785	andAa	1290	Anthranilate 1,2-dioxygenase system ferredoxin--NAD(+) reductase component	POORLY CHARACTERIZED	R	General function prediction only	COG0446	R	50	45	59	44	64	78	143	128	224	197	110	68	2.04294
315	2.08327	5.35482	1.7012e-67	3.32322e-66	RALBF_v3_0021	RALW3_v3_2906	ripV1	2034	type III effector protein, SspH1 family	NA	NA	NA	NA	NA	257	291	270	256	263	248	500	532	948	1006	578	606	2.06668
300	2.09243	4.23153	5.21966e-62	8.9563e-61	RALBF_v3_mp0408	RALW3_v3_mp1299	flhA	2091	putative flagellar export pore protein	CELLULAR PROCESSES AND SIGNALING	N	Cell motility	COG1298	N	126	129	108	104	136	128	171	177	502	521	330	331	2.087
746	2.09483	3.65707	2.14621e-18	8.82641e-18	RALBF_v3_mp0757	RALW3_v3_mp0948	gabD	1494	succinate-semialdehyde dehydrogenase I, NADP-dependent	METABOLISM	C	Energy production and conversion	COG1012	C	69	65	83	70	110	105	226	211	263	217	162	149	2.05621
1173	2.09844	3.26618	5.71799e-24	3.12276e-23	RALBF_v3_2502	RALW3_v3_0491	-	1281	conserved exported protein of unknown function	NA	NA	NA	NA	NA	66	79	75	62	54	45	142	152	162	189	159	152	2.06767
1889	2.09987	4.17924	9.81842e-42	1.01979e-40	RALBF_v3_0501	RALW3_v3_pa0015	-	1407	transposase	INFORMATION STORAGE AND PROCESSING	L	Replication, recombination and repair	COG4584	L	141	135	108	83	116	118	147	152	473	480	357	357	2.08466
2526	2.10579	2.97576	2.32671e-43	2.58586e-42	RALBF_v3_1298	RALW3_v3_1679	-	792	protein of unknown function	NA	NA	NA	NA	NA	41	49	50	60	56	50	66	94	204	231	136	124	2.09883
3810	2.11466	6.24367	7.11481e-42	7.45075e-41	RALBF_v3_0176	RALW3_v3_3067	-	417	protein of unknown function	NA	NA	NA	NA	NA	417	432	401	436	589	598	581	581	2063	2042	1453	1547	2.10104
43	2.11515	5.33462	3.51989e-22	1.77532e-21	RALBF_v3_mp0921	RALW3_v3_mp0789	ripA4	3990	type III effector family protein AWR1	CELLULAR PROCESSES AND SIGNALING	O	Posttranslational modification, protein turnover, chaperones	COG0265	O	219	230	269	259	284	286	689	690	701	731	503	475	2.07585
4181	2.11576	4.4955	3.36425e-32	2.60871e-31	RALBF_v3_mp1277	RALW3_v3_mp1445	glnB	324	Nitrogen regulatory P-II transcription regulator protein	METABOLISM	E	Amino acid transport and metabolism	COG0347	E	143	138	150	167	130	128	154	166	740	758	353	401	2.09562
3270	2.11665	8.0981	2.75359e-72	5.97671e-71	RALBF_v3_mp0384	RALW3_v3_mp1321	flhC	561	DNA-binding transcriptional dual regulator with FlhD	NA	NA	NA	NA	NA	1671	1705	1746	1629	1799	1792	2365	2353	6733	6969	5283	5469	2.10696
5223	2.11666	6.22062	1.47496e-74	3.43639e-73	RALBF_v3_mp1039	NA	-	276	protein of unknown function	NA	NA	NA	NA	NA	512	551	486	479	403	393	703	725	1854	1845	1396	1351	2.10383
207	2.11701	0.603944	5.5097e-11	1.48613e-10	RALBF_v3_mp1574	RALW3_v3_mp1587	malQ	2325	4-alpha-glucanotransferase	METABOLISM	G	Carbohydrate transport and metabolism	COG1640	G	12	9	7	5	11	16	33	27	26	32	21	14	2.07574
220	2.12074	3.94007	2.74396e-64	4.92458e-63	RALBF_v3_mp0879	RALW3_v3_mp0831	-	2277	Glycosyl hydrolase protein	NA	NA	NA	NA	NA	111	104	91	93	101	89	193	165	381	382	234	262	2.10677
290	2.12265	6.03763	4.06389e-27	2.56004e-26	RALBF_v3_mp0515	RALW3_v3_mp1195	ripAR	2097	type III effector protein	NA	NA	NA	NA	NA	410	435	412	384	430	423	1069	1092	1194	1201	788	848	2.08644
418	2.12447	7.81981	1.21546e-66	2.3121e-65	RALBF_v3_3088	RALW3_v3_3433	rhlE	1800	Atp-dependent rna helicase protein	INFORMATION STORAGE AND PROCESSING	J	Translation, ribosomal structure and biogenesis	COG0513	J	1437	1461	1386	1354	1462	1398	2997	3001	4837	4839	3388	3316	2.1065
4542	2.12631	2.2259	4.1915e-28	2.77195e-27	RALBF_v3_mp0564	RALW3_v3_mp1141	-	219	protein of unknown function	NA	NA	NA	NA	NA	45	28	29	24	31	24	54	30	131	132	78	92	2.10808
65	2.13571	5.29285	7.76259e-71	1.60923e-69	RALBF_v3_mp1717	RALW3_v3_mp1753	ripA2	3384	Type III effector protein AWR2	NA	NA	NA	NA	NA	237	260	230	241	266	242	505	472	822	900	617	665	2.11967
1176	2.13743	8.38521	2.11479e-43	2.35549e-42	RALBF_v3_2760	RALW3_v3_0234	-	1239	conserved membrane protein of unknown function	METABOLISM	E	Amino acid transport and metabolism	COG0477	E	2274	2153	2086	2101	1959	1891	2345	2372	9283	9386	6649	6891	2.12103
3910	2.14088	0.236189	1.98111e-11	5.49239e-11	RALBF_v3_2726	RALW3_v3_0276	-	408	conserved exported protein of unknown function	NA	NA	NA	NA	NA	2	1	8	10	12	10	15	18	38	20	12	18	2.09841
2857	2.14402	3.94575	6.04327e-25	3.43715e-24	RALBF_v3_2718	RALW3_v3_0283	-	738	protein of unknown function	NA	NA	NA	NA	NA	65	71	92	87	139	135	211	237	324	294	232	248	2.11734
1946	2.14574	3.28156	1.25956e-31	9.59118e-31	RALBF_v3_mp0753	RALW3_v3_mp0952	dppB	957	Dipeptide transporter, membrane component of ABC superfamily	METABOLISM	E	Amino acid transport and metabolism	COG0601	E	67	63	49	51	67	76	138	153	213	224	132	137	2.12097
870	2.1465	6.37887	2.04155e-43	2.27891e-42	RALBF_v3_mp1210	RALW3_v3_mp1378	copS	1398	Heavy metal sensor signal transduction histidine kinase	CELLULAR PROCESSES AND SIGNALING	T	Signal transduction mechanisms	COG0642	T	529	585	529	483	472	500	688	731	1746	1765	1835	1933	2.12924
2498	2.14908	2.50356	7.45303e-23	3.86264e-22	RALBF_v3_mp0345	RALW3_v3_mp1359	lolD	801	Lipoprotein-releasing system ATP-binding protein LolD	CELLULAR PROCESSES AND SIGNALING	V	Defense mechanisms	COG1136	V	39	48	39	33	24	37	88	94	117	115	92	74	2.11784
2814	2.15271	1.71348	5.29172e-26	3.13613e-25	RALBF_v3_mp0394	RALW3_v3_mp1312	cheD	702	putative chemoreceptor glutamine deamidase CheD	CELLULAR PROCESSES AND SIGNALING	N	Cell motility	COG1871	N	22	21	14	21	28	18	27	27	91	106	65	49	2.13596
4354	2.16163	3.0036	2.48688e-39	2.43839e-38	RALBF_v3_1644	RALW3_v3_1336	-	282	conserved exported protein of unknown function	NA	NA	NA	NA	NA	34	41	61	56	48	62	78	83	183	206	154	159	2.14995
1730	2.16323	4.6933	4.54091e-85	1.27421e-83	RALBF_v3_mp0562	RALW3_v3_mp1143	appB	1011	Cytochrome bd ubiquinol oxidase, subunit ii	METABOLISM	C	Energy production and conversion	COG1294	C	168	159	148	155	165	168	268	286	687	676	393	456	2.15718
1033	2.17467	3.17949	4.3756e-33	3.52197e-32	RALBF_v3_mp0751	RALW3_v3_mp0954	soxB	1293	Sarcosine oxidase subunit beta	METABOLISM	E	Amino acid transport and metabolism	COG0665	E	52	59	57	42	72	60	124	142	216	209	119	132	2.15127
708	2.18557	6.03901	2.60969e-22	1.32812e-21	RALBF_v3_mp1806	RALW3_v3_mp0078	rpoN	1503	RNA polymerase sigma-54 factor	INFORMATION STORAGE AND PROCESSING	K	Transcription	COG1508	K	433	426	424	380	400	348	1181	1127	1185	1230	714	743	2.13913
2323	2.19528	1.56647	6.48712e-12	1.85623e-11	RALBF_v3_0013	RALW3_v3_2898	ssuB	855	alkanesulfonate transporter subunit ; ATP-binding component of ABC superfamily	METABOLISM	P	Inorganic ion transport and metabolism	COG1116	P	17	20	8	13	23	24	10	13	96	115	62	48	2.13133
4144	2.20161	4.1302	4.83968e-28	3.17581e-27	RALBF_v3_mp1805	RALW3_v3_mp0077	-	333	protein of unknown function	NA	NA	NA	NA	NA	94	107	94	116	118	118	281	293	348	351	215	246	2.1699
1492	2.20233	6.76145	3.09714e-38	2.93478e-37	RALBF_v3_2968	RALW3_v3_0028	-	1248	conserved membrane protein of unknown function	NA	NA	NA	NA	NA	686	714	628	637	664	590	1667	1669	2038	2064	1520	1498	2.172
2396	2.20333	3.49315	1.51644e-18	6.29249e-18	RALBF_v3_mp1104	RALW3_v3_mp0605	-	825	Enoyl-coa hydratase protein	METABOLISM	I	Lipid transport and metabolism	COG1024	I	47	50	67	69	92	92	170	166	329	337	103	104	2.16297
1590	2.20907	4.74893	6.10661e-29	4.18563e-28	RALBF_v3_3377	RALW3_v3_2786	-	1038	conserved protein of unknown function	NA	NA	NA	NA	NA	145	135	155	153	193	199	391	420	699	691	292	281	2.1781
2882	2.2105	5.24738	6.13119e-71	1.27624e-69	RALBF_v3_mp0750	RALW3_v3_mp0955	dehII	666	2-haloacid halidohydrolase type II	POORLY CHARACTERIZED	R	General function prediction only	COG1011	R	219	235	240	221	211	245	469	515	884	880	599	562	2.19355
4450	2.22775	1.52151	5.54049e-29	3.8182e-28	RALBF_v3_0946	RALW3_v3_2043	-	249	conserved exported protein of unknown function	NA	NA	NA	NA	NA	21	12	19	19	15	18	31	24	79	86	55	43	2.21483
114	2.23812	1.69182	6.73734e-15	2.31993e-14	RALBF_v3_mp1575	RALW3_v3_mp1588	treY	2838	Maltooligosyl trehalose synthase protein	METABOLISM	G	Carbohydrate transport and metabolism	COG3280	G	19	17	20	17	22	28	63	67	73	57	40	34	2.19173
2657	2.241	0.287054	3.63526e-15	1.2681e-14	RALBF_v3_mp1398	RALW3_v3_mp0327	fliH	747	Flagellar assembly protein flih	CELLULAR PROCESSES AND SIGNALING	N	Cell motility	COG1317	N	5	3	5	7	11	11	13	8	34	36	23	17	2.20813
2494	2.24118	2.40823	1.4772e-38	1.42366e-37	RALBF_v3_mp1787	RALW3_v3_mp0059	-	798	Lipoprotein	POORLY CHARACTERIZED	S	Function unknown	COG4377	S	28	29	25	34	43	34	47	63	172	133	94	84	2.23022
5285	2.24302	4.05756	1.65512e-44	1.9062e-43	RALBF_v3_mp1440	NA	-	129	protein of unknown function	NA	NA	NA	NA	NA	128	122	89	92	90	73	155	130	486	450	306	326	2.22382
659	2.2434	4.56083	1.41994e-16	5.36996e-16	RALBF_v3_mp0347	RALW3_v3_mp1357	-	1578	putative outer membrane efflux protein	CELLULAR PROCESSES AND SIGNALING	M	Cell wall/membrane/envelope biogenesis	COG1538	M	150	147	148	135	146	129	458	472	386	397	262	233	2.18369
228	2.25514	4.32326	4.18921e-20	1.90996e-19	RALBF_v3_mp1572	RALW3_v3_mp1585	glgX	2223	glycogen debranching enzyme	METABOLISM	G	Carbohydrate transport and metabolism	COG1523	G	118	132	116	124	118	113	367	377	338	327	254	244	2.20623
5028	2.2592	6.71485	3.05693e-23	1.61731e-22	RALBF_v3_3205	NA	-	225	protein of unknown function	NA	NA	NA	NA	NA	813	857	388	402	609	608	639	684	2922	2950	2325	2339	2.22291
4210	2.26306	2.86737	2.24297e-41	2.30142e-40	RALBF_v3_1414	RALW3_v3_1565	-	324	conserved exported protein of unknown function	NA	NA	NA	NA	NA	54	39	47	35	45	42	111	92	173	177	114	111	2.24145
4592	2.27214	0.56437	1.36489e-18	5.68687e-18	RALBF_v3_mp1032	RALW3_v3_mp0680	-	207	conserved protein of unknown function	NA	NA	NA	NA	NA	10	8	10	4	10	9	11	17	43	45	23	23	2.24925
5096	2.27329	5.144	8.2042e-88	2.49516e-86	RALBF_v3_mp0154	NA	-	216	conserved protein of unknown function	NA	NA	NA	NA	NA	227	242	186	209	192	176	396	344	932	910	639	596	2.26252
3476	2.28015	7.66251	3.2315e-116	1.69204e-114	RALBF_v3_0338	RALW3_v3_3221	-	504	conserved exported protein of unknown function	CELLULAR PROCESSES AND SIGNALING	D	Cell cycle control, cell division, chromosome partitioning	COG1196	D	1227	1196	1153	1098	1184	1118	1927	1967	5300	5337	3747	3667	2.27153
1837	2.28835	4.83371	1.21937e-23	6.55361e-23	RALBF_v3_3390	RALW3_v3_2799	mocC	960	Rhizopine catabolism protein MocC	METABOLISM	G	Carbohydrate transport and metabolism	COG1082	G	162	167	153	147	181	187	485	498	650	667	277	280	2.24434
3672	2.29135	6.93768	2.22775e-51	3.02533e-50	RALBF_v3_mp0565	RALW3_v3_mp1140	-	468	conserved protein of unknown function	NA	NA	NA	NA	NA	721	674	680	646	752	722	881	896	3683	3775	2341	2391	2.27574
4352	2.29309	3.44946	2.99049e-26	1.80388e-25	RALBF_v3_mp1354	RALW3_v3_mp0369	-	282	conserved protein of unknown function	NA	NA	NA	NA	NA	71	69	66	42	65	64	82	62	382	393	191	182	2.26329
2126	2.29761	5.66199	2.5813e-25	1.48644e-24	RALBF_v3_2619	RALW3_v3_0375	-	891	Transferase protein	METABOLISM	I	Lipid transport and metabolism	COG1835	I	309	321	245	249	281	324	274	276	1492	1514	1118	1175	2.26696
4543	2.30155	5.35221	4.45152e-92	1.48745e-90	RALBF_v3_mp1815	RALW3_v3_mp0086	-	228	conserved protein of unknown function	NA	NA	NA	NA	NA	251	250	266	226	205	200	428	489	1098	1114	639	651	2.28987
2510	2.30371	4.59843	1.59108e-51	2.16651e-50	RALBF_v3_mp1429	RALW3_v3_mp0297	flgG	783	flagellar component of cell-distal portion of basal-body rod	CELLULAR PROCESSES AND SIGNALING	N	Cell motility	COG4786	N	120	133	139	137	142	158	204	197	777	785	395	419	2.28997
4912	2.31132	2.36058	1.07449e-16	4.08484e-16	RALBF_v3_2000	NA	-	78	protein of unknown function	NA	NA	NA	NA	NA	36	33	27	24	28	26	23	22	175	154	120	109	2.26357
3364	2.31153	2.28223	2.46307e-39	2.41972e-38	RALBF_v3_mp1355	RALW3_v3_mp0368	-	561	HdeD protein	POORLY CHARACTERIZED	S	Function unknown	COG3247	S	28	17	27	26	37	34	44	51	141	150	82	82	2.30162
3745	2.31358	0.835126	7.16268e-14	2.3054e-13	RALBF_v3_mp1802	RALW3_v3_mp0074	-	438	conserved protein of unknown function	NA	NA	NA	NA	NA	4	8	13	3	19	16	31	28	34	42	20	35	2.27009
3823	2.31467	8.89382	1.38016e-65	2.54904e-64	RALBF_v3_mp1547	RALW3_v3_mp1559	-	438	conserved exported protein of unknown function	NA	NA	NA	NA	NA	3169	3058	2533	2487	2425	2377	6533	6393	10084	9986	7382	7503	2.29179
1714	2.31472	5.75512	1.64752e-13	5.18768e-13	RALBF_v3_0007	RALW3_v3_2892	sbp	1014	sulfate transporter subunit ; periplasmic-binding component of ABC superfamily	METABOLISM	P	Inorganic ion transport and metabolism	COG1613	P	301	329	308	296	284	297	184	165	2031	1990	1147	1128	2.23473
2067	2.31592	5.00036	4.35848e-47	5.34704e-46	RALBF_v3_0693	RALW3_v3_2305	ripAJ	918	type III effector protein	NA	NA	NA	NA	NA	187	192	162	160	197	198	477	476	694	678	473	452	2.29157
4870	2.31965	6.00669	7.98516e-106	3.437e-104	RALBF_v3_1784	NA	-	282	conserved protein of unknown function	NA	NA	NA	NA	NA	333	349	311	356	424	400	653	676	1653	1679	1152	1142	2.31204
3723	2.32921	3.62589	7.03471e-31	5.20077e-30	RALBF_v3_mp0382	RALW3_v3_mp1324	-	447	conserved exported protein of unknown function	CELLULAR PROCESSES AND SIGNALING	O	Posttranslational modification, protein turnover, chaperones	COG1382	O	83	68	58	73	67	68	75	85	387	396	234	260	2.30404
2325	2.3307	6.07305	3.72556e-66	6.95666e-65	RALBF_v3_0797	RALW3_v3_2188	-	819	Beta-lactamase-like protein (fragment)	METABOLISM	C	Energy production and conversion	COG0426	C	315	327	345	346	477	451	862	841	1758	1789	948	951	2.31451
865	2.33415	3.14761	1.67871e-34	1.41631e-33	RALBF_v3_2917	RALW3_v3_0077	nfeD	1413	Membrane-bound serine protease (Clpp class) protein	CELLULAR PROCESSES AND SIGNALING	O	Posttranslational modification, protein turnover, chaperones	COG1030	O	42	53	47	39	68	54	101	116	273	285	125	95	2.31171
4820	2.34386	2.04388	1.13586e-41	1.17495e-40	RALBF_v3_1003	NA	-	312	protein of unknown function	NA	NA	NA	NA	NA	27	23	17	20	25	29	47	40	126	116	73	63	2.33316
2184	2.35022	4.05074	1.3883e-27	8.92553e-27	RALBF_v3_mp1103	RALW3_v3_mp0606	mmsB	897	3-hydroxyisobutyrate dehydrogenase	METABOLISM	I	Lipid transport and metabolism	COG2084	I	89	67	95	98	101	111	245	263	450	478	158	181	2.31496
1471	2.35632	3.9494	2.16954e-49	2.79672e-48	RALBF_v3_0214	RALW3_v3_3097	bkdA	1107	3-methyl-2-oxobutanoate dehydrogenase subunit alpha	METABOLISM	C	Energy production and conversion	COG1071	C	67	57	83	90	120	101	182	183	442	417	219	256	2.34145
5158	2.36035	2.01982	4.50328e-30	3.20788e-29	RALBF_v3_mp0386	NA	-	216	protein of unknown function	NA	NA	NA	NA	NA	25	29	18	17	21	27	34	28	119	122	90	74	2.33852
1518	2.36045	2.72209	6.19533e-36	5.56921e-35	RALBF_v3_mp1427	RALW3_v3_mp0299	flgI	1107	flagellar basal body P-ring protein	CELLULAR PROCESSES AND SIGNALING	N	Cell motility	COG1706	N	33	34	45	40	30	39	60	45	198	213	122	124	2.343
797	2.36506	7.83712	3.01847e-45	3.55703e-44	RALBF_v3_mp0618	RALW3_v3_mp1088	ripN	1428	type III effector, NUDIX hydrolase domain	NA	NA	NA	NA	NA	1394	1411	1289	1201	1100	1104	3484	3495	4522	4396	3300	3321	2.33364
3220	2.36643	7.17906	1.52585e-76	3.63841e-75	RALBF_v3_mp0858	RALW3_v3_mp0841	-	570	conserved protein of unknown function	NA	NA	NA	NA	NA	902	890	746	775	687	753	1831	2022	3040	3172	2315	2425	2.34621
4722	2.37633	2.70363	4.09769e-22	2.06061e-21	RALBF_v3_mp1202	RALW3_v3_mp1370	-	168	protein of unknown function	NA	NA	NA	NA	NA	34	36	26	26	54	40	41	40	201	171	134	167	2.34328
171	2.3835	4.70478	3.1387e-66	5.90424e-65	RALBF_v3_mp1031	RALW3_v3_mp0681	ripAV	2457	type III effector, HopAV1 family	NA	NA	NA	NA	NA	150	117	146	145	157	139	238	219	729	783	499	481	2.37287
4379	2.39669	2.03128	7.00555e-38	6.57693e-37	RALBF_v3_1717	RALW3_v3_1261	-	273	protein of unknown function	NA	NA	NA	NA	NA	28	23	28	21	18	18	62	47	108	110	57	70	2.37793
4322	2.39952	0.474201	1.11273e-19	4.95314e-19	RALBF_v3_mp1419	RALW3_v3_mp0305	-	282	protein of unknown function	NA	NA	NA	NA	NA	6	10	5	8	7	8	13	11	40	41	23	25	2.37495
2794	2.40376	3.21378	1.71125e-46	2.08428e-45	RALBF_v3_0947	RALW3_v3_2042	fdhB	687	FORMATE DEHYDROGENASE, IRON-SULFUR SUBUNIT	METABOLISM	C	Energy production and conversion	COG0437	C	55	48	40	40	59	63	76	86	280	290	176	164	2.39073
56	2.40417	4.80978	2.47517e-38	2.36305e-37	RALBF_v3_mp1569	RALW3_v3_mp1582	treS	3522	Trehalose synthase, maltose alpha-d-glucosyltransferase	METABOLISM	G	Carbohydrate transport and metabolism	COG0366,COG3281	G	161	153	131	143	167	161	440	461	534	541	405	429	2.37341
1966	2.40904	5.17608	1.58517e-58	2.45459e-57	RALBF_v3_mp0878	RALW3_v3_mp0832	-	933	Putative type III effector protein	NA	NA	NA	NA	NA	177	185	220	189	199	197	511	527	877	810	530	510	2.38783
1431	2.40943	7.0034	2.26406e-112	1.07469e-110	RALBF_v3_mp0553	RALW3_v3_mp1152	-	1098	Exopolysaccharide phosphotransferase protein	NA	NA	NA	NA	NA	728	816	634	626	676	626	1574	1561	3091	3074	2124	2127	2.39445
4816	2.41293	1.99784	8.59169e-43	9.3043e-42	RALBF_v3_0898	NA	-	225	conserved protein of unknown function	NA	NA	NA	NA	NA	26	30	20	16	17	23	46	51	109	94	70	76	2.39735
647	2.41577	5.37314	1.00997e-23	5.43396e-23	RALBF_v3_mp1102	RALW3_v3_mp0607	mmsA	1548	methylmalonate-semialdehyde dehydrogenase, oxidoreductase protein	METABOLISM	C	Energy production and conversion	COG1012	C	181	193	238	207	246	271	701	728	1020	1023	379	376	2.36694
79	2.42005	6.57906	2.07834e-63	3.65256e-62	RALBF_v3_mp1308	RALW3_v3_mp1477	czcA	3195	Cation efflux system protein CzcA	METABOLISM	P	Inorganic ion transport and metabolism	COG3696	P	417	401	586	565	547	520	1046	1062	2022	1992	1948	1977	2.40464
614	2.42031	5.04767	2.07286e-46	2.51266e-45	RALBF_v3_1059	RALW3_v3_1920	mdtD	1569	Multidrug transport protein, mfs family	METABOLISM	E	Amino acid transport and metabolism	COG0477	E	171	158	143	154	229	202	272	283	1110	1170	545	500	2.4013
5004	2.42489	4.4654	6.18106e-72	1.33024e-70	RALBF_v3_2974	NA	-	267	protein of unknown function	NA	NA	NA	NA	NA	129	133	92	110	121	126	255	282	524	490	374	439	2.40898
397	2.43059	4.10999	3.26744e-38	3.09038e-37	RALBF_v3_3389	RALW3_v3_2798	iolD	1863	3D-(3,5/4)-trihydroxycyclohexane-1,2-dione hydrolase	METABOLISM	E	Amino acid transport and metabolism	COG3962	E	84	83	102	79	106	103	260	264	466	449	196	213	2.40231
2300	2.43125	6.73241	9.21131e-17	3.51233e-16	RALBF_v3_mp1260	RALW3_v3_mp1428	-	876	Hth-type transcriptional regulator benm	INFORMATION STORAGE AND PROCESSING	K	Transcription	COG0583	K	624	612	493	527	559	531	437	416	4459	4571	1788	1862	2.37556
4534	2.43341	6.10808	1.69537e-79	4.22097e-78	RALBF_v3_2944	RALW3_v3_0049	-	222	protein of unknown function	NA	NA	NA	NA	NA	462	430	373	316	310	294	885	846	1659	1648	1167	1100	2.41315
2308	2.4396	3.74831	2.08624e-44	2.38649e-43	RALBF_v3_mp0924	RALW3_v3_mp0786	-	867	Nucleoside-diphosphate-sugar epimerase protein	METABOLISM	G	Carbohydrate transport and metabolism	COG0702	G	71	78	74	70	79	63	189	218	290	279	232	202	2.41472
4536	2.44309	3.7208	9.76108e-64	1.73345e-62	RALBF_v3_mp1261	RALW3_v3_mp1429	-	225	transposase	INFORMATION STORAGE AND PROCESSING	L	Replication, recombination and repair	COG3039	L	68	69	62	71	80	71	120	119	376	376	261	249	2.43513
266	2.44318	7.20791	8.62294e-69	1.71078e-67	RALBF_v3_mp0079	RALW3_v3_mp0154	ripBH	2382	type III effector, OspD family	NA	NA	NA	NA	NA	861	896	702	718	722	743	2119	2095	3171	3212	2267	2232	2.41936
4206	2.44418	7.86492	3.18942e-33	2.60017e-32	RALBF_v3_mp0383	RALW3_v3_mp1322	flhD	318	DNA-binding transcriptional dual regulator with FlhC	NA	NA	NA	NA	NA	1309	1313	1075	1021	1289	1293	1403	1409	6495	6660	5442	5504	2.41659
1020	2.44618	4.44693	5.28069e-48	6.62238e-47	RALBF_v3_3215	RALW3_v3_2624	exuT2	1299	hexuronate transporter	METABOLISM	E	Amino acid transport and metabolism	COG0477	E	116	119	122	113	96	130	323	307	442	418	399	363	2.42219
1329	2.44698	3.47842	7.49048e-37	6.87959e-36	RALBF_v3_mp0700	RALW3_v3_mp1004	ydgJ	1167	putative oxidoreductase	POORLY CHARACTERIZED	R	General function prediction only	COG0673	R	46	53	63	62	66	70	186	168	248	259	153	164	2.41969
3433	2.45934	6.36228	7.04712e-109	3.16746e-107	RALBF_v3_mp0129	RALW3_v3_mp0206	-	513	conserved membrane protein of unknown function	NA	NA	NA	NA	NA	405	407	416	408	451	473	809	866	2466	2547	1319	1284	2.44983
562	2.46184	6.03786	4.34674e-46	5.21917e-45	RALBF_v3_mp0752	RALW3_v3_mp0953	dppA	1620	Periplasmic dipeptide transport protein	METABOLISM	E	Amino acid transport and metabolism	COG0747	E	367	314	368	329	333	338	1066	1018	1372	1449	905	835	2.43095
4724	2.46367	2.5668	7.14578e-52	9.80903e-51	RALBF_v3_0196	RALW3_v3_3086	-	174	protein of unknown function	NA	NA	NA	NA	NA	38	39	33	26	24	29	58	63	175	181	95	109	2.45278
4072	2.47034	2.30922	4.41689e-30	3.15076e-29	RALBF_v3_mp1405	RALW3_v3_mp0320	fliT	357	Flagellar protein flit	NA	NA	NA	NA	NA	26	24	20	19	36	31	41	33	165	169	87	93	2.44517
553	2.47406	2.3523	8.74992e-31	6.42209e-30	RALBF_v3_3006	RALW3_v3_3520	-	1845	conserved protein of unknown function	NA	NA	NA	NA	NA	42	28	18	21	27	29	76	76	103	103	89	103	2.44535
3139	2.4755	0.824478	8.01001e-13	2.43902e-12	RALBF_v3_mp0126	RALW3_v3_mp0203	coxO	612	Cytochrome-c oxidase protein	METABOLISM	C	Energy production and conversion	COG1845	C	7	6	8	10	9	18	38	40	37	30	19	21	2.41202
3967	2.48979	3.02963	2.58803e-73	5.86812e-72	RALBF_v3_1413	RALW3_v3_1566	-	387	conserved exported protein of unknown function	NA	NA	NA	NA	NA	47	39	41	41	42	46	100	95	215	227	138	142	2.4791
5150	2.49056	2.13776	5.94124e-27	3.69346e-26	RALBF_v3_mp0340	NA	-	180	protein of unknown function	NA	NA	NA	NA	NA	22	23	19	30	23	25	67	86	86	102	72	62	2.45742
4585	2.51909	7.42555	1.2278e-19	5.43205e-19	RALBF_v3_2212	RALW3_v3_0779	-	222	conserved protein of unknown function	NA	NA	NA	NA	NA	784	723	811	829	1010	981	727	704	6057	6129	3846	3732	2.47179
4673	2.52348	3.38066	2.43091e-42	2.58237e-41	RALBF_v3_mp1248	RALW3_v3_mp1415	-	186	conserved protein of unknown function	NA	NA	NA	NA	NA	49	51	63	51	56	47	77	83	314	309	195	242	2.50408
1687	2.52638	4.99725	4.05529e-31	3.01123e-30	RALBF_v3_0489	RALW3_v3_3372	adhA	1017	putative alcohol dehydrogenase AdhA	POORLY CHARACTERIZED	R	General function prediction only	COG1064	R	157	112	140	150	194	214	473	506	886	920	319	345	2.48783
40	2.53163	6.87606	6.15599e-83	1.62002e-81	RALBF_v3_mp1620	RALW3_v3_mp1633	ripL	4113	type III effector protein with ppr repeats	NA	NA	NA	NA	NA	581	576	577	624	581	558	1577	1741	2641	2622	1816	1806	2.51155
3442	2.5319	5.11605	1.42977e-29	1.00859e-28	RALBF_v3_mp1034	RALW3_v3_mp0678	-	519	conserved protein of unknown function	POORLY CHARACTERIZED	S	Function unknown	COG3542	S	170	174	145	173	182	189	199	187	1157	1135	770	726	2.49946
752	2.54438	2.60286	8.96813e-43	9.67073e-42	RALBF_v3_mp0749	RALW3_v3_mp0956	puuC	1476	gamma-Glu-gamma-aminobutyraldehyde dehydrogenase, NAD(P)H-dependent	METABOLISM	C	Energy production and conversion	COG1012	C	34	24	31	33	40	25	101	78	145	145	100	102	2.52099
1757	2.5518	0.978774	2.36586e-19	1.02873e-18	RALBF_v3_0009	RALW3_v3_2894	ssuA	1014	alkanesulfonate transporter subunit ; periplasmic-binding component of ABC superfamily	METABOLISM	P	Inorganic ion transport and metabolism	COG0715	P	8	10	13	8	11	7	11	15	76	69	36	25	2.50136
1398	2.55499	5.18933	4.35104e-69	8.73475e-68	RALBF_v3_mp1296	RALW3_v3_mp1464	mscS	1134	Mechanosensitive ion channel protein	CELLULAR PROCESSES AND SIGNALING	M	Cell wall/membrane/envelope biogenesis	COG0668	M	183	192	178	181	169	179	549	499	792	807	594	584	2.53334
1879	2.55652	7.13619	1.81123e-82	4.71757e-81	RALBF_v3_mp1791	RALW3_v3_mp0063	galU	960	UTP--glucose-1-phosphate uridylyltransferase	CELLULAR PROCESSES AND SIGNALING	M	Cell wall/membrane/envelope biogenesis	COG1210	M	735	731	639	644	690	692	1963	2015	2924	3029	2246	2340	2.53538
3021	2.55696	3.51224	6.61932e-23	3.43407e-22	RALBF_v3_0434	RALW3_v3_3319	-	648	Response regulator protein	INFORMATION STORAGE AND PROCESSING	K	Transcription	COG2197	K	55	49	48	57	71	72	223	221	227	235	124	145	2.50546
5161	2.5578	6.77794	9.98627e-52	1.36345e-50	RALBF_v3_mp0416	NA	-	117	protein of unknown function	NA	NA	NA	NA	NA	806	734	468	479	367	372	1231	1277	2874	2833	1885	1917	2.52525
4663	2.56336	5.94455	4.66148e-32	3.6036e-31	RALBF_v3_mp1249	RALW3_v3_mp1416	-	183	protein of unknown function	NA	NA	NA	NA	NA	383	383	251	222	277	288	369	383	1886	1897	1393	1371	2.5276
2456	2.56404	4.3008	7.70299e-24	4.18881e-23	RALBF_v3_3391	RALW3_v3_2800	iolB	795	5-deoxy-glucuronate isomerase	METABOLISM	G	Carbohydrate transport and metabolism	COG3718	G	85	87	89	83	127	122	371	360	436	461	210	191	2.51165
3050	2.56477	6.6103	1.43161e-60	2.3762e-59	RALBF_v3_mp0226	RALW3_v3_mp0449	narL	654	DNA-binding response regulator in two-component regulatory system with NarX (or NarQ)	INFORMATION STORAGE AND PROCESSING	K	Transcription	COG2197	K	502	499	336	355	624	551	1278	1392	2503	2542	1380	1377	2.5401
4769	2.56493	0.46266	1.27633e-18	5.33101e-18	RALBF_v3_mp1087	RALW3_v3_mp0623	-	156	conserved exported protein of unknown function	NA	NA	NA	NA	NA	11	5	6	6	9	4	22	20	29	27	19	34	2.53478
5228	2.56984	12.0802	1.09305e-52	1.51683e-51	RALBF_v3_mp1159	NA	-	405	conserved exported protein of unknown function	NA	NA	NA	NA	NA	23000	22891	22862	22580	17117	16969	32412	32797	121238	122366	93884	95232	2.54714
53	2.5703	4.23196	9.11593e-29	6.18982e-28	RALBF_v3_mp1568	RALW3_v3_mp1581	glgE	3699	Alpha-1,4-glucan:maltose-1-phosphate maltosyltransferase	METABOLISM	G	Carbohydrate transport and metabolism	COG0366	G	83	92	96	97	105	91	351	342	348	361	246	249	2.52555
3850	2.57036	1.8731	3.86788e-33	3.13317e-32	RALBF_v3_mp0389	RALW3_v3_mp1317	cheY	414	Chemotaxis response regulator protein	CELLULAR PROCESSES AND SIGNALING	T	Signal transduction mechanisms	COG0784	T	11	15	21	27	19	16	30	45	113	125	50	67	2.54634
2352	2.57218	2.5596	9.53457e-44	1.07853e-42	RALBF_v3_mp1570	RALW3_v3_mp1583	glgB	834	1,4-alpha-glucan branching enzyme	METABOLISM	G	Carbohydrate transport and metabolism	COG0296	G	24	23	29	32	32	39	83	86	149	121	110	105	2.55082
264	2.5723	4.77772	5.90567e-50	7.73064e-49	RALBF_v3_mp0390	RALW3_v3_mp1316	cheA	2175	fused chemotactic sensory histidine kinase in two-component regulatory system with CheB and CheY: sensory histidine kinase ; signal sensing protein	CELLULAR PROCESSES AND SIGNALING	N	Cell motility	COG0643	N	114	141	136	142	140	128	208	217	966	955	463	486	2.55139
5308	2.57607	7.05862	1.80318e-53	2.57982e-52	RALBF_v3_mp1775	NA	-	798	protein of unknown function	NA	NA	NA	NA	NA	464	510	597	570	840	881	1235	1241	4337	4453	2159	2131	2.5568
1470	2.57695	3.34955	3.27572e-63	5.71731e-62	RALBF_v3_0212	RALW3_v3_3095	pdhB	1125	Dihydrolipoyllysine-residue succinyltransferase, component of pyruvate dehydrogenase complex (E2)	METABOLISM	C	Energy production and conversion	COG0508	C	55	58	49	42	56	44	128	147	239	245	174	188	2.55659
16	2.58093	6.14631	9.28951e-72	1.99078e-70	RALBF_v3_2019	RALW3_v3_0961	ripS1	7074	Type III effector protein skwp1	NA	NA	NA	NA	NA	333	376	322	327	354	345	1033	1045	1474	1524	1139	1108	2.55792
3578	2.58556	6.64365	2.23828e-123	1.32188e-121	RALBF_v3_0487	RALW3_v3_3370	-	480	conserved protein of unknown function	NA	NA	NA	NA	NA	486	445	468	413	517	559	989	984	2929	2830	1754	1853	2.57648
1508	2.58588	4.22813	2.54355e-21	1.23153e-20	RALBF_v3_mp1153	RALW3_v3_mp0557	paaJ	1092	subunit of the phenylacetly-CoA oxygenase/reductase	METABOLISM	C	Energy production and conversion	COG1018	C	82	90	74	92	110	113	354	400	328	341	231	202	2.52518
916	2.58811	5.88197	1.40233e-106	6.19343e-105	RALBF_v3_mp1788	RALW3_v3_mp0060	dctD	1362	C4-dicarboxylate transport transcriptional regulatory protein DctD	CELLULAR PROCESSES AND SIGNALING	T	Signal transduction mechanisms	COG2204	T	271	243	256	239	349	348	699	683	1572	1516	1015	1003	2.57655
3097	2.58893	3.75231	3.75007e-56	5.65181e-55	RALBF_v3_1000	RALW3_v3_1989	-	621	putative cytochrome C signal peptide protein	METABOLISM	C	Energy production and conversion	COG2863	C	73	61	65	47	76	76	201	167	383	370	177	209	2.56831
3204	2.60343	3.3756	3.81809e-31	2.83925e-30	RALBF_v3_mp1721	RALW3_v3_mp1757	-	600	6-carboxyhexanoate--CoA ligase (fragment)	INFORMATION STORAGE AND PROCESSING	K	Transcription	COG0454	K	56	36	49	55	59	54	182	182	234	234	156	118	2.56532
3669	2.60377	4.05211	1.01381e-47	1.25895e-46	RALBF_v3_mp1414	RALW3_v3_mp0311	fliN	465	Flagellar motor switch protein flin	CELLULAR PROCESSES AND SIGNALING	N	Cell motility	COG1886	N	78	82	75	75	87	81	124	119	511	541	326	351	2.58329
4666	2.6138	5.57245	4.52768e-57	6.90574e-56	RALBF_v3_0488	RALW3_v3_3371	-	192	conserved protein of unknown function	NA	NA	NA	NA	NA	211	193	213	215	257	270	680	669	1337	1373	579	578	2.58848
2427	2.61383	7.77924	1.81738e-71	3.83007e-70	RALBF_v3_mp1409	RALW3_v3_mp0316	fliC	822	flagellar filament structural protein (flagellin protein)	CELLULAR PROCESSES AND SIGNALING	N	Cell motility	COG1344	N	1104	1037	1045	1039	984	1005	1820	1796	7623	7597	3630	3743	2.59568
1759	2.62401	1.32455	7.77635e-24	4.22418e-23	RALBF_v3_mp0420	RALW3_v3_mp1287	ssuA	1002	putative aliphatic sulfonates-binding protein	METABOLISM	P	Inorganic ion transport and metabolism	COG0715	P	7	9	12	16	13	17	47	38	66	65	40	27	2.58942
4189	2.63589	1.28374	7.60657e-33	6.04598e-32	RALBF_v3_0944	RALW3_v3_2045	-	324	conserved exported protein of unknown function	NA	NA	NA	NA	NA	14	10	12	14	8	12	34	32	60	81	35	38	2.6142
4020	2.64322	9.42034	8.33426e-70	1.68644e-68	RALBF_v3_mp0415	RALW3_v3_mp1292	-	372	putative transmembrane protein	POORLY CHARACTERIZED	R	General function prediction only	COG5544	R	4362	4229	2716	2736	2477	2559	6783	6815	18577	18597	13012	13254	2.6182
4000	2.64468	1.32174	2.03184e-34	1.70292e-33	RALBF_v3_2972	RALW3_v3_0024	-	369	Hypothethical protein	NA	NA	NA	NA	NA	12	14	10	9	13	13	24	21	81	71	49	46	2.62692
3816	2.6458	2.73399	1.8859e-30	1.36835e-29	RALBF_v3_mp1406	RALW3_v3_mp0319	fliS	429	flagellar protein potentiates polymerization	CELLULAR PROCESSES AND SIGNALING	N	Cell motility	COG1516	N	30	31	24	25	35	43	45	48	253	242	115	118	2.61282
4006	2.64593	4.06058	1.13804e-44	1.32268e-43	RALBF_v3_1596	RALW3_v3_1384	-	363	protein of unknown function	NA	NA	NA	NA	NA	88	80	85	91	71	61	243	250	335	294	308	327	2.61655
4657	2.65144	2.34695	5.19747e-50	6.82117e-49	RALBF_v3_0561	RALW3_v3_2435	osmB	201	Osmotically-inducible lipoprotein B	NA	NA	NA	NA	NA	19	29	17	19	35	27	53	60	134	128	103	106	2.63624
2842	2.65661	6.13714	8.45305e-81	2.15744e-79	RALBF_v3_1652	RALW3_v3_1327	-	696	Gcn5-related n-acetyltransferase protein	INFORMATION STORAGE AND PROCESSING	K	Transcription	COG0454	K	272	276	291	288	393	430	651	709	2234	2157	1203	1218	2.64257
1218	2.65888	6.14032	4.25936e-96	1.51282e-94	RALBF_v3_mp1431	RALW3_v3_mp0295	flgE	1206	flagellar hook protein	CELLULAR PROCESSES AND SIGNALING	N	Cell motility	COG1749	N	333	335	330	303	322	328	602	633	2229	2238	1265	1313	2.6454
149	2.65968	4.21138	2.77486e-43	3.07048e-42	RALBF_v3_mp0419	RALW3_v3_mp1288	ripAS	2622	Type III effector protein	NA	NA	NA	NA	NA	102	93	93	89	76	71	319	291	394	402	268	276	2.62553
5010	2.66134	4.99176	2.72055e-22	1.38315e-21	RALBF_v3_3007	NA	-	567	conserved protein of unknown function	NA	NA	NA	NA	NA	174	160	168	163	124	109	637	621	490	487	441	405	2.59375
4626	2.66316	9.30394	3.68003e-24	2.01845e-23	RALBF_v3_3313	RALW3_v3_2724	-	198	protein of unknown function	NA	NA	NA	NA	NA	4500	4570	2172	2073	2128	1983	3991	4054	17836	17979	14962	15386	2.60715
693	2.66894	5.61533	4.75002e-65	8.67819e-64	RALBF_v3_0028	RALW3_v3_2913	ripG6	1878	leucine-rich-repeat type III effector protein (GALA6)	POORLY CHARACTERIZED	S	Function unknown	COG4886	S	211	254	215	215	231	230	740	769	1067	1147	701	723	2.64259
5149	2.67177	2.05209	1.28399e-25	7.47865e-25	RALBF_v3_mp0339	NA	-	330	conserved exported protein of unknown function	NA	NA	NA	NA	NA	30	24	13	19	21	15	81	72	82	86	64	69	2.62766
4570	2.6818	3.97887	3.58376e-66	6.71657e-65	RALBF_v3_2881	RALW3_v3_0115	-	207	conserved protein of unknown function	NA	NA	NA	NA	NA	68	68	69	60	89	83	194	166	503	524	225	232	2.66601
4662	2.69454	2.93707	2.7902e-60	4.57142e-59	RALBF_v3_2995	RALW3_v3_1186	-	189	protein of unknown function	NA	NA	NA	NA	NA	46	41	26	32	33	35	76	71	223	218	154	156	2.68116
2662	2.70505	7.77128	3.6084e-151	3.15984e-149	RALBF_v3_mp0916	RALW3_v3_mp0794	hrpG	738	Transcriptional regulator of hrp gene cluster, OmpR family	INFORMATION STORAGE AND PROCESSING	K	Transcription	COG0745	K	923	891	1069	994	1006	968	2274	2267	5838	5939	4135	4137	2.69656
702	2.70968	8.598	2.53401e-88	7.80015e-87	RALBF_v3_3422	RALW3_v3_2832	ccoN	1458	Cytochrome C oxidase cbb3-type, subunit I	CELLULAR PROCESSES AND SIGNALING	O	Posttranslational modification, protein turnover, chaperones	COG3278	O	1928	1892	1330	1286	2032	1916	4841	4877	11202	11081	5580	5587	2.68884
1319	2.72045	5.4409	4.49322e-86	1.28933e-84	RALBF_v3_mp0128	RALW3_v3_mp0205	-	1155	Cytochrome c oxidase polypeptide II (Cytochrome bb3 subunit 2) protein	METABOLISM	C	Energy production and conversion	COG1622,COG2857	C	189	206	179	160	206	223	373	395	1343	1361	823	823	2.70641
2817	2.72074	3.45496	4.71172e-59	7.40893e-58	RALBF_v3_0894	RALW3_v3_2092	-	720	Response regulator protein	INFORMATION STORAGE AND PROCESSING	K	Transcription	COG2197	K	62	56	46	32	46	57	118	95	302	291	221	245	2.70277
645	2.73085	2.43488	1.83413e-41	1.88956e-40	RALBF_v3_mp1395	RALW3_v3_mp0330	fliK	1572	Flagellar hook-length control protein	CELLULAR PROCESSES AND SIGNALING	N	Cell motility	COG3144	N	21	25	19	17	36	29	49	51	178	191	80	106	2.70815
320	2.73717	5.07337	3.44712e-41	3.51564e-40	RALBF_v3_3388	RALW3_v3_2797	-	2040	putative Fructokinase (IolC)	METABOLISM	G	Carbohydrate transport and metabolism	COG0524	G	145	121	143	160	176	154	533	562	911	891	380	368	2.69967
2475	2.74113	2.59382	1.4965e-13	4.72094e-13	RALBF_v3_0012	RALW3_v3_2897	ssuC	807	alkanesulfonate transport protein; ABC superfamily, membrane component	METABOLISM	P	Inorganic ion transport and metabolism	COG0600	P	26	30	22	31	31	16	14	19	243	252	132	119	2.64323
3022	2.74663	2.49915	2.6085e-19	1.1285e-18	RALBF_v3_0008	RALW3_v3_2893	ssuE	660	FMN reductase (NADPH)	POORLY CHARACTERIZED	R	General function prediction only	COG0431	R	26	27	20	27	24	23	24	22	232	204	119	114	2.68137
1832	2.75144	3.66379	2.02344e-67	3.92253e-66	RALBF_v3_0213	RALW3_v3_3096	pdhB	981	Pyruvate dehydrogenase E1 component subunit beta	METABOLISM	C	Energy production and conversion	COG0022	C	57	45	50	63	65	60	186	180	317	312	210	205	2.73023
1392	2.75414	3.86639	4.89787e-41	4.95544e-40	RALBF_v3_mp1100	RALW3_v3_mp0609	acads	1134	Acyl-CoA dehydrogenase, short-chain specific	METABOLISM	I	Lipid transport and metabolism	COG1960	I	50	43	74	69	85	68	190	220	464	455	170	183	2.72311
1223	2.75568	3.57648	4.43321e-36	4.00645e-35	RALBF_v3_mp1309	RALW3_v3_mp1478	czcB	1221	Cobalt-zinc-cadmium resistance protein (Cation efflux system protein)	CELLULAR PROCESSES AND SIGNALING	M	Cell wall/membrane/envelope biogenesis	COG0845	M	24	32	67	56	66	74	158	148	259	275	236	249	2.72481
1444	2.756	9.68088	6.95994e-67	1.339e-65	RALBF_v3_2945	RALW3_v3_0048	ripP1	1107	type III effector protein PopP1	NA	NA	NA	NA	NA	4213	4180	3439	3320	3109	3066	12450	12351	16874	17130	13041	12954	2.72479
2381	2.76404	4.7135	3.71459e-59	5.92644e-58	RALBF_v3_2391	RALW3_v3_0600	-	813	conserved exported protein of unknown function	NA	NA	NA	NA	NA	135	152	91	110	93	106	217	226	744	755	581	556	2.73979
193	2.77416	5.93341	6.01194e-37	5.53164e-36	RALBF_v3_3420	RALW3_v3_2830	ccoI	2394	Copper-exporting ATPase	METABOLISM	P	Inorganic ion transport and metabolism	COG2217	P	206	230	181	168	402	401	883	850	1729	1688	762	845	2.73472
4239	2.77651	9.02755	3.84437e-63	6.68683e-62	RALBF_v3_2170	RALW3_v3_0820	-	306	conserved protein of unknown function	NA	NA	NA	NA	NA	2363	2278	2307	2235	2104	2087	3802	3820	15676	15804	11480	11385	2.755
4238	2.77745	4.05143	3.83258e-22	1.9292e-21	RALBF_v3_mp1571	RALW3_v3_mp1584	-	303	protein of unknown function	CELLULAR PROCESSES AND SIGNALING	M	Cell wall/membrane/envelope biogenesis	COG0810	M	89	95	77	75	63	46	344	329	288	249	244	210	2.70454
2967	2.78109	5.15654	2.55226e-60	4.19512e-59	RALBF_v3_mp1762	RALW3_v3_mp0035	cheZ	663	chemotaxis regulator, protein phosphatase for CheY	CELLULAR PROCESSES AND SIGNALING	N	Cell motility	COG3143	N	164	194	176	132	125	135	512	550	711	794	593	626	2.75166
2733	2.7851	3.82302	7.24059e-49	9.26321e-48	RALBF_v3_mp0125	RALW3_v3_mp0202	coxP	708	Cytochrome-c oxidase subunit III protein	METABOLISM	C	Energy production and conversion	COG1845	C	64	77	59	58	55	61	225	241	312	330	204	222	2.75321
4090	2.7908	7.5256	1.57266e-103	6.49395e-102	RALBF_v3_3089	RALW3_v3_3432	-	345	protein of unknown function	NA	NA	NA	NA	NA	1013	977	639	690	716	668	1911	1856	4980	5066	3558	3599	2.77144
318	2.7972	4.87868	1.53709e-72	3.37961e-71	RALBF_v3_mp1407	RALW3_v3_mp0318	fliD	2058	Flagellar hook-associated protein 2 (Filament cap protein)	CELLULAR PROCESSES AND SIGNALING	N	Cell motility	COG1345	N	136	121	138	107	135	116	233	282	991	993	529	519	2.77945
4152	2.79859	1.30795	1.116e-30	8.16738e-30	RALBF_v3_1617	RALW3_v3_1362	-	324	conserved exported protein of unknown function	NA	NA	NA	NA	NA	11	12	10	5	5	21	21	23	82	75	43	52	2.75763
5091	2.80045	2.18603	2.8032e-43	3.09509e-42	RALBF_v3_mp0123	NA	-	63	protein of unknown function	NA	NA	NA	NA	NA	27	27	17	16	14	18	45	36	126	148	101	90	2.775
230	2.80062	5.03491	4.71673e-68	9.24952e-67	RALBF_v3_mp1603	RALW3_v3_mp1617	ripH2	2271	type III effector protein (Hlk2)	NA	NA	NA	NA	NA	154	151	131	132	134	141	503	505	731	709	551	498	2.77443
4306	2.80181	4.3306	9.32234e-102	3.8184e-100	RALBF_v3_1676	RALW3_v3_1301	-	285	conserved protein of unknown function	NA	NA	NA	NA	NA	90	81	90	92	78	86	196	214	573	589	397	377	2.79457
4735	2.80644	4.532	3.49342e-73	7.85091e-72	RALBF_v3_3421	RALW3_v3_2831	fixS	174	FixS	METABOLISM	P	Inorganic ion transport and metabolism	COG3197	P	104	96	80	64	129	121	286	285	709	682	358	348	2.78757
3582	2.81094	4.41139	2.80749e-36	2.54175e-35	RALBF_v3_mp0391	RALW3_v3_mp1315	cheW	492	chemotaxis protein; regulation	CELLULAR PROCESSES AND SIGNALING	N	Cell motility	COG0835	N	85	87	116	78	81	90	141	128	784	782	396	430	2.77519
3865	2.81206	6.16466	7.99729e-69	1.59287e-67	RALBF_v3_1060	RALW3_v3_1919	yphA	411	Inner membrane protein YphA	POORLY CHARACTERIZED	S	Function unknown	COG2259	S	281	285	250	275	377	341	619	569	2556	2433	1265	1271	2.79222
3870	2.81556	3.93787	8.57888e-42	8.94705e-41	RALBF_v3_mp1433	RALW3_v3_mp0292	flgC	408	flagellar component of cell-proximal portion of basal-body rod	CELLULAR PROCESSES AND SIGNALING	N	Cell motility	COG1558	N	73	58	58	78	56	65	87	129	495	517	324	321	2.78493
3257	2.81833	3.13157	1.45597e-28	9.76868e-28	RALBF_v3_mp0421	RALW3_v3_mp1286	-	564	conserved exported protein of unknown function	NA	NA	NA	NA	NA	34	48	40	45	34	31	164	176	172	199	113	118	2.76593
1665	2.84559	6.47735	6.65642e-26	3.93116e-25	RALBF_v3_1689	RALW3_v3_1287	adhA	1026	Alcohol dehydrogenase	POORLY CHARACTERIZED	R	General function prediction only	COG1064	R	300	300	297	326	496	495	1702	1696	1933	2025	880	843	2.78025
4741	2.84656	5.52999	3.11265e-59	4.98712e-58	RALBF_v3_mp1394	RALW3_v3_mp0331	-	171	protein of unknown function	NA	NA	NA	NA	NA	220	223	197	160	182	161	353	346	1587	1536	902	914	2.82042
3026	2.84883	4.66598	1.5902e-72	3.48131e-71	RALBF_v3_mp1432	RALW3_v3_mp0294	flgD	657	flagellar hook assembly protein	CELLULAR PROCESSES AND SIGNALING	N	Cell motility	COG1843	N	135	96	98	108	108	86	232	209	783	825	493	502	2.82953
1482	2.85245	1.92409	4.59774e-43	5.02192e-42	RALBF_v3_mp1403	RALW3_v3_mp0322	lgtF	1089	Glycosyl transferase f	CELLULAR PROCESSES AND SIGNALING	M	Cell wall/membrane/envelope biogenesis	COG0463	M	15	10	13	18	25	15	37	32	123	124	69	76	2.83073
4193	2.85725	6.26246	3.56192e-173	5.16885e-171	RALBF_v3_mp0783	RALW3_v3_mp0922	-	315	conserved protein of unknown function	NA	NA	NA	NA	NA	312	367	300	309	310	287	854	857	2081	2113	1421	1415	2.84794
912	2.86175	6.52793	1.99382e-70	4.09985e-69	RALBF_v3_0211	RALW3_v3_3094	ripG4	1389	leucine-rich-repeat type III effector protein (GALA4)	POORLY CHARACTERIZED	S	Function unknown	COG4886	S	395	372	373	339	394	390	1444	1496	2037	1972	1360	1379	2.83262
3407	2.86307	5.03467	6.18128e-57	9.39962e-56	RALBF_v3_0186	RALW3_v3_3076	-	525	conserved membrane protein of unknown function	NA	NA	NA	NA	NA	110	103	147	137	165	144	388	385	1145	1159	436	397	2.83721
1752	2.86663	5.56158	3.86923e-39	3.77194e-38	RALBF_v3_3387	RALW3_v3_2796	rbsC	1023	D-ribose transporter subunit ; membrane component of ABC superfamily	METABOLISM	G	Carbohydrate transport and metabolism	COG1172	G	216	179	191	197	199	182	854	838	1152	1074	503	544	2.81869
2960	2.86686	4.9036	2.38594e-97	8.84541e-96	RALBF_v3_mp1204	RALW3_v3_mp1372	-	627	protein of unknown function	NA	NA	NA	NA	NA	147	130	112	116	111	120	268	298	911	938	545	594	2.85284
5130	2.87087	7.35715	6.64956e-141	4.89466e-139	RALBF_v3_mp0320	NA	ripAW	1299	type III effector protein	NA	NA	NA	NA	NA	743	727	624	664	611	611	2112	2098	3811	3879	2920	3074	2.8545
233	2.87694	4.53733	2.13642e-52	2.95664e-51	RALBF_v3_mp1604	RALW3_v3_mp1618	ripH2_2	2244	type III effector protein (Hlk2)	NA	NA	NA	NA	NA	107	106	90	80	100	93	389	389	522	482	347	352	2.84289
2708	2.89379	4.36483	5.47783e-75	1.28805e-73	RALBF_v3_mp1430	RALW3_v3_mp0296	flgF	738	flagellar component of cell-proximal portion of basal-body rod	CELLULAR PROCESSES AND SIGNALING	N	Cell motility	COG4787	N	91	80	77	66	90	96	198	174	715	651	363	395	2.87694
474	2.90449	5.32193	4.37823e-56	6.579e-55	RALBF_v3_mp1101	RALW3_v3_mp0608	acsA	1722	Acetyl-coenzyme a synthetase	METABOLISM	I	Lipid transport and metabolism	COG0365	I	151	137	139	144	191	200	584	618	1160	1159	503	463	2.87321
712	2.91559	6.81379	5.83951e-156	5.59601e-154	RALBF_v3_mp0561	RALW3_v3_mp1144	-	1491	Transmembrane cytochrome bd-type quinol oxidase, subunit 1 oxidoreductase protein	METABOLISM	C	Energy production and conversion	COG1271	C	496	483	443	380	435	426	1164	1116	3013	3286	2225	2214	2.90369
522	2.93026	1.12003	9.15215e-35	7.89198e-34	RALBF_v3_mp0357	RALW3_v3_mp1348	-	1677	Predicted metal-dependent hydrolase with the tim-barrel fold protein	POORLY CHARACTERIZED	R	General function prediction only	COG1574	R	10	6	7	11	8	11	39	26	62	56	39	35	2.90289
4359	2.9374	3.86091	1.82497e-53	2.60366e-52	RALBF_v3_mp1203	RALW3_v3_mp1371	-	273	protein of unknown function	NA	NA	NA	NA	NA	77	46	57	61	54	48	104	130	489	499	270	298	2.91017
3128	2.93825	3.99411	5.37397e-58	8.24604e-57	RALBF_v3_mp0480	RALW3_v3_mp1228	azoR	627	FMN-dependent NADH-azoreductase	METABOLISM	I	Lipid transport and metabolism	COG1182	I	67	70	59	61	63	62	258	266	365	391	223	250	2.90762
4161	2.94471	8.56309	3.40229e-114	1.72802e-112	RALBF_v3_mp0348	RALW3_v3_mp1356	-	318	conserved exported protein of unknown function	NA	NA	NA	NA	NA	1588	1570	1507	1487	1335	1270	5397	5288	8644	8550	6470	6357	2.92306
5209	2.94477	2.77533	3.20031e-20	1.46833e-19	RALBF_v3_mp0926	NA	-	132	conserved protein of unknown function	NA	NA	NA	NA	NA	22	31	28	15	41	36	159	145	132	135	81	85	2.86587
4548	2.94686	1.66071	8.98559e-33	7.06468e-32	RALBF_v3_1616	RALW3_v3_1363	-	219	conserved protein of unknown function	NA	NA	NA	NA	NA	6	8	12	12	14	23	25	29	121	100	63	54	2.9056
903	2.9505	4.56515	3.04461e-92	1.03091e-90	RALBF_v3_mp0942	RALW3_v3_mp0768	gudP	1353	putative D-glucarate transporter	METABOLISM	E	Amino acid transport and metabolism	COG0477	E	96	107	72	81	102	99	318	297	537	561	441	491	2.93199
404	2.95675	2.98275	8.53852e-67	1.6365e-65	RALBF_v3_2934	RALW3_v3_0060	ripS5	1851	fragment of a type III effector, SKWP5 (part 1)	NA	NA	NA	NA	NA	30	39	26	39	31	24	121	94	202	198	159	141	2.93555
3714	2.96087	7.43219	4.24892e-152	3.85362e-150	RALBF_v3_mp0780	RALW3_v3_mp0925	-	447	conserved protein of unknown function	NA	NA	NA	NA	NA	733	663	564	530	714	771	1986	2032	5181	5099	2818	2845	2.94741
3836	2.96578	4.81082	2.8769e-99	1.1154e-97	RALBF_v3_1004	RALW3_v3_1986	-	420	conserved protein of unknown function	INFORMATION STORAGE AND PROCESSING	K	Transcription	COG1846	K	127	128	92	95	100	111	364	355	679	630	577	534	2.9471
569	2.97313	4.92118	3.44004e-76	8.16446e-75	RALBF_v3_mp1487	RALW3_v3_mp0236	tse	1647	Methyl-accepting chemotaxis serine transducer	CELLULAR PROCESSES AND SIGNALING	N	Cell motility	COG0840	N	102	136	112	116	122	114	478	458	723	698	465	493	2.94742
5188	2.98403	7.05044	5.87637e-165	7.10621e-163	RALBF_v3_mp0779	NA	-	78	protein of unknown function	NA	NA	NA	NA	NA	547	478	437	444	544	558	1485	1484	4072	4107	2128	2243	2.97244
428	2.99622	4.69649	1.42012e-129	9.36728e-128	RALBF_v3_mp0127	RALW3_v3_mp0204	coxN	1761	cytochrome c oxidase subunit 1	METABOLISM	C	Energy production and conversion	COG0843	C	97	101	92	94	108	99	341	339	689	680	447	457	2.97921
119	2.99687	7.76106	1.66479e-49	2.15152e-48	RALBF_v3_2303	RALW3_v3_0687	ripY	2859	Ankyrin repeat protein	POORLY CHARACTERIZED	R	General function prediction only	COG0666	R	887	933	826	815	697	718	3841	3802	4265	4317	3018	2970	2.94998
624	2.99972	6.5918	4.64211e-78	1.13352e-76	RALBF_v3_mp0457	RALW3_v3_mp1250	ripQ	1575	type III effector, HopAA1 family	NA	NA	NA	NA	NA	436	415	363	336	334	289	1478	1481	2074	2063	1607	1576	2.9686
4085	3.01575	4.00371	2.02786e-77	4.90451e-76	RALBF_v3_1002	RALW3_v3_1987	-	348	protein of unknown function	NA	NA	NA	NA	NA	63	59	50	47	84	62	217	234	469	455	244	238	2.99423
3960	3.02151	0.919204	8.2249e-23	4.24967e-22	RALBF_v3_mp1415	RALW3_v3_mp0310	fliO	390	Flagellar protein flio	CELLULAR PROCESSES AND SIGNALING	N	Cell motility	COG3190	N	10	7	5	7	9	4	12	9	52	72	44	45	2.95221
527	3.0241	8.11989	4.14776e-88	1.26907e-86	RALBF_v3_mp1763	RALW3_v3_mp0036	ripG3	1713	leucine-rich-repeat type III effector protein (GALA3 like)	POORLY CHARACTERIZED	S	Function unknown	COG4886	S	1236	1197	1084	977	841	807	4028	4044	6287	6127	4766	4698	2.99486
4612	3.02665	5.11718	2.26225e-63	3.96205e-62	RALBF_v3_1922	RALW3_v3_1058	-	204	Target snare coiled-coil region-harboring protein	NA	NA	NA	NA	NA	133	104	145	127	137	123	265	268	1194	1183	732	659	3.00253
2532	3.03141	1.88568	1.38076e-43	1.55497e-42	RALBF_v3_mp1418	RALW3_v3_mp0307	fliR	789	Flagellar biosynthetic protein fliR	CELLULAR PROCESSES AND SIGNALING	N	Cell motility	COG1684	N	15	11	14	13	15	16	43	31	132	139	59	59	3.00381
4341	3.03637	2.49817	3.9025e-59	6.194e-58	RALBF_v3_0175	RALW3_v3_3066	-	285	conserved protein of unknown function	NA	NA	NA	NA	NA	20	23	20	22	26	19	79	83	149	120	108	120	3.0128
1324	3.03641	7.15283	1.43281e-34	1.2149e-33	RALBF_v3_1277	RALW3_v3_1698	ripW	1155	Type III effector, Hairpin with pectate lyase domain	NA	NA	NA	NA	NA	561	598	560	493	464	456	2712	2855	2540	2632	1747	1720	2.97173
[truncated: 223 more rows]

## Sheet: N-CPGxN-Mel
univID	logFC	logCPM	PValue	FDR	IBSBF1503	UW163	Gene	Length	Product	COGprocess	COGclassID	ClassDescription	COGs	302-CPG1_L001	302-CPG1_L002	302-CPG2_L001	302-CPG2_L002	302-CPG3_L001	302-CPG3_L002	NM1_L001	NM1_L002	NM2_L001	NM2_L002	NM3_L001	NM3_L002	log2FoldChange
[truncated: 526 more rows]

[truncated: 5 more sheets: M-BMMxM-CPG, M-CPGxM-Tom, M-CPGxM-Ban, M-BMMxN-BMM, M-CPGxN-CPG]
