# Supplementary material for: In planta comparative transcriptomics of host-adapted strains of Ralstonia solanacearum
Source: PeerJ. 2016 Jan 5;4:e1549. doi: 10.7717/peerj.1549 (PMC4715432; doi:10.7717/peerj.1549)
Supplement: Table S2 — In the first sheet, on each line, “CONV”, “DIV”, “ODD” describes the expression pattern of the gene between Moko and NPB in similar conditions: conserved, divergent and inconsistent, respectively. “Plant”, “Moko”, “NPB”, “Tom.”, “Mel.” and “Ban.” corresponds to in planta expression categories 1, 2a, 2b, 3a, 3b, 3c, respectively. The next sheets correspond to the results for each categories. [file peerj-04-1549-s002.xlsx]

## Sheet: Meta
univID	IBSBF1503	UW163	Cons.Exp.Pat.	CPGdge	MokoTOM	BAN	NpbTOM	MEL	Gene	Length	Product	COGprocess	COGclassID	ClassDescription	COGs
1512	RALBF_v3_2642	RALW3_v3_0361	CONV	Ban	NA	dn	NA	NA	-	1374	putative phage integrase	INFORMATION STORAGE AND PROCESSING	L	Replication, recombination and repair	COG0582
4618	RALBF_v3_2636	RALW3_v3_0366	CONV	Ban	NA	dn	NA	NA	-	219	XRE family transcriptional regulator	INFORMATION STORAGE AND PROCESSING	K	Transcription	COG1396
2561	RALBF_v3_2635	RALW3_v3_0368	CONV	Ban	NA	dn	NA	NA	-	834	conserved exported protein of unknown function	NA	NA	NA	NA
4039	RALBF_v3_2634	RALW3_v3_0369	CONV	Ban	NA	dn	NA	NA	-	432	protein of unknown function	NA	NA	NA	NA
3238	RALBF_v3_2633	RALW3_v3_0370	CONV	Ban	NA	dn	NA	NA	-	687	conserved membrane protein of unknown function	NA	NA	NA	NA
1192	RALBF_v3_2632	RALW3_v3_0371	CONV	Ban	NA	dn	NA	NA	-	1245	Conserved hypothethical protein	CELLULAR PROCESSES AND SIGNALING	M	Cell wall/membrane/envelope biogenesis	COG0810
4142	RALBF_v3_2455	RALW3_v3_0537	CONV	Ban	NA	dn	NA	NA	-	333	conserved exported protein of unknown function	NA	NA	NA	NA
2018	RALBF_v3_2426	RALW3_v3_0566	CONV	Ban	NA	dn	NA	NA	rpoH	921	RNA polymerase, sigma 32 (sigma H) factor	INFORMATION STORAGE AND PROCESSING	K	Transcription	COG0568
1332	RALBF_v3_2197	RALW3_v3_0794	CONV	Ban	NA	dn	NA	NA	-	1173	2-nitropropane dioxygenase-like protein	POORLY CHARACTERIZED	R	General function prediction only	COG2070
3416	RALBF_v3_2131	RALW3_v3_0859	CONV	Ban	NA	dn	NA	NA	hslV	537	peptidase component of the HslUV protease	CELLULAR PROCESSES AND SIGNALING	O	Posttranslational modification, protein turnover, chaperones	COG5405
2932	RALBF_v3_2091	RALW3_v3_0899	CONV	Ban	NA	dn	NA	NA	ttgR	660	putative HTH-type transcriptional regulator TtgR	INFORMATION STORAGE AND PROCESSING	K	Transcription	COG1309
1285	RALBF_v3_2089	RALW3_v3_0901	CONV	Ban	NA	dn	NA	NA	acrA	1200	component of acridine efflux pump, multidrug efflux system	CELLULAR PROCESSES AND SIGNALING	M	Cell wall/membrane/envelope biogenesis	COG0845
3632	RALBF_v3_2043	RALW3_v3_0937	CONV	Ban	NA	dn	NA	NA	-	465	conserved protein of unknown function	NA	NA	NA	NA
227	RALBF_v3_1897	RALW3_v3_1082	CONV	Ban	NA	dn	NA	NA	-	2211	conserved protein of unknown function	NA	NA	NA	NA
1026	RALBF_v3_1603	RALW3_v3_1376	CONV	Ban	NA	dn	NA	NA	citA	1299	Citrate-proton symporter	METABOLISM	E	Amino acid transport and metabolism	COG0477
2610	RALBF_v3_1586	RALW3_v3_1395	CONV	Ban	NA	dn	NA	NA	glpR	765	DNA-binding transcriptional repressor	METABOLISM	G	Carbohydrate transport and metabolism	COG1349
2524	RALBF_v3_1473	RALW3_v3_1505	CONV	Ban	NA	dn	NA	NA	hisF	789	imidazole glycerol phosphate synthase, subunit with HisH	METABOLISM	E	Amino acid transport and metabolism	COG0107
3737	RALBF_v3_1472	RALW3_v3_1506	CONV	Ban	NA	dn	NA	NA	hisIE	426	fragment of bifunctional protein [Includes: phosphoribosyl-AMP cyclohydrolase; phosphoribosyl-ATP pyrophosphatase] (part 1)	METABOLISM	E	Amino acid transport and metabolism	COG0139
314	RALBF_v3_1438	RALW3_v3_1541	CONV	Ban	NA	dn	NA	NA	cyoB	1980	cytochrome o ubiquinol oxidase subunit I	METABOLISM	C	Energy production and conversion	COG0843
3030	RALBF_v3_1437	RALW3_v3_1542	CONV	Ban	NA	dn	NA	NA	cyoC	636	cytochrome o ubiquinol oxidase subunit III	METABOLISM	C	Energy production and conversion	COG1845
3048	RALBF_v3_1153	RALW3_v3_1823	CONV	Ban	NA	dn	NA	NA	grpE	645	Protein GrpE	CELLULAR PROCESSES AND SIGNALING	O	Posttranslational modification, protein turnover, chaperones	COG0576
4098	RALBF_v3_1150	RALW3_v3_1826	CONV	Ban	NA	dn	NA	NA	-	342	conserved protein of unknown function	NA	NA	NA	NA
346	RALBF_v3_1149	RALW3_v3_1827	CONV	Ban	NA	dn	NA	NA	dnaK	1959	chaperone Hsp70 in DNA biosynthesis/cell division	CELLULAR PROCESSES AND SIGNALING	O	Posttranslational modification, protein turnover, chaperones	COG0443
1292	RALBF_v3_1148	RALW3_v3_1828	CONV	Ban	NA	dn	NA	NA	dnaJ	1146	heat shock protein (Hsp40), co-chaperone with DnaK	CELLULAR PROCESSES AND SIGNALING	O	Posttranslational modification, protein turnover, chaperones	COG0484
389	RALBF_v3_1147	RALW3_v3_1829	CONV	Ban	NA	dn	NA	NA	pabB	1887	Para-aminobenzoate synthetase componentIprotein	METABOLISM	E	Amino acid transport and metabolism	COG0147,COG0115
3219	RALBF_v3_1090	RALW3_v3_1889	CONV	Ban	NA	dn	NA	NA	sodB	579	superoxide dismutase	METABOLISM	P	Inorganic ion transport and metabolism	COG0605
4374	RALBF_v3_1085	RALW3_v3_1894	CONV	Ban	NA	dn	NA	NA	hupA	285	DNA-binding protein HU-alpha	INFORMATION STORAGE AND PROCESSING	L	Replication, recombination and repair	COG0776
4630	RALBF_v3_1051	RALW3_v3_1929	CONV	Ban	NA	dn	NA	NA	-	207	conserved exported protein of unknown function	INFORMATION STORAGE AND PROCESSING	J	Translation, ribosomal structure and biogenesis	COG2058
1973	RALBF_v3_0849	RALW3_v3_2137	CONV	Ban	NA	dn	NA	NA	gltI	927	glutamate and aspartate transporter subunit ; periplasmic-binding component of ABC superfamily	METABOLISM	E	Amino acid transport and metabolism	COG0834
439	RALBF_v3_0733	RALW3_v3_2252	CONV	Ban	NA	dn	NA	NA	-	1767	Hemolysin activator translocator	CELLULAR PROCESSES AND SIGNALING	U	Intracellular trafficking, secretion, and vesicular transport	COG2831
655	RALBF_v3_0687	RALW3_v3_2311	CONV	Ban	NA	dn	NA	NA	xdhA	1536	Xanthine dehydrogenase (Subunit a) protein	METABOLISM	F	Nucleotide transport and metabolism	COG4630
4393	RALBF_v3_3316	RALW3_v3_2727	CONV	Ban	NA	dn	NA	NA	rpmE	264	50S ribosomal protein L31, type B subfamily	INFORMATION STORAGE AND PROCESSING	J	Translation, ribosomal structure and biogenesis	COG0254
155	RALBF_v3_0006	RALW3_v3_2891	CONV	Ban	NA	dn	NA	NA	clpB	2589	Chaperone	CELLULAR PROCESSES AND SIGNALING	O	Posttranslational modification, protein turnover, chaperones	COG0542
2001	RALBF_v3_mp1865	RALW3_v3_mp0128	CONV	Ban	NA	dn	NA	NA	-	915	conserved protein of unknown function	NA	NA	NA	NA
2672	RALBF_v3_mp1391	RALW3_v3_mp0334	CONV	Ban	NA	dn	NA	NA	-	741	protein of unknown function	NA	NA	NA	NA
1885	RALBF_v3_mp0261	RALW3_v3_mp0484	CONV	Ban	NA	dn	NA	NA	-	948	conserved protein of unknown function	NA	NA	NA	NA
1935	RALBF_v3_mp0263	RALW3_v3_mp0487	CONV	Ban	NA	dn	NA	NA	rarD	942	putative multidrug resistance efflux transporter	METABOLISM	E	Amino acid transport and metabolism	COG0697
2443	RALBF_v3_mp0268	RALW3_v3_mp0492	CONV	Ban	NA	dn	NA	NA	ydfG	813	NADP-dependent l-serine/l-allo-threonine dehydrogenase ydfg	METABOLISM	I	Lipid transport and metabolism	COG1028
4293	RALBF_v3_mp0269	RALW3_v3_mp0493	CONV	Ban	NA	dn	NA	NA	-	288	protein of unknown function	NA	NA	NA	NA
3187	RALBF_v3_mp0270	RALW3_v3_mp0494	CONV	Ban	NA	dn	NA	NA	-	606	Transcriptional regulator, TetR family	INFORMATION STORAGE AND PROCESSING	K	Transcription	COG1309
4656	RALBF_v3_mp0980	RALW3_v3_mp0732	CONV	Ban	NA	dn	NA	NA	-	189	protein of unknown function	NA	NA	NA	NA
1217	RALBF_v3_mp0954	RALW3_v3_mp0758	CONV	Ban	NA	dn	NA	NA	acrA	1230	multidrug efflux system	CELLULAR PROCESSES AND SIGNALING	M	Cell wall/membrane/envelope biogenesis	COG0845
4	RALBF_v3_mp0676	RALW3_v3_mp1030	CONV	Ban	NA	dn	NA	NA	-	9807	putative hemagglutinin-related protein	CELLULAR PROCESSES AND SIGNALING	U	Intracellular trafficking, secretion, and vesicular transport	COG3210
3667	RALBF_v3_mp0598	RALW3_v3_mp1108	CONV	Ban	NA	dn	NA	NA	-	459	conserved exported protein of unknown function	NA	NA	NA	NA
4500	RALBF_v3_mp0548	RALW3_v3_mp1158	CONV	Ban	NA	dn	NA	NA	-	231	conserved protein of unknown function	NA	NA	NA	NA
4401	RALBF_v3_mp0547	RALW3_v3_mp1159	CONV	Ban	NA	dn	NA	NA	-	261	conserved protein of unknown function	NA	NA	NA	NA
4755	RALBF_v3_mp0546	RALW3_v3_mp1160	CONV	Ban	NA	dn	NA	NA	-	162	protein of unknown function	NA	NA	NA	NA
3324	RALBF_v3_mp0545	RALW3_v3_mp1161	CONV	Ban	NA	dn	NA	NA	-	543	protein of unknown function	NA	NA	NA	NA
4387	RALBF_v3_mp0544	RALW3_v3_mp1162	CONV	Ban	NA	dn	NA	NA	-	261	protein of unknown function	NA	NA	NA	NA
3882	RALBF_v3_mp0500	RALW3_v3_mp1210	CONV	Ban	NA	dn	NA	NA	-	393	conserved protein of unknown function	NA	NA	NA	NA
4062	RALBF_v3_mp1870	RALW3_v3_mp1364	CONV	Ban	NA	dn	NA	NA	-	372	conserved protein of unknown function	INFORMATION STORAGE AND PROCESSING	L	Replication, recombination and repair	COG3293
2179	RALBF_v3_mp1494	RALW3_v3_mp1507	CONV	Ban	NA	dn	NA	NA	-	873	conserved protein of unknown function	NA	NA	NA	NA
3288	RALBF_v3_mp1563	RALW3_v3_mp1576	CONV	Ban	NA	dn	NA	NA	ahpC	564	alkyl hydroperoxide reductase, C22 subunit	CELLULAR PROCESSES AND SIGNALING	O	Posttranslational modification, protein turnover, chaperones	COG0450
3295	RALBF_v3_mp1580	RALW3_v3_mp1594	CONV	Ban	NA	dn	NA	NA	-	558	conserved protein of unknown function	NA	NA	NA	NA
4052	RALBF_v3_2930	RALW3_v3_0064	CONV	Ban	NA	up	NA	NA	-	363	Transcription regulator protein	INFORMATION STORAGE AND PROCESSING	K	Transcription	COG1733
3827	RALBF_v3_2928	RALW3_v3_0066	CONV	Ban	NA	up	NA	NA	-	426	Universal stress protein (Usp) (fragment)	CELLULAR PROCESSES AND SIGNALING	T	Signal transduction mechanisms	COG0589
3098	RALBF_v3_2927	RALW3_v3_0067	CONV	Ban	NA	up	NA	NA	-	633	putative transporter, LysE family	METABOLISM	E	Amino acid transport and metabolism	COG1280
1124	RALBF_v3_2926	RALW3_v3_0068	CONV	Ban	NA	up	NA	NA	-	1251	Sulfite:cytochrome c oxidoreductase (Subunit a) protein	POORLY CHARACTERIZED	R	General function prediction only	COG2041
2910	RALBF_v3_2646	RALW3_v3_0357	CONV	Ban	NA	up	NA	NA	-	699	putative response regulator, CheY family	INFORMATION STORAGE AND PROCESSING	K	Transcription	COG0745
648	RALBF_v3_2645	RALW3_v3_0358	CONV	Ban	NA	up	NA	NA	-	1542	Sensory histidine kinase	CELLULAR PROCESSES AND SIGNALING	T	Signal transduction mechanisms	COG0642
4182	RALBF_v3_2644	RALW3_v3_0359	CONV	Ban	NA	up	NA	NA	-	318	conserved protein of unknown function	POORLY CHARACTERIZED	S	Function unknown	COG4327
3890	RALBF_v3_2466	RALW3_v3_0526	CONV	Ban	NA	up	NA	NA	-	405	Ribbon-helix-helix motif harboring protein	POORLY CHARACTERIZED	R	General function prediction only	COG4321
3463	RALBF_v3_2389	RALW3_v3_0602	CONV	Ban	NA	up	NA	NA	-	516	conserved protein of unknown function	NA	NA	NA	NA
2071	RALBF_v3_2276	RALW3_v3_0715	CONV	Ban	NA	up	NA	NA	-	912	Esterase of the alpha-beta hydrolase superfamily protein	POORLY CHARACTERIZED	R	General function prediction only	COG1752
3395	RALBF_v3_2275	RALW3_v3_0716	CONV	Ban	NA	up	NA	NA	-	525	Putative mannose-6-phosphate isomerase protein (fragment)	METABOLISM	G	Carbohydrate transport and metabolism	COG4101
4299	RALBF_v3_2221	RALW3_v3_0770	CONV	Ban	NA	up	NA	NA	-	294	conserved protein of unknown function	POORLY CHARACTERIZED	S	Function unknown	COG4274
3553	RALBF_v3_2190	RALW3_v3_0800	CONV	Ban	NA	up	NA	NA	-	480	conserved protein of unknown function	POORLY CHARACTERIZED	S	Function unknown	COG2764
1227	RALBF_v3_2002	RALW3_v3_0978	CONV	Ban	NA	up	NA	NA	cheY	1212	Chemotaxis response regulator protein	CELLULAR PROCESSES AND SIGNALING	T	Signal transduction mechanisms	COG0784,COG2200
4323	RALBF_v3_1983	RALW3_v3_0993	CONV	Ban	NA	up	NA	NA	acyP	288	Acylphosphatase 2	METABOLISM	C	Energy production and conversion	COG1254
3972	RALBF_v3_1416	RALW3_v3_1563	CONV	Ban	NA	up	NA	NA	fliT	384	Flagellar protein FliT	NA	NA	NA	NA
2928	RALBF_v3_1299	RALW3_v3_1678	CONV	Ban	NA	up	NA	NA	-	696	conserved exported protein of unknown function	NA	NA	NA	NA
3148	RALBF_v3_1042	RALW3_v3_1949	CONV	Ban	NA	up	NA	NA	-	621	conserved membrane protein of unknown function	NA	NA	NA	NA
3555	RALBF_v3_0560	RALW3_v3_2436	CONV	Ban	NA	up	NA	NA	phaP	492	Polyhydroxybutyrate granule-associated protein (Phasin) phap3	NA	NA	NA	NA
4364	RALBF_v3_0553	RALW3_v3_2442	CONV	Ban	NA	up	NA	NA	hemP	279	Hemin uptake protein	METABOLISM	P	Inorganic ion transport and metabolism	COG4256
1526	RALBF_v3_3240	RALW3_v3_2648	CONV	Ban	NA	up	NA	NA	yeiH	1101	conserved hypothetical protein; putative inner membrane protein	POORLY CHARACTERIZED	S	Function unknown	COG2855
3564	RALBF_v3_3241	RALW3_v3_2649	CONV	Ban	NA	up	NA	NA	-	495	conserved protein of unknown function	INFORMATION STORAGE AND PROCESSING	K	Transcription	COG1846
2707	RALBF_v3_3288	RALW3_v3_2698	CONV	Ban	NA	up	NA	NA	-	726	conserved protein of unknown function	POORLY CHARACTERIZED	S	Function unknown	COG2258
2331	RALBF_v3_3378	RALW3_v3_2787	CONV	Ban	NA	up	NA	NA	iolI	846	Protein implicated in myo-inositol catabolique pathway	METABOLISM	G	Carbohydrate transport and metabolism	COG4130
1695	RALBF_v3_3393	RALW3_v3_2802	CONV	Ban	NA	up	NA	NA	idhA	1029	Inositol 2-dehydrogenase	POORLY CHARACTERIZED	R	General function prediction only	COG0673
2188	RALBF_v3_3408	RALW3_v3_2817	CONV	Ban	NA	up	NA	NA	cof	888	Hydrolase of the had superfamily protein	POORLY CHARACTERIZED	R	General function prediction only	COG0561
3689	RALBF_v3_0027	RALW3_v3_2912	CONV	Ban	NA	up	NA	NA	-	456	conserved protein of unknown function	POORLY CHARACTERIZED	S	Function unknown	COG2105
2805	RALBF_v3_0124	RALW3_v3_3013	CONV	Ban	NA	up	NA	NA	pcaG	699	protocatechuate 3,4-dioxygenase alpha chain (3,4-PCD)	METABOLISM	Q	Secondary metabolites biosynthesis, transport and catabolism	COG3485
3047	RALBF_v3_0148	RALW3_v3_3037	CONV	Ban	NA	up	NA	NA	-	642	conserved protein of unknown function	POORLY CHARACTERIZED	S	Function unknown	COG3427
188	RALBF_v3_0152	RALW3_v3_3041	CONV	Ban	NA	up	NA	NA	coxL	2385	Carbon monoxide dehydrogenase large chain (CO dehydrogenase subunit L) (CO-DH L)	METABOLISM	C	Energy production and conversion	COG1529
1643	RALBF_v3_0239	RALW3_v3_3121	CONV	Ban	NA	up	NA	NA	gbd	1149	NAD-DEPENDENT 4-HYDROXYBUTYRATE DEHYDROGENASE OXIDOREDUCTASE PROTEIN	METABOLISM	C	Energy production and conversion	COG1454
1903	RALBF_v3_0240	RALW3_v3_3122	CONV	Ban	NA	up	NA	NA	dehH	936	Haloacetate dehalogenase	POORLY CHARACTERIZED	R	General function prediction only	COG0596
2568	RALBF_v3_0247	RALW3_v3_3129	CONV	Ban	NA	up	NA	NA	-	783	putative DEHYDROGENASE OXIDOREDUCTASE	METABOLISM	I	Lipid transport and metabolism	COG1028
4079	RALBF_v3_0310	RALW3_v3_3192	CONV	Ban	NA	up	NA	NA	-	420	conserved exported protein of unknown function	NA	NA	NA	NA
3822	RALBF_v3_0495	RALW3_v3_3378	CONV	Ban	NA	up	NA	NA	-	423	protein of unknown function	NA	NA	NA	NA
556	RALBF_v3_mp1741	RALW3_v3_mp0014	CONV	Ban	NA	up	NA	NA	-	1620	Long-chain-fatty-acid--CoA ligase (fragment)	METABOLISM	I	Lipid transport and metabolism	COG0365
1140	RALBF_v3_mp1742	RALW3_v3_mp0015	CONV	Ban	NA	up	NA	NA	-	1266	Long-chain-fatty-acid--CoA ligase (fragment)	METABOLISM	I	Lipid transport and metabolism	COG1960
2289	RALBF_v3_mp1743	RALW3_v3_mp0016	CONV	Ban	NA	up	NA	NA	paaG	852	Enoyl-coa hydratase protein	METABOLISM	I	Lipid transport and metabolism	COG1024
3144	RALBF_v3_mp1744	RALW3_v3_mp0017	CONV	Ban	NA	up	NA	NA	-	612	conserved protein of unknown function	INFORMATION STORAGE AND PROCESSING	K	Transcription	COG1846
2617	RALBF_v3_mp1745	RALW3_v3_mp0018	CONV	Ban	NA	up	NA	NA	actIII	774	putative ketoacyl reductase	METABOLISM	I	Lipid transport and metabolism	COG1028
184	RALBF_v3_mp1746	RALW3_v3_mp0019	CONV	Ban	NA	up	NA	NA	namA	2358	Nadph dehydrogenasE	METABOLISM	C	Energy production and conversion	COG0654,COG1902
3858	RALBF_v3_mp1464	RALW3_v3_mp0262	CONV	Ban	NA	up	NA	NA	-	402	Cysteine-rich protein	METABOLISM	C	Energy production and conversion	COG1145
1704	RALBF_v3_mp1375	RALW3_v3_mp0348	CONV	Ban	NA	up	NA	NA	phaC	999	Polyhydroxyalkanoic acid synthase	METABOLISM	I	Lipid transport and metabolism	COG3243
3493	RALBF_v3_mp0312	RALW3_v3_mp0545	CONV	Ban	NA	up	NA	NA	-	510	conserved exported protein of unknown function	INFORMATION STORAGE AND PROCESSING	L	Replication, recombination and repair	COG0742
1741	RALBF_v3_mp1112	RALW3_v3_mp0597	CONV	Ban	NA	up	NA	NA	rfaC	999	Lipopolysaccharide heptosyltransferase protein	CELLULAR PROCESSES AND SIGNALING	M	Cell wall/membrane/envelope biogenesis	COG0859
3801	RALBF_v3_mp1110	RALW3_v3_mp0599	CONV	Ban	NA	up	NA	NA	-	432	conserved protein of unknown function	POORLY CHARACTERIZED	S	Function unknown	COG3795
25	RALBF_v3_mp1097	RALW3_v3_mp0612	CONV	Ban	NA	up	NA	NA	gdhB	4986	NAD-specific glutamate dehydrogenase	METABOLISM	E	Amino acid transport and metabolism	COG2902
2200	RALBF_v3_mp1051	RALW3_v3_mp0660	CONV	Ban	NA	up	NA	NA	-	912	conserved membrane protein of unknown function	METABOLISM	E	Amino acid transport and metabolism	COG0697
3391	RALBF_v3_mp0983	RALW3_v3_mp0728	CONV	Ban	NA	up	NA	NA	-	546	conserved protein of unknown function	INFORMATION STORAGE AND PROCESSING	K	Transcription	COG1396
608	RALBF_v3_mp0940	RALW3_v3_mp0770	CONV	Ban	NA	up	NA	NA	garD	1602	D-galactarate dehydratase	METABOLISM	G	Carbohydrate transport and metabolism	COG2721
2306	RALBF_v3_mp0939	RALW3_v3_mp0771	CONV	Ban	NA	up	NA	NA	wcaG	849	Nad-dependent epimerase/dehydratase protein	METABOLISM	G	Carbohydrate transport and metabolism	COG0451
2088	RALBF_v3_mp0938	RALW3_v3_mp0772	CONV	Ban	NA	up	NA	NA	-	885	Gluconolactonase protein	METABOLISM	G	Carbohydrate transport and metabolism	COG3386
3617	RALBF_v3_mp0834	RALW3_v3_mp0869	CONV	Ban	NA	up	NA	NA	-	465	protein of unknown function	NA	NA	NA	NA
3944	RALBF_v3_mp0829	RALW3_v3_mp0874	CONV	Ban	NA	up	NA	NA	-	387	conserved exported protein of unknown function	NA	NA	NA	NA
3217	RALBF_v3_mp0813	RALW3_v3_mp0890	CONV	Ban	NA	up	NA	NA	-	675	Integral membrane protein (Rhomboid family)	POORLY CHARACTERIZED	R	General function prediction only	COG0705
540	RALBF_v3_mp0812	RALW3_v3_mp0891	CONV	Ban	NA	up	NA	NA	tek	1704	Tek-related protein	CELLULAR PROCESSES AND SIGNALING	U	Intracellular trafficking, secretion, and vesicular transport	COG5295
412	RALBF_v3_mp0774	RALW3_v3_mp0931	CONV	Ban	NA	up	NA	NA	-	1824	Type I (Cyclolysin-type) secretion system ATP-binding component	CELLULAR PROCESSES AND SIGNALING	V	Defense mechanisms	COG1132
261	RALBF_v3_mp0773	RALW3_v3_mp0932	CONV	Ban	NA	up	NA	NA	fyuA	2160	TonB dependant receptor for the bacteriocin pesticin and for the siderophore yersiniabactin (IRPC)	METABOLISM	P	Inorganic ion transport and metabolism	COG1629
3704	RALBF_v3_mp0771	RALW3_v3_mp0934	CONV	Ban	NA	up	NA	NA	-	444	conserved protein of unknown function	NA	NA	NA	NA
18	RALBF_v3_mp0770	RALW3_v3_mp0935	CONV	Ban	NA	up	NA	NA	irp	6222	High-molecular-weight protein 2	METABOLISM	Q	Secondary metabolites biosynthesis, transport and catabolism	COG1020
3	RALBF_v3_mp0768	RALW3_v3_mp0937	CONV	Ban	NA	up	NA	NA	rhiC	9735	Rhic polyketide synthase, rhizoxin biosynthesis	METABOLISM	Q	Secondary metabolites biosynthesis, transport and catabolism	COG3321,COG1020,COG3319
1408	RALBF_v3_mp0767	RALW3_v3_mp0938	CONV	Ban	NA	up	NA	NA	pchG	1128	Siderophore biosynthesis protein, thiazolinyl-S-HMWP1 reductase YbtU	METABOLISM	Q	Secondary metabolites biosynthesis, transport and catabolism	COG4693
2512	RALBF_v3_mp0766	RALW3_v3_mp0939	CONV	Ban	NA	up	NA	NA	angT	768	putative anguibactin biosynthesis thioesterase AngT	METABOLISM	Q	Secondary metabolites biosynthesis, transport and catabolism	COG3208
100	RALBF_v3_mp0765	RALW3_v3_mp0940	CONV	Ban	NA	up	NA	NA	trpE	3024	Anthranilate synthase component I	METABOLISM	Q	Secondary metabolites biosynthesis, transport and catabolism	COG1021
4377	RALBF_v3_mp0730	RALW3_v3_mp0976	CONV	Ban	NA	up	NA	NA	-	270	putative signal peptide protein	NA	NA	NA	NA
892	RALBF_v3_mp0719	RALW3_v3_mp0986	CONV	Ban	NA	up	NA	NA	-	1386	Amino acid transporter protein	METABOLISM	E	Amino acid transport and metabolism	COG0531
3350	RALBF_v3_mp0655	RALW3_v3_mp1052	CONV	Ban	NA	up	NA	NA	cpaA	552	prepilin peptidase transmembrane protein (cpaA)	CELLULAR PROCESSES AND SIGNALING	O	Posttranslational modification, protein turnover, chaperones	COG4960
1930	RALBF_v3_mp0630	RALW3_v3_mp1077	CONV	Ban	NA	up	NA	NA	-	945	Transcriptional regulator of glycine cleavage system operon, lysr family	INFORMATION STORAGE AND PROCESSING	K	Transcription	COG0583
226	RALBF_v3_mp0507	RALW3_v3_mp1203	CONV	Ban	NA	up	NA	NA	pdxA	2310	4-hydroxythreonine-4-phosphate dehydrogenase (4-(Phosphohydroxy)-l-threonine dehydrogenase) protein	POORLY CHARACTERIZED	S	Function unknown	COG3395
812	RALBF_v3_mp0506	RALW3_v3_mp1204	CONV	Ban	NA	up	NA	NA	putP	1431	putative Na+/solute symporter	METABOLISM	E	Amino acid transport and metabolism	COG0591
1222	RALBF_v3_mp0505	RALW3_v3_mp1205	CONV	Ban	NA	up	NA	NA	-	1179	conserved protein of unknown function	METABOLISM	G	Carbohydrate transport and metabolism	COG4692
1106	RALBF_v3_mp0440	RALW3_v3_mp1267	CONV	Ban	NA	up	NA	NA	-	1260	Leucine-specific binding transmembrane protein	METABOLISM	E	Amino acid transport and metabolism	COG0683
934	RALBF_v3_mp0405	RALW3_v3_mp1302	CONV	Ban	NA	up	NA	NA	-	1326	putative MFS transporter	METABOLISM	E	Amino acid transport and metabolism	COG0477
3663	RALBF_v3_mp0404	RALW3_v3_mp1303	CONV	Ban	NA	up	NA	NA	aroQ	465	3-dehydroquinate dehydratase 2	METABOLISM	E	Amino acid transport and metabolism	COG0757
1945	RALBF_v3_mp0403	RALW3_v3_mp1304	CONV	Ban	NA	up	NA	NA	aroE	954	Shikimate dehydrogenase	METABOLISM	E	Amino acid transport and metabolism	COG0169
1629	RALBF_v3_mp0402	RALW3_v3_mp1305	CONV	Ban	NA	up	NA	NA	ompC	1044	Outer membrane porin protein 32	CELLULAR PROCESSES AND SIGNALING	M	Cell wall/membrane/envelope biogenesis	COG3203
388	RALBF_v3_mp0401	RALW3_v3_mp1306	CONV	Ban	NA	up	NA	NA	hpd	1881	4-hydroxyphenylpyruvate dioxygenase	METABOLISM	E	Amino acid transport and metabolism	COG3185
4347	RALBF_v3_mp1503	RALW3_v3_mp1515	CONV	Ban	NA	up	NA	NA	-	273	conserved protein of unknown function	NA	NA	NA	NA
3687	RALBF_v3_mp1561	RALW3_v3_mp1573	CONV	Ban	NA	up	NA	NA	fur	456	DNA-binding transcriptional dual regulator of siderophore biosynthesis and transport	METABOLISM	P	Inorganic ion transport and metabolism	COG0735
1378	RALBF_v3_mp1565	RALW3_v3_mp1578	CONV	Ban	NA	up	NA	NA	hemS	1140	Hemin transport protein HemS	METABOLISM	P	Inorganic ion transport and metabolism	COG3720
4701	RALBF_v3_mp1566	RALW3_v3_mp1579	CONV	Ban	NA	up	NA	NA	hmuV	186	Hemin ABC transport system, ATP-binding protein	METABOLISM	H	Coenzyme transport and metabolism	COG1120
26	RALBF_v3_2198	RALW3_v3_0793	CONV	Mel	NA	NA	NA	dn	-	5025	Hemagglutinin-related autotransporter protein	NA	NA	NA	NA
1303	RALBF_v3_2159	RALW3_v3_0831	CONV	Mel	NA	NA	NA	dn	-	1173	Peptidoglycan-binding LysM	POORLY CHARACTERIZED	S	Function unknown	COG1652
1870	RALBF_v3_1703	RALW3_v3_1275	CONV	Mel	NA	NA	NA	dn	degP	966	Periplasmic protease contains two pdz domain	CELLULAR PROCESSES AND SIGNALING	O	Posttranslational modification, protein turnover, chaperones	COG0265
4601	RALBF_v3_1041	RALW3_v3_1950	CONV	Mel	NA	NA	NA	dn	cspD	204	Cold shock-like protein CspD (CSP-D)	INFORMATION STORAGE AND PROCESSING	K	Transcription	COG1278
369	RALBF_v3_0975	RALW3_v3_2014	CONV	Mel	NA	NA	NA	dn	aleB	1881	Tonb-dependent siderophore receptor	METABOLISM	H	Coenzyme transport and metabolism	COG4206
1729	RALBF_v3_0744	RALW3_v3_2240	CONV	Mel	NA	NA	NA	dn	-	1020	putative trap dicarboxylate transporter, dctp subunit	METABOLISM	G	Carbohydrate transport and metabolism	COG1638
816	RALBF_v3_0376	RALW3_v3_3260	CONV	Mel	NA	NA	NA	dn	yhdG	1431	Uncharacterized amino acid permease YhdG	METABOLISM	E	Amino acid transport and metabolism	COG0531
1654	RALBF_v3_mp0205	RALW3_v3_mp0428	CONV	Mel	NA	NA	NA	dn	tauA	1041	Periplasmic substrate-binding protein	METABOLISM	P	Inorganic ion transport and metabolism	COG0715
2177	RALBF_v3_mp0206	RALW3_v3_mp0429	CONV	Mel	NA	NA	NA	dn	ssuC	897	Aliphatic sulfonates transmembrane protein	METABOLISM	P	Inorganic ion transport and metabolism	COG0600
498	RALBF_v3_mp1029	RALW3_v3_mp0683	CONV	Mel	NA	NA	NA	dn	ripTPS	1692	Type III effector protein , with T6P synthase domain	METABOLISM	G	Carbohydrate transport and metabolism	COG0380
1362	RALBF_v3_mp0660	RALW3_v3_mp1047	CONV	Mel	NA	NA	NA	dn	-	1155	putative cpaF1, type II secretion system ATP_binding component	CELLULAR PROCESSES AND SIGNALING	U	Intracellular trafficking, secretion, and vesicular transport	COG4962
796	RALBF_v3_mp0659	RALW3_v3_mp1048	CONV	Mel	NA	NA	NA	dn	cpaE	1449	Pilus assembly protein	CELLULAR PROCESSES AND SIGNALING	U	Intracellular trafficking, secretion, and vesicular transport	COG4963
907	RALBF_v3_mp0658	RALW3_v3_mp1049	CONV	Mel	NA	NA	NA	dn	cpaC	1389	Pilus assembly protein, secretin cpac	CELLULAR PROCESSES AND SIGNALING	U	Intracellular trafficking, secretion, and vesicular transport	COG4964
2040	RALBF_v3_mp0657	RALW3_v3_mp1050	CONV	Mel	NA	NA	NA	dn	cpaB	936	Pilus assembly protein cpab	CELLULAR PROCESSES AND SIGNALING	U	Intracellular trafficking, secretion, and vesicular transport	COG3745
374	RALBF_v3_mp1286	RALW3_v3_mp1455	CONV	Mel	NA	NA	NA	dn	-	1929	conserved membrane protein of unknown function	CELLULAR PROCESSES AND SIGNALING	O	Posttranslational modification, protein turnover, chaperones	COG2214
467	RALBF_v3_mp1287	RALW3_v3_mp1456	CONV	Mel	NA	NA	NA	dn	hscC	1770	Chaperone protein HscC	CELLULAR PROCESSES AND SIGNALING	O	Posttranslational modification, protein turnover, chaperones	COG0443
1605	RALBF_v3_2761	RALW3_v3_0233	CONV	Mel	NA	NA	NA	up	yfdH	1059	bactoprenol glucosyl transferase; CPS-53 (KpLE1) prophage	CELLULAR PROCESSES AND SIGNALING	M	Cell wall/membrane/envelope biogenesis	COG0463
132	RALBF_v3_2707	RALW3_v3_0295	CONV	Mel	NA	NA	NA	up	-	2712	Signal transduction protein eal-ggdef domains	CELLULAR PROCESSES AND SIGNALING	T	Signal transduction mechanisms	COG2202,COG2203,COG2199,COG2200
4468	RALBF_v3_2701	RALW3_v3_0301	CONV	Mel	NA	NA	NA	up	-	249	ATP dependent DNA ligase (fragment)	NA	NA	NA	NA
2082	RALBF_v3_2611	RALW3_v3_0383	CONV	Mel	NA	NA	NA	up	-	897	putative Quercetin 2,3-dioxygenase	POORLY CHARACTERIZED	R	General function prediction only	COG1741
2791	RALBF_v3_2504	RALW3_v3_0489	CONV	Mel	NA	NA	NA	up	-	705	Peptidase protein	POORLY CHARACTERIZED	R	General function prediction only	COG3271
3798	RALBF_v3_2503	RALW3_v3_0490	CONV	Mel	NA	NA	NA	up	-	432	conserved exported protein of unknown function	NA	NA	NA	NA
4603	RALBF_v3_2282	RALW3_v3_0709	CONV	Mel	NA	NA	NA	up	-	204	conserved protein of unknown function	NA	NA	NA	NA
2241	RALBF_v3_2164	RALW3_v3_0826	CONV	Mel	NA	NA	NA	up	-	861	similar to htpX, putative metalloendopeptidase, family M48	CELLULAR PROCESSES AND SIGNALING	O	Posttranslational modification, protein turnover, chaperones	COG0501
1053	RALBF_v3_2129	RALW3_v3_0861	CONV	Mel	NA	NA	NA	up	ripI	1293	type III effector protein	NA	NA	NA	NA
2251	RALBF_v3_1695	RALW3_v3_1282	CONV	Mel	NA	NA	NA	up	-	855	conserved protein of unknown function	NA	NA	NA	NA
2502	RALBF_v3_1608	RALW3_v3_1371	CONV	Mel	NA	NA	NA	up	ompV	786	MltA-interacting MipA family protein	CELLULAR PROCESSES AND SIGNALING	M	Cell wall/membrane/envelope biogenesis	COG3713
4486	RALBF_v3_1204	RALW3_v3_1771	CONV	Mel	NA	NA	NA	up	-	243	conserved protein of unknown function	NA	NA	NA	NA
4499	RALBF_v3_1076	RALW3_v3_1903	CONV	Mel	NA	NA	NA	up	-	243	conserved exported protein of unknown function	NA	NA	NA	NA
3932	RALBF_v3_1050	RALW3_v3_1931	CONV	Mel	NA	NA	NA	up	-	375	protein of unknown function	NA	NA	NA	NA
4294	RALBF_v3_0828	RALW3_v3_2159	CONV	Mel	NA	NA	NA	up	-	291	conserved protein of unknown function	NA	NA	NA	NA
4253	RALBF_v3_0719	RALW3_v3_2278	CONV	Mel	NA	NA	NA	up	-	306	conserved protein of unknown function	NA	NA	NA	NA
3251	RALBF_v3_3145	RALW3_v3_2556	CONV	Mel	NA	NA	NA	up	iscR	582	DNA-binding transcriptional repressor	INFORMATION STORAGE AND PROCESSING	K	Transcription	COG1959
3805	RALBF_v3_3464	RALW3_v3_2870	CONV	Mel	NA	NA	NA	up	-	426	conserved exported protein of unknown function	NA	NA	NA	NA
1684	RALBF_v3_0147	RALW3_v3_3036	CONV	Mel	NA	NA	NA	up	coxI	1032	carbon monoxide dehydrogenase accessory protein; may be involved in the anchoring of CO dehydrogenase to the cytoplasmic membrane	CELLULAR PROCESSES AND SIGNALING	O	Posttranslational modification, protein turnover, chaperones	COG1975
2549	RALBF_v3_0163	RALW3_v3_3054	CONV	Mel	NA	NA	NA	up	ripM	789	fragment of type III effector protein, RipM (part 3)	METABOLISM	E	Amino acid transport and metabolism	COG0477
3333	RALBF_v3_0361	RALW3_v3_3244	CONV	Mel	NA	NA	NA	up	-	558	conserved protein of unknown function	NA	NA	NA	NA
2406	RALBF_v3_mp1804	RALW3_v3_mp0076	CONV	Mel	NA	NA	NA	up	-	795	Deacetylase protein	POORLY CHARACTERIZED	R	General function prediction only	COG3233
4759	RALBF_v3_mp1811	RALW3_v3_mp0082	CONV	Mel	NA	NA	NA	up	ytjA	168	hypothetical protein	POORLY CHARACTERIZED	S	Function unknown	COG5487
4255	RALBF_v3_mp1812	RALW3_v3_mp0083	CONV	Mel	NA	NA	NA	up	-	309	conserved protein of unknown function	NA	NA	NA	NA
1900	RALBF_v3_mp1813	RALW3_v3_mp0084	CONV	Mel	NA	NA	NA	up	rbn	972	Ribonuclease rnase bn (Rbn) protein	POORLY CHARACTERIZED	S	Function unknown	COG1295
4276	RALBF_v3_mp1814	RALW3_v3_mp0085	CONV	Mel	NA	NA	NA	up	-	306	conserved protein of unknown function	NA	NA	NA	NA
4633	RALBF_v3_mp1819	RALW3_v3_mp0090	CONV	Mel	NA	NA	NA	up	-	189	conserved protein of unknown function	INFORMATION STORAGE AND PROCESSING	J	Translation, ribosomal structure and biogenesis	COG0441
771	RALBF_v3_mp0141	RALW3_v3_mp0218	CONV	Mel	NA	NA	NA	up	mucD	1473	putative periplasmic serine endoprotease DegP-like	CELLULAR PROCESSES AND SIGNALING	O	Posttranslational modification, protein turnover, chaperones	COG0265
4074	RALBF_v3_mp1374	RALW3_v3_mp0349	CONV	Mel	NA	NA	NA	up	-	345	conserved exported protein of unknown function	NA	NA	NA	NA
2052	RALBF_v3_mp0227	RALW3_v3_mp0450	CONV	Mel	NA	NA	NA	up	yihG	900	putative acyltransferase YihG	METABOLISM	I	Lipid transport and metabolism	COG0204
1436	RALBF_v3_mp1111	RALW3_v3_mp0598	CONV	Mel	NA	NA	NA	up	-	1128	Acyltransferase protein	METABOLISM	I	Lipid transport and metabolism	COG1835
958	RALBF_v3_mp0707	RALW3_v3_mp0997	CONV	Mel	NA	NA	NA	up	-	1338	Omega-amino acid--pyruvate aminotransferase	METABOLISM	H	Coenzyme transport and metabolism	COG0161
1347	RALBF_v3_mp0669	RALW3_v3_mp1038	CONV	Mel	NA	NA	NA	up	-	1155	Oxidoreductase myo-inositol 2-dehydrogenase protein	POORLY CHARACTERIZED	R	General function prediction only	COG0673
2567	RALBF_v3_mp0632	RALW3_v3_mp1075	CONV	Mel	NA	NA	NA	up	-	768	Zinc finger protein	POORLY CHARACTERIZED	S	Function unknown	COG1656
3586	RALBF_v3_mp0621	RALW3_v3_mp1086	CONV	Mel	NA	NA	NA	up	-	474	Lactoylglutathione lyase (Glyoxalase family)	METABOLISM	E	Amino acid transport and metabolism	COG0346
4179	RALBF_v3_mp0620	RALW3_v3_mp1087	CONV	Mel	NA	NA	NA	up	arsR	324	Arsenical resistance transcriptional regulator, arsr	INFORMATION STORAGE AND PROCESSING	K	Transcription	COG0640
3851	RALBF_v3_mp0529	RALW3_v3_mp1178	CONV	Mel	NA	NA	NA	up	-	417	conserved protein of unknown function	NA	NA	NA	NA
1159	RALBF_v3_mp0344	RALW3_v3_mp1360	CONV	Mel	NA	NA	NA	up	salY	1263	Abc-type transport system , permease component protein	CELLULAR PROCESSES AND SIGNALING	V	Defense mechanisms	COG0577
843	RALBF_v3_mp1313	RALW3_v3_mp1482	CONV	Mel	NA	NA	NA	up	-	1422	TypeIsecretion system, outer membrane chanel lipoprotein	CELLULAR PROCESSES AND SIGNALING	M	Cell wall/membrane/envelope biogenesis	COG1538
2236	RALBF_v3_mp1501	RALW3_v3_mp1514	CONV	Mel	NA	NA	NA	up	-	882	Negative regulator of exopolysaccharide production transcription regulator protein	INFORMATION STORAGE AND PROCESSING	K	Transcription	COG2197
3034	RALBF_v3_mp1549	RALW3_v3_mp1561	CONV	Mel	NA	NA	NA	up	pcp	648	Pyrrolidone-carboxylate peptidase 2	CELLULAR PROCESSES AND SIGNALING	O	Posttranslational modification, protein turnover, chaperones	COG2039
4465	RALBF_v3_mp1552	RALW3_v3_mp1564	CONV	Mel	NA	NA	NA	up	-	255	conserved protein of unknown function	NA	NA	NA	NA
4273	RALBF_v3_mp1559	RALW3_v3_mp1571	CONV	Mel	NA	NA	NA	up	-	306	conserved protein of unknown function	NA	NA	NA	NA
1129	RALBF_v3_mp1576	RALW3_v3_mp1589	CONV	Mel	NA	NA	NA	up	mmlH	1248	putative 4-methylmuconolactone transporter	METABOLISM	E	Amino acid transport and metabolism	COG0477
3339	RALBF_v3_mp1613	RALW3_v3_mp1626	CONV	Mel	NA	NA	NA	up	dsbB	567	Disulfide bond formation protein B	CELLULAR PROCESSES AND SIGNALING	O	Posttranslational modification, protein turnover, chaperones	COG1495
4375	RALBF_v3_mp1641	RALW3_v3_mp1654	CONV	Mel	NA	NA	NA	up	-	270	Rhif polyketide synthase, rhizoxin biosynthesis (fragment)	NA	NA	NA	NA
1354	RALBF_v3_2191	RALW3_v3_0799	CONV	Moko	dn	dn	NA	NA	thiE	1167	Thiamine-phosphate pyrophosphorylase	METABOLISM	H	Coenzyme transport and metabolism	COG0352
964	RALBF_v3_2130	RALW3_v3_0860	CONV	Moko	dn	dn	NA	NA	hslU	1335	ATPase component of the HslUV protease, molecular chaperone	CELLULAR PROCESSES AND SIGNALING	O	Posttranslational modification, protein turnover, chaperones	COG1220
2558	RALBF_v3_1700	RALW3_v3_1278	CONV	Moko	dn	dn	NA	NA	yvaG	789	Uncharacterized oxidoreductase YvaG	METABOLISM	I	Lipid transport and metabolism	COG1028
607	RALBF_v3_1587	RALW3_v3_1393	CONV	Moko	dn	dn	NA	NA	glpD	1578	sn-glycerol-3-phosphate dehydrogenase, aerobic, FAD/NAD(P)-binding	METABOLISM	C	Energy production and conversion	COG0578
3913	RALBF_v3_1151	RALW3_v3_1825	CONV	Moko	dn	dn	NA	NA	rnk	405	Regulator of nucleoside diphosphate kinase protein	INFORMATION STORAGE AND PROCESSING	K	Transcription	COG0782
1771	RALBF_v3_0048	RALW3_v3_2935	CONV	Moko	dn	dn	NA	NA	hexR	1008	Transcription regulation repressor hexr protein	INFORMATION STORAGE AND PROCESSING	K	Transcription	COG1737
381	RALBF_v3_0050	RALW3_v3_2937	CONV	Moko	dn	dn	NA	NA	-	1881	putative oligopeptide ABC transporter, fused atp_binding components	POORLY CHARACTERIZED	R	General function prediction only	COG1123
770	RALBF_v3_0422	RALW3_v3_3305	CONV	Moko	dn	dn	NA	NA	oprM	1476	Outer membrane chanel lipoprotein	CELLULAR PROCESSES AND SIGNALING	M	Cell wall/membrane/envelope biogenesis	COG1538
356	RALBF_v3_3114	RALW3_v3_3408	CONV	Moko	dn	dn	NA	NA	htpG	1923	molecular chaperone HSP90 family	CELLULAR PROCESSES AND SIGNALING	O	Posttranslational modification, protein turnover, chaperones	COG0326
853	RALBF_v3_mp1851	RALW3_v3_mp0122	CONV	Moko	dn	dn	NA	NA	oprB	1371	Porin B	CELLULAR PROCESSES AND SIGNALING	M	Cell wall/membrane/envelope biogenesis	COG3659
1848	RALBF_v3_mp0197	RALW3_v3_mp0420	CONV	Moko	dn	dn	NA	NA	tdcB	972	Threonine dehydratase	METABOLISM	E	Amino acid transport and metabolism	COG1171
3755	RALBF_v3_mp0200	RALW3_v3_mp0423	CONV	Moko	dn	dn	NA	NA	-	438	Membrane protein	POORLY CHARACTERIZED	S	Function unknown	COG4125
578	RALBF_v3_mp1646	RALW3_v3_mp1659	CONV	Moko	dn	dn	NA	NA	-	1593	conserved exported protein of unknown function	POORLY CHARACTERIZED	R	General function prediction only	COG4287
1417	RALBF_v3_2641	RALW3_v3_0362	CONV	Moko	up	dn	NA	NA	-	1158	Plasmid recombination enzyme	INFORMATION STORAGE AND PROCESSING	L	Replication, recombination and repair	COG0419
3903	RALBF_v3_2929	RALW3_v3_0065	CONV	Moko	up	up	NA	NA	-	393	conserved exported protein of unknown function	POORLY CHARACTERIZED	S	Function unknown	COG5455
3264	RALBF_v3_2736	RALW3_v3_0257	CONV	Moko	up	up	NA	NA	-	570	conserved protein of unknown function	NA	NA	NA	NA
3266	RALBF_v3_2735	RALW3_v3_0258	CONV	Moko	up	up	NA	NA	-	573	conserved membrane protein of unknown function	NA	NA	NA	NA
951	RALBF_v3_2506	RALW3_v3_0487	CONV	Moko	up	up	NA	NA	-	1341	conserved exported protein of unknown function	NA	NA	NA	NA
673	RALBF_v3_2393	RALW3_v3_0598	CONV	Moko	up	up	NA	NA	amtB	1548	ammonium transport protein (Amt family)	METABOLISM	P	Inorganic ion transport and metabolism	COG0004
4145	RALBF_v3_2392	RALW3_v3_0599	CONV	Moko	up	up	NA	NA	glnB/K	339	regulatory protein (P-II) for nitrogen assimilation by glutamine synthetase (ATase); signal transduction protein, associated to amtB, ammonium transporter	METABOLISM	E	Amino acid transport and metabolism	COG0347
3991	RALBF_v3_2274	RALW3_v3_0717	CONV	Moko	up	up	NA	NA	acyP	372	Acylphosphatase 1	METABOLISM	C	Energy production and conversion	COG1254
87	RALBF_v3_0948	RALW3_v3_2041	CONV	Moko	up	up	NA	NA	fdhA	2997	formate dehydrogenase, alpha subunit (Fe4S4 domain)	METABOLISM	C	Energy production and conversion	COG0243
1276	RALBF_v3_0945	RALW3_v3_2044	CONV	Moko	up	up	NA	NA	-	1164	conserved membrane protein of unknown function	METABOLISM	C	Energy production and conversion	COG2864
4487	RALBF_v3_3211	RALW3_v3_2620	CONV	Moko	up	up	NA	NA	-	249	conserved membrane protein of unknown function	POORLY CHARACTERIZED	S	Function unknown	COG2261
3286	RALBF_v3_3237	RALW3_v3_2646	CONV	Moko	up	up	NA	NA	-	564	conserved protein of unknown function	NA	NA	NA	NA
2629	RALBF_v3_3242	RALW3_v3_2650	CONV	Moko	up	up	NA	NA	-	735	conserved protein of unknown function	POORLY CHARACTERIZED	S	Function unknown	COG4312
4591	RALBF_v3_0014	RALW3_v3_2899	CONV	Moko	up	up	NA	NA	ssuF	216	Molybdopterin-binding protein	METABOLISM	H	Coenzyme transport and metabolism	COG3585
2031	RALBF_v3_0015	RALW3_v3_2900	CONV	Moko	up	up	NA	NA	rtn	921	Signal transduction protein eal domain protein	CELLULAR PROCESSES AND SIGNALING	T	Signal transduction mechanisms	COG2200
2880	RALBF_v3_0016	RALW3_v3_2901	CONV	Moko	up	up	NA	NA	-	669	conserved protein of unknown function	POORLY CHARACTERIZED	R	General function prediction only	COG3545
1160	RALBF_v3_0149	RALW3_v3_3038	CONV	Moko	up	up	NA	NA	coxE	1227	Carbon monoxide dehydrogenase accessory protein	POORLY CHARACTERIZED	R	General function prediction only	COG3552
2035	RALBF_v3_0150	RALW3_v3_3039	CONV	Moko	up	up	NA	NA	-	927	Atpase protein	POORLY CHARACTERIZED	R	General function prediction only	COG0714
2466	RALBF_v3_0151	RALW3_v3_3040	CONV	Moko	up	up	NA	NA	coxM	807	Carbon monoxide dehydrogenase medium chain	METABOLISM	C	Energy production and conversion	COG1319
3397	RALBF_v3_0153	RALW3_v3_3042	CONV	Moko	up	up	NA	NA	cutC	528	Glyceraldehyde dehydrogenase small chain	METABOLISM	C	Energy production and conversion	COG2080
1301	RALBF_v3_0308	RALW3_v3_3190	CONV	Moko	up	up	NA	NA	-	1185	conserved exported protein of unknown function	POORLY CHARACTERIZED	S	Function unknown	COG4102
1078	RALBF_v3_0339	RALW3_v3_3222	CONV	Moko	up	up	NA	NA	-	1275	conserved exported protein of unknown function	NA	NA	NA	NA
1750	RALBF_v3_3084	RALW3_v3_3437	CONV	Moko	up	up	NA	NA	tdcB	1005	Threonine dehydratase	METABOLISM	E	Amino acid transport and metabolism	COG1171
67	RALBF_v3_mp1380	RALW3_v3_mp0343	CONV	Moko	up	up	NA	NA	fadD	3342	Long-chain-fatty-acid--coa ligase protein	METABOLISM	I	Lipid transport and metabolism	COG0318
2540	RALBF_v3_mp1379	RALW3_v3_mp0344	CONV	Moko	up	up	NA	NA	-	774	conserved membrane protein of unknown function	METABOLISM	I	Lipid transport and metabolism	COG0671
4665	RALBF_v3_mp0189	RALW3_v3_mp0413	CONV	Moko	up	up	NA	NA	-	189	conserved protein of unknown function	NA	NA	NA	NA
4557	RALBF_v3_mp0202	RALW3_v3_mp0425	CONV	Moko	up	up	NA	NA	-	219	conserved protein of unknown function	NA	NA	NA	NA
4128	RALBF_v3_mp0311	RALW3_v3_mp0544	CONV	Moko	up	up	NA	NA	-	342	conserved exported protein of unknown function	NA	NA	NA	NA
1497	RALBF_v3_mp0313	RALW3_v3_mp0546	CONV	Moko	up	up	NA	NA	-	1077	conserved protein of unknown function	NA	NA	NA	NA
3164	RALBF_v3_mp1049	RALW3_v3_mp0662	CONV	Moko	up	up	NA	NA	-	603	conserved protein of unknown function	POORLY CHARACTERIZED	S	Function unknown	COG5588
821	RALBF_v3_mp0941	RALW3_v3_mp0769	CONV	Moko	up	up	NA	NA	gudD	1410	(D)-glucarate dehydratase 1	CELLULAR PROCESSES AND SIGNALING	M	Cell wall/membrane/envelope biogenesis	COG4948
2933	RALBF_v3_mp0806	RALW3_v3_mp0897	CONV	Moko	up	up	NA	NA	-	675	putative transmembrane protein	METABOLISM	E	Amino acid transport and metabolism	COG0477
4459	RALBF_v3_mp0593	RALW3_v3_mp1113	CONV	Moko	up	up	NA	NA	-	252	conserved protein of unknown function	POORLY CHARACTERIZED	S	Function unknown	COG3360
3868	RALBF_v3_mp0592	RALW3_v3_mp1114	CONV	Moko	up	up	NA	NA	-	405	protein of unknown function	NA	NA	NA	NA
123	RALBF_v3_mp0541	RALW3_v3_mp1166	CONV	Moko	up	up	NA	NA	nasA	2748	Nitrate reductase	METABOLISM	C	Energy production and conversion	COG0243
3939	RALBF_v3_mp0488	RALW3_v3_mp1220	CONV	Moko	up	up	NA	NA	-	384	putative Glyoxalase/bleomycin resistance protein/dioxygenase	METABOLISM	E	Amino acid transport and metabolism	COG0346
809	RALBF_v3_mp0461	RALW3_v3_mp1246	CONV	Moko	up	up	NA	NA	-	1464	conserved membrane protein of unknown function	CELLULAR PROCESSES AND SIGNALING	M	Cell wall/membrane/envelope biogenesis	COG0668
4157	RALBF_v3_mp0460	RALW3_v3_mp1247	CONV	Moko	up	up	NA	NA	ynfA	333	conserved hypothetical protein; putative inner membrane protein	POORLY CHARACTERIZED	S	Function unknown	COG1742
2757	RALBF_v3_mp0447	RALW3_v3_mp1260	CONV	Moko	up	up	NA	NA	-	723	Methyl-accepting chemotaxis protein	CELLULAR PROCESSES AND SIGNALING	N	Cell motility	COG0840
2649	RALBF_v3_mp1644	RALW3_v3_mp1657	CONV	Moko	up	up	NA	NA	-	747	4'-phosphopantetheinyl transferase	METABOLISM	H	Coenzyme transport and metabolism	COG2091
2993	RALBF_v3_mp1699	RALW3_v3_mp1735	CONV	Moko	up	up	NA	NA	can	645	Carbonic anhydrase 2	METABOLISM	P	Inorganic ion transport and metabolism	COG0288
1462	RALBF_v3_2912	RALW3_v3_0082	CONV	NPB	NA	NA	dn	dn	-	1107	putative purine nucleoside permease protein	METABOLISM	F	Nucleotide transport and metabolism	COG5042
1381	RALBF_v3_1940	RALW3_v3_1040	CONV	NPB	NA	NA	dn	dn	livK	1149	Leucine-specific binding transmembrane protein	METABOLISM	E	Amino acid transport and metabolism	COG0683
4614	RALBF_v3_1890	RALW3_v3_1089	CONV	NPB	NA	NA	dn	dn	-	204	protein of unknown function	NA	NA	NA	NA
104	RALBF_v3_0922	RALW3_v3_2065	CONV	NPB	NA	NA	dn	dn	ppc	2937	Phosphoenolpyruvate carboxylase	METABOLISM	C	Energy production and conversion	COG2352
1291	RALBF_v3_0832	RALW3_v3_2155	CONV	NPB	NA	NA	dn	dn	-	1179	Leu/Ile/Val-binding protein homolog 6	METABOLISM	E	Amino acid transport and metabolism	COG0683
3018	RALBF_v3_0749	RALW3_v3_2235	CONV	NPB	NA	NA	dn	dn	ybgJ	648	putative hydrolase subunit	METABOLISM	E	Amino acid transport and metabolism	COG2049
2784	RALBF_v3_0746	RALW3_v3_2238	CONV	NPB	NA	NA	dn	dn	-	723	conserved hypothetical protein, DUF969; putative TRANSMEMBRANE PROTEIN	POORLY CHARACTERIZED	S	Function unknown	COG3819
1927	RALBF_v3_0745	RALW3_v3_2239	CONV	NPB	NA	NA	dn	dn	-	957	conserved hypothetical protein, DUF979; putative TRANSMEMBRANE PROTEIN	POORLY CHARACTERIZED	S	Function unknown	COG3817
2424	RALBF_v3_0375	RALW3_v3_3259	CONV	NPB	NA	NA	dn	dn	-	804	conserved exported protein of unknown function	POORLY CHARACTERIZED	S	Function unknown	COG5429
1962	RALBF_v3_2973	RALW3_v3_0023	CONV	NPB	NA	NA	up	up	ripE2	912	type III effector (Xcc1246-like)	NA	NA	NA	NA
1444	RALBF_v3_2945	RALW3_v3_0048	CONV	NPB	NA	NA	up	up	ripP1	1107	type III effector protein PopP1	NA	NA	NA	NA
4534	RALBF_v3_2944	RALW3_v3_0049	CONV	NPB	NA	NA	up	up	-	222	protein of unknown function	NA	NA	NA	NA
350	RALBF_v3_2369	RALW3_v3_0621	CONV	NPB	NA	NA	up	up	ripAE	1941	type III effector protein	NA	NA	NA	NA
119	RALBF_v3_2303	RALW3_v3_0687	CONV	NPB	NA	NA	up	up	ripY	2859	Ankyrin repeat protein	POORLY CHARACTERIZED	R	General function prediction only	COG0666
2843	RALBF_v3_1682	RALW3_v3_1295	CONV	NPB	NA	NA	up	up	-	690	Flavin-nucleotide-binding protein	POORLY CHARACTERIZED	R	General function prediction only	COG3467
3983	RALBF_v3_1678	RALW3_v3_1299	CONV	NPB	NA	NA	up	up	-	372	putative type III effector protein	NA	NA	NA	NA
4152	RALBF_v3_1617	RALW3_v3_1362	CONV	NPB	NA	NA	up	up	-	324	conserved exported protein of unknown function	NA	NA	NA	NA
1807	RALBF_v3_0826	RALW3_v3_2161	CONV	NPB	NA	NA	up	up	-	960	conserved exported protein of unknown function	NA	NA	NA	NA
2067	RALBF_v3_0693	RALW3_v3_2305	CONV	NPB	NA	NA	up	up	ripAJ	918	type III effector protein	NA	NA	NA	NA
693	RALBF_v3_0028	RALW3_v3_2913	CONV	NPB	NA	NA	up	up	ripG6	1878	leucine-rich-repeat type III effector protein (GALA6)	POORLY CHARACTERIZED	S	Function unknown	COG4886
380	RALBF_v3_0029	RALW3_v3_2914	CONV	NPB	NA	NA	up	up	ripG7	1914	leucine-rich-repeat type III effector protein (GALA7)	POORLY CHARACTERIZED	S	Function unknown	COG4886
4341	RALBF_v3_0175	RALW3_v3_3066	CONV	NPB	NA	NA	up	up	-	285	conserved protein of unknown function	NA	NA	NA	NA
213	RALBF_v3_0190	RALW3_v3_3080	CONV	NPB	NA	NA	up	up	ripH1	2322	type III effector (HLK1)	NA	NA	NA	NA
418	RALBF_v3_3088	RALW3_v3_3433	CONV	NPB	NA	NA	up	up	rhlE	1800	Atp-dependent rna helicase protein	INFORMATION STORAGE AND PROCESSING	J	Translation, ribosomal structure and biogenesis	COG0513
2967	RALBF_v3_mp1762	RALW3_v3_mp0035	CONV	NPB	NA	NA	up	up	cheZ	663	chemotaxis regulator, protein phosphatase for CheY	CELLULAR PROCESSES AND SIGNALING	N	Cell motility	COG3143
2494	RALBF_v3_mp1787	RALW3_v3_mp0059	CONV	NPB	NA	NA	up	up	-	798	Lipoprotein	POORLY CHARACTERIZED	S	Function unknown	COG4377
916	RALBF_v3_mp1788	RALW3_v3_mp0060	CONV	NPB	NA	NA	up	up	dctD	1362	C4-dicarboxylate transport transcriptional regulatory protein DctD	CELLULAR PROCESSES AND SIGNALING	T	Signal transduction mechanisms	COG2204
1879	RALBF_v3_mp1791	RALW3_v3_mp0063	CONV	NPB	NA	NA	up	up	galU	960	UTP--glucose-1-phosphate uridylyltransferase	CELLULAR PROCESSES AND SIGNALING	M	Cell wall/membrane/envelope biogenesis	COG1210
4049	RALBF_v3_mp1832	RALW3_v3_mp0103	CONV	NPB	NA	NA	up	up	-	363	Signal peptide protein	NA	NA	NA	NA
4490	RALBF_v3_mp0137	RALW3_v3_mp0214	CONV	NPB	NA	NA	up	up	-	243	conserved protein of unknown function	NA	NA	NA	NA
246	RALBF_v3_mp0138	RALW3_v3_mp0215	CONV	NPB	NA	NA	up	up	ripF1	2208	(PopF1) T3SS translocator	NA	NA	NA	NA
569	RALBF_v3_mp1487	RALW3_v3_mp0236	CONV	NPB	NA	NA	up	up	tse	1647	Methyl-accepting chemotaxis serine transducer	CELLULAR PROCESSES AND SIGNALING	N	Cell motility	COG0840
353	RALBF_v3_mp1486	RALW3_v3_mp0237	CONV	NPB	NA	NA	up	up	ripD	1947	type III effector protein (AvrPphD family)	NA	NA	NA	NA
933	RALBF_v3_mp1462	RALW3_v3_mp0264	CONV	NPB	NA	NA	up	up	ripO1	1326	Type III effector, HopG1 family	NA	NA	NA	NA
3364	RALBF_v3_mp1355	RALW3_v3_mp0368	CONV	NPB	NA	NA	up	up	-	561	HdeD protein	POORLY CHARACTERIZED	S	Function unknown	COG3247
4352	RALBF_v3_mp1354	RALW3_v3_mp0369	CONV	NPB	NA	NA	up	up	-	282	conserved protein of unknown function	NA	NA	NA	NA
3891	RALBF_v3_mp0920	RALW3_v3_mp0790	CONV	NPB	NA	NA	up	up	-	399	conserved protein of unknown function	NA	NA	NA	NA
2662	RALBF_v3_mp0916	RALW3_v3_mp0794	CONV	NPB	NA	NA	up	up	hrpG	738	Transcriptional regulator of hrp gene cluster, OmpR family	INFORMATION STORAGE AND PROCESSING	K	Transcription	COG0745
4476	RALBF_v3_mp0912	RALW3_v3_mp0798	CONV	NPB	NA	NA	up	up	hrpX	246	hypothetical protein	NA	NA	NA	NA
3081	RALBF_v3_mp0900	RALW3_v3_mp0810	CONV	NPB	NA	NA	up	up	hrpH	633	Type III secretion system protein hrpH	NA	NA	NA	NA
2343	RALBF_v3_mp0896	RALW3_v3_mp0814	CONV	NPB	NA	NA	up	up	hrcT	849	HrcT	CELLULAR PROCESSES AND SIGNALING	U	Intracellular trafficking, secretion, and vesicular transport	COG4791
786	RALBF_v3_mp0895	RALW3_v3_mp0815	CONV	NPB	NA	NA	up	up	hrpB	1434	Transcriptional activator of hrp genes cluster, AraC type family	INFORMATION STORAGE AND PROCESSING	K	Transcription	COG2207
457	RALBF_v3_mp0894	RALW3_v3_mp0816	CONV	NPB	NA	NA	up	up	hrpA	1770	Hypersensitivity response secretion protein HrpA	CELLULAR PROCESSES AND SIGNALING	N	Cell motility	COG1450
142	RALBF_v3_mp0893	RALW3_v3_mp0817	CONV	NPB	NA	NA	up	up	ripAC	2685	leucine-rich repeat protein type III effector protein	POORLY CHARACTERIZED	S	Function unknown	COG4886
491	RALBF_v3_mp0881	RALW3_v3_mp0829	CONV	NPB	NA	NA	up	up	ripAO	1740	type III effector protein	NA	NA	NA	NA
1966	RALBF_v3_mp0878	RALW3_v3_mp0832	CONV	NPB	NA	NA	up	up	-	933	Putative type III effector protein	NA	NA	NA	NA
2240	RALBF_v3_mp0837	RALW3_v3_mp0865	CONV	NPB	NA	NA	up	up	-	870	Hypothethical protein	NA	NA	NA	NA
31	RALBF_v3_mp0758	RALW3_v3_mp0947	CONV	NPB	NA	NA	up	up	ripZ	4470	type III effector protein	NA	NA	NA	NA
746	RALBF_v3_mp0757	RALW3_v3_mp0948	CONV	NPB	NA	NA	up	up	gabD	1494	succinate-semialdehyde dehydrogenase I, NADP-dependent	METABOLISM	C	Energy production and conversion	COG1012
797	RALBF_v3_mp0618	RALW3_v3_mp1088	CONV	NPB	NA	NA	up	up	ripN	1428	type III effector, NUDIX hydrolase domain	NA	NA	NA	NA
1431	RALBF_v3_mp0553	RALW3_v3_mp1152	CONV	NPB	NA	NA	up	up	-	1098	Exopolysaccharide phosphotransferase protein	NA	NA	NA	NA
181	RALBF_v3_mp0550	RALW3_v3_mp1155	CONV	NPB	NA	NA	up	up	ripAP	2403	type III effector, ankyrin repeat-containing protein	POORLY CHARACTERIZED	R	General function prediction only	COG0666
4761	RALBF_v3_mp0525	RALW3_v3_mp1183	CONV	NPB	NA	NA	up	up	-	159	conserved protein of unknown function	NA	NA	NA	NA
4700	RALBF_v3_mp0524	RALW3_v3_mp1184	CONV	NPB	NA	NA	up	up	-	186	protein of unknown function	NA	NA	NA	NA
290	RALBF_v3_mp0515	RALW3_v3_mp1195	CONV	NPB	NA	NA	up	up	ripAR	2097	type III effector protein	NA	NA	NA	NA
3128	RALBF_v3_mp0480	RALW3_v3_mp1228	CONV	NPB	NA	NA	up	up	azoR	627	FMN-dependent NADH-azoreductase	METABOLISM	I	Lipid transport and metabolism	COG1182
624	RALBF_v3_mp0457	RALW3_v3_mp1250	CONV	NPB	NA	NA	up	up	ripQ	1575	type III effector, HopAA1 family	NA	NA	NA	NA
3841	RALBF_v3_mp0422	RALW3_v3_mp1285	CONV	NPB	NA	NA	up	up	rs_T3E_Hyp12	420	putative type III effector (Cyclin-like F-box domain)	NA	NA	NA	NA
3257	RALBF_v3_mp0421	RALW3_v3_mp1286	CONV	NPB	NA	NA	up	up	-	564	conserved exported protein of unknown function	NA	NA	NA	NA
149	RALBF_v3_mp0419	RALW3_v3_mp1288	CONV	NPB	NA	NA	up	up	ripAS	2622	Type III effector protein	NA	NA	NA	NA
483	RALBF_v3_mp0400	RALW3_v3_mp1307	CONV	NPB	NA	NA	up	up	ripBC	1737	YOPP/AvrRxv family protein	POORLY CHARACTERIZED	R	General function prediction only	COG0666
4201	RALBF_v3_mp0399	RALW3_v3_mp1308	CONV	NPB	NA	NA	up	up	-	315	protein of unknown function	NA	NA	NA	NA
4161	RALBF_v3_mp0348	RALW3_v3_mp1356	CONV	NPB	NA	NA	up	up	-	318	conserved exported protein of unknown function	NA	NA	NA	NA
659	RALBF_v3_mp0347	RALW3_v3_mp1357	CONV	NPB	NA	NA	up	up	-	1578	putative outer membrane efflux protein	CELLULAR PROCESSES AND SIGNALING	M	Cell wall/membrane/envelope biogenesis	COG1538
4673	RALBF_v3_mp1248	RALW3_v3_mp1415	CONV	NPB	NA	NA	up	up	-	186	conserved protein of unknown function	NA	NA	NA	NA
40	RALBF_v3_mp1620	RALW3_v3_mp1633	CONV	NPB	NA	NA	up	up	ripL	4113	type III effector protein with ppr repeats	NA	NA	NA	NA
3871	RALBF_v3_mp0341	RALW3_v3_mp1714	CONV	NPB	NA	NA	up	up	-	405	conserved protein of unknown function	INFORMATION STORAGE AND PROCESSING	L	Replication, recombination and repair	COG3293
3204	RALBF_v3_mp1721	RALW3_v3_mp1757	CONV	NPB	NA	NA	up	up	-	600	6-carboxyhexanoate--CoA ligase (fragment)	INFORMATION STORAGE AND PROCESSING	K	Transcription	COG0454
577	RALBF_v3_2752	RALW3_v3_0241	CONV	Plant	dn	dn	dn	dn	groL	1644	chaperone Hsp60 (GroEL), part of GroE chaperone system	CELLULAR PROCESSES AND SIGNALING	O	Posttranslational modification, protein turnover, chaperones	COG0459
4331	RALBF_v3_2751	RALW3_v3_0242	CONV	Plant	dn	dn	dn	dn	groS	291	chaperone Hsp10 (GroES), part of GroE chaperone system	CELLULAR PROCESSES AND SIGNALING	O	Posttranslational modification, protein turnover, chaperones	COG0234
352	RALBF_v3_2195	RALW3_v3_0795	CONV	Plant	dn	dn	dn	dn	thiC	1896	thiamin (pyrimidine moiety) biosynthesis protein	METABOLISM	H	Coenzyme transport and metabolism	COG0422
889	RALBF_v3_1894	RALW3_v3_1085	CONV	Plant	dn	dn	dn	dn	sdaA	1377	L-serine deaminase I	METABOLISM	E	Amino acid transport and metabolism	COG1760
99	RALBF_v3_1893	RALW3_v3_1086	CONV	Plant	dn	dn	dn	dn	gcvP	2949	glycine cleavage complex protein P, glycine decarboxylase, PLP-dependent	METABOLISM	E	Amino acid transport and metabolism	COG0403,COG1003
3987	RALBF_v3_1892	RALW3_v3_1087	CONV	Plant	dn	dn	dn	dn	gcvH	384	glycine cleavage complex lipoylprotein	METABOLISM	E	Amino acid transport and metabolism	COG0509
1423	RALBF_v3_1891	RALW3_v3_1088	CONV	Plant	dn	dn	dn	dn	gcvT	1128	glycine cleavage complex protein T, aminomethyltransferase, tetrahydrofolate-dependent	METABOLISM	E	Amino acid transport and metabolism	COG0404
704	RALBF_v3_1594	RALW3_v3_1386	CONV	Plant	dn	dn	dn	dn	glpK	1497	glycerol kinase	METABOLISM	C	Energy production and conversion	COG0554
442	RALBF_v3_1593	RALW3_v3_1387	CONV	Plant	dn	dn	dn	dn	-	1737	putative ABC transporter periplasmic binding protein	METABOLISM	G	Carbohydrate transport and metabolism	COG1653
4319	RALBF_v3_1592	RALW3_v3_1388	CONV	Plant	dn	dn	dn	dn	-	282	conserved membrane protein of unknown function	POORLY CHARACTERIZED	S	Function unknown	COG5477
2282	RALBF_v3_1591	RALW3_v3_1389	CONV	Plant	dn	dn	dn	dn	-	846	putative ABC transporter permease	METABOLISM	G	Carbohydrate transport and metabolism	COG0395
2089	RALBF_v3_1590	RALW3_v3_1390	CONV	Plant	dn	dn	dn	dn	-	891	putative ABC transporter permease	METABOLISM	G	Carbohydrate transport and metabolism	COG1175
1500	RALBF_v3_1589	RALW3_v3_1391	CONV	Plant	dn	dn	dn	dn	ugpC	1098	sn-glycerol-3-phosphate import ATP-binding protein UgpC	METABOLISM	G	Carbohydrate transport and metabolism	COG3839
1419	RALBF_v3_1588	RALW3_v3_1392	CONV	Plant	dn	dn	dn	dn	-	1131	sn-glycerol-3-phosphate transport ATP-binding protein	METABOLISM	G	Carbohydrate transport and metabolism	COG3839
1968	RALBF_v3_1368	RALW3_v3_1609	CONV	Plant	dn	dn	dn	dn	fruK	948	1-phosphofructokinase	METABOLISM	G	Carbohydrate transport and metabolism	COG1105
164	RALBF_v3_1367	RALW3_v3_1610	CONV	Plant	dn	dn	dn	dn	fruB	2535	Multiphosphoryl transfer protein [Includes: Phosphoenolpyruvate-protein phosphotransferase ; Phosphocarrier protein HPr ; Fructose-specific phosphotransferase enzyme IIA component]	METABOLISM	G	Carbohydrate transport and metabolism	COG4668,COG1925,COG1080
617	RALBF_v3_0051	RALW3_v3_2938	CONV	Plant	dn	dn	dn	dn	-	1569	putative dipeptide ABC transporter, periplasmic_binding component	METABOLISM	E	Amino acid transport and metabolism	COG0747
2020	RALBF_v3_0052	RALW3_v3_2939	CONV	Plant	dn	dn	dn	dn	-	924	putative dipeptide ABC transporter, membrane component	METABOLISM	E	Amino acid transport and metabolism	COG0601
2113	RALBF_v3_0053	RALW3_v3_2940	CONV	Plant	dn	dn	dn	dn	-	900	putative dipeptide ABC transporter, membrane component	METABOLISM	E	Amino acid transport and metabolism	COG1173
1710	RALBF_v3_0054	RALW3_v3_2941	CONV	Plant	dn	dn	dn	dn	dmpA	1026	D-amino peptidase , dmpa family	METABOLISM	E	Amino acid transport and metabolism	COG3191
2416	RALBF_v3_0055	RALW3_v3_2942	CONV	Plant	dn	dn	dn	dn	dppA1a	816	D-amino peptidase, dppa family	METABOLISM	E	Amino acid transport and metabolism	COG2362
4694	RALBF_v3_mp0216	RALW3_v3_mp0439	CONV	Plant	up	dn	up	up	-	177	conserved protein of unknown function	NA	NA	NA	NA
1176	RALBF_v3_2760	RALW3_v3_0234	CONV	Plant	up	up	up	up	-	1239	conserved membrane protein of unknown function	METABOLISM	E	Amino acid transport and metabolism	COG0477
587	RALBF_v3_2759	RALW3_v3_0235	CONV	Plant	up	up	up	up	cmcH	1602	3'-hydroxymethylcephem-O-carbamoyltransferase	CELLULAR PROCESSES AND SIGNALING	O	Posttranslational modification, protein turnover, chaperones	COG2192
1537	RALBF_v3_2758	RALW3_v3_0236	CONV	Plant	up	up	up	up	-	1065	conserved protein of unknown function	METABOLISM	C	Energy production and conversion	COG0778
2857	RALBF_v3_2718	RALW3_v3_0283	CONV	Plant	up	up	up	up	-	738	protein of unknown function	NA	NA	NA	NA
4514	RALBF_v3_2717	RALW3_v3_0285	CONV	Plant	up	up	up	up	-	231	conserved protein of unknown function	NA	NA	NA	NA
4612	RALBF_v3_1922	RALW3_v3_1058	CONV	Plant	up	up	up	up	-	204	Target snare coiled-coil region-harboring protein	NA	NA	NA	NA
3630	RALBF_v3_1861	RALW3_v3_1117	CONV	Plant	up	up	up	up	ripAM	477	Type III effector protein	NA	NA	NA	NA
4548	RALBF_v3_1616	RALW3_v3_1363	CONV	Plant	up	up	up	up	-	219	conserved protein of unknown function	NA	NA	NA	NA
4006	RALBF_v3_1596	RALW3_v3_1384	CONV	Plant	up	up	up	up	-	363	protein of unknown function	NA	NA	NA	NA
4037	RALBF_v3_1595	RALW3_v3_1385	CONV	Plant	up	up	up	up	-	375	conserved exported protein of unknown function	NA	NA	NA	NA
4760	RALBF_v3_1417	RALW3_v3_1562	CONV	Plant	up	up	up	up	-	159	protein of unknown function	NA	NA	NA	NA
3356	RALBF_v3_1064	RALW3_v3_1915	CONV	Plant	up	up	up	up	-	549	conserved protein of unknown function	NA	NA	NA	NA
3865	RALBF_v3_1060	RALW3_v3_1919	CONV	Plant	up	up	up	up	yphA	411	Inner membrane protein YphA	POORLY CHARACTERIZED	S	Function unknown	COG2259
4189	RALBF_v3_0944	RALW3_v3_2045	CONV	Plant	up	up	up	up	-	324	conserved exported protein of unknown function	NA	NA	NA	NA
4136	RALBF_v3_3407	RALW3_v3_2816	CONV	Plant	up	up	up	up	-	327	conserved protein of unknown function	NA	NA	NA	NA
2320	RALBF_v3_3419	RALW3_v3_2828	CONV	Plant	up	up	up	up	-	846	Phosphosulfolactate phosphohydrolase-related protein	METABOLISM	H	Coenzyme transport and metabolism	COG2045
3540	RALBF_v3_0160	RALW3_v3_3051	CONV	Plant	up	up	up	up	-	504	Type III effector protein chaperone	NA	NA	NA	NA
4082	RALBF_v3_0161	RALW3_v3_3052	CONV	Plant	up	up	up	up	ripM	357	fragment of type III effector protein, RipM (part 1)	NA	NA	NA	NA
3654	RALBF_v3_0162	RALW3_v3_3053	CONV	Plant	up	up	up	up	ripM	471	fragment of type III effector protein, RipM (part 2)	NA	NA	NA	NA
912	RALBF_v3_0211	RALW3_v3_3094	CONV	Plant	up	up	up	up	ripG4	1389	leucine-rich-repeat type III effector protein (GALA4)	POORLY CHARACTERIZED	S	Function unknown	COG4886
1470	RALBF_v3_0212	RALW3_v3_3095	CONV	Plant	up	up	up	up	pdhB	1125	Dihydrolipoyllysine-residue succinyltransferase, component of pyruvate dehydrogenase complex (E2)	METABOLISM	C	Energy production and conversion	COG0508
1832	RALBF_v3_0213	RALW3_v3_3096	CONV	Plant	up	up	up	up	pdhB	981	Pyruvate dehydrogenase E1 component subunit beta	METABOLISM	C	Energy production and conversion	COG0022
1471	RALBF_v3_0214	RALW3_v3_3097	CONV	Plant	up	up	up	up	bkdA	1107	3-methyl-2-oxobutanoate dehydrogenase subunit alpha	METABOLISM	C	Energy production and conversion	COG1071
3578	RALBF_v3_0487	RALW3_v3_3370	CONV	Plant	up	up	up	up	-	480	conserved protein of unknown function	NA	NA	NA	NA
4703	RALBF_v3_3090	RALW3_v3_3431	CONV	Plant	up	up	up	up	-	189	conserved protein of unknown function	NA	NA	NA	NA
4090	RALBF_v3_3089	RALW3_v3_3432	CONV	Plant	up	up	up	up	-	345	protein of unknown function	NA	NA	NA	NA
4088	RALBF_v3_mp0124	RALW3_v3_mp0201	CONV	Plant	up	up	up	up	-	342	Predicted small integral membrane protein (fragment)	POORLY CHARACTERIZED	S	Function unknown	COG5605
2733	RALBF_v3_mp0125	RALW3_v3_mp0202	CONV	Plant	up	up	up	up	coxP	708	Cytochrome-c oxidase subunit III protein	METABOLISM	C	Energy production and conversion	COG1845
3139	RALBF_v3_mp0126	RALW3_v3_mp0203	CONV	Plant	up	up	up	up	coxO	612	Cytochrome-c oxidase protein	METABOLISM	C	Energy production and conversion	COG1845
428	RALBF_v3_mp0127	RALW3_v3_mp0204	CONV	Plant	up	up	up	up	coxN	1761	cytochrome c oxidase subunit 1	METABOLISM	C	Energy production and conversion	COG0843
1319	RALBF_v3_mp0128	RALW3_v3_mp0205	CONV	Plant	up	up	up	up	-	1155	Cytochrome c oxidase polypeptide II (Cytochrome bb3 subunit 2) protein	METABOLISM	C	Energy production and conversion	COG1622,COG2857
3433	RALBF_v3_mp0129	RALW3_v3_mp0206	CONV	Plant	up	up	up	up	-	513	conserved membrane protein of unknown function	NA	NA	NA	NA
1508	RALBF_v3_mp1153	RALW3_v3_mp0557	CONV	Plant	up	up	up	up	paaJ	1092	subunit of the phenylacetly-CoA oxygenase/reductase	METABOLISM	C	Energy production and conversion	COG1018
647	RALBF_v3_mp1102	RALW3_v3_mp0607	CONV	Plant	up	up	up	up	mmsA	1548	methylmalonate-semialdehyde dehydrogenase, oxidoreductase protein	METABOLISM	C	Energy production and conversion	COG1012
474	RALBF_v3_mp1101	RALW3_v3_mp0608	CONV	Plant	up	up	up	up	acsA	1722	Acetyl-coenzyme a synthetase	METABOLISM	I	Lipid transport and metabolism	COG0365
1994	RALBF_v3_mp0944	RALW3_v3_mp0766	CONV	Plant	up	up	up	up	-	936	putative 5-dehydro-4-deoxyglucarate dehydratase	METABOLISM	E	Amino acid transport and metabolism	COG0329
628	RALBF_v3_mp0943	RALW3_v3_mp0767	CONV	Plant	up	up	up	up	-	1587	Alpha-ketoglutaric semialdehyde dehydrogenase	METABOLISM	C	Energy production and conversion	COG1012
32	RALBF_v3_mp0923	RALW3_v3_mp0787	CONV	Plant	up	up	up	up	-	4407	Putative type III effector protein	NA	NA	NA	NA
1206	RALBF_v3_mp0786	RALW3_v3_mp0918	CONV	Plant	up	up	up	up	ripAY	1212	type III effector protein	NA	NA	NA	NA
146	RALBF_v3_mp0701	RALW3_v3_mp1003	CONV	Plant	up	up	up	up	ripC1	2796	type III effector protein	NA	NA	NA	NA
274	RALBF_v3_mp0699	RALW3_v3_mp1005	CONV	Plant	up	up	up	up	-	2130	Tonb-dependent siderophore receptor ferrichrome-iron receptor	METABOLISM	P	Inorganic ion transport and metabolism	COG1629
2079	RALBF_v3_mp0698	RALW3_v3_mp1006	CONV	Plant	up	up	up	up	frcK	912	Fructokinase	METABOLISM	G	Carbohydrate transport and metabolism	COG0524
160	RALBF_v3_mp0696	RALW3_v3_mp1008	CONV	Plant	up	up	up	up	fruB(HI	2553	Multiphosphoryl transfer protein [Includes: Phosphoenolpyruvate-protein phosphotransferase ; Phosphocarrier protein HPr ; Fructose-specific phosphotransferase enzyme IIA component]	METABOLISM	G	Carbohydrate transport and metabolism	COG2190,COG1925,COG1080
1143	RALBF_v3_mp0695	RALW3_v3_mp1009	CONV	Plant	up	up	up	up	lamB	1242	Lamb type porin protein	METABOLISM	G	Carbohydrate transport and metabolism	COG4580
764	RALBF_v3_mp0694	RALW3_v3_mp1010	CONV	Plant	up	up	up	up	sacA	1431	Sucrose-6-phosphate hydrolase	METABOLISM	G	Carbohydrate transport and metabolism	COG1621
893	RALBF_v3_mp0693	RALW3_v3_mp1011	CONV	Plant	up	up	up	up	scrA	1398	PTS system sucrose-specific EIIBC component [Includes: Sucrose-specific phosphotransferase enzyme IIB component ; Sucrose permease IIC component]	METABOLISM	G	Carbohydrate transport and metabolism	COG1264,COG1263
1656	RALBF_v3_mp0692	RALW3_v3_mp1012	CONV	Plant	up	up	up	up	scrR	1041	Dna-binding sucrose operon transcriptional repressor protein	INFORMATION STORAGE AND PROCESSING	K	Transcription	COG1609
3351	RALBF_v3_mp0616	RALW3_v3_mp1090	CONV	Plant	up	up	up	up	-	555	Transcription regulator for hrp genes expression	INFORMATION STORAGE AND PROCESSING	K	Transcription	COG2197,COG2771
3672	RALBF_v3_mp0565	RALW3_v3_mp1140	CONV	Plant	up	up	up	up	-	468	conserved protein of unknown function	NA	NA	NA	NA
712	RALBF_v3_mp0561	RALW3_v3_mp1144	CONV	Plant	up	up	up	up	-	1491	Transmembrane cytochrome bd-type quinol oxidase, subunit 1 oxidoreductase protein	METABOLISM	C	Energy production and conversion	COG1271
1181	RALBF_v3_mp0540	RALW3_v3_mp1167	CONV	Plant	up	up	up	up	-	1230	protein of unknown function	METABOLISM	C	Energy production and conversion	COG1251
154	RALBF_v3_mp0538	RALW3_v3_mp1169	CONV	Plant	up	up	up	up	nirB	2559	nitrite reductase, large subunit, nucleotide- and Fe/S-cluster binding	METABOLISM	C	Energy production and conversion	COG1251
997	RALBF_v3_mp0537	RALW3_v3_mp1170	CONV	Plant	up	up	up	up	narK3	1326	putative nitrate transporter transmembrane protein (MFS superfamily)	METABOLISM	P	Inorganic ion transport and metabolism	COG2223
1422	RALBF_v3_mp0355	RALW3_v3_mp1349	CONV	Plant	up	up	up	up	rihA	1128	Pyrimidine-specific ribonucleoside hydrolase RihA	METABOLISM	F	Nucleotide transport and metabolism	COG1957
2388	RALBF_v3_mp0354	RALW3_v3_mp1350	CONV	Plant	up	up	up	up	ripAU	825	Type III effector protein	NA	NA	NA	NA
81	RALBF_v3_mp1278	RALW3_v3_mp1446	CONV	Plant	up	up	up	up	czcA	3159	Cation efflux system protein CzcA	METABOLISM	P	Inorganic ion transport and metabolism	COG3696
1228	RALBF_v3_mp1279	RALW3_v3_mp1447	CONV	Plant	up	up	up	up	cusB	1221	Secretion protein of the copper-transporting efflux system cuscfba	CELLULAR PROCESSES AND SIGNALING	M	Cell wall/membrane/envelope biogenesis	COG0845
947	RALBF_v3_mp1280	RALW3_v3_mp1448	CONV	Plant	up	up	up	up	cusC	1359	Outer membrane protein of the copper-transporting efflux system cuscfba	CELLULAR PROCESSES AND SIGNALING	M	Cell wall/membrane/envelope biogenesis	COG1538
1398	RALBF_v3_mp1296	RALW3_v3_mp1464	CONV	Plant	up	up	up	up	mscS	1134	Mechanosensitive ion channel protein	CELLULAR PROCESSES AND SIGNALING	M	Cell wall/membrane/envelope biogenesis	COG0668
3823	RALBF_v3_mp1547	RALW3_v3_mp1559	CONV	Plant	up	up	up	up	-	438	conserved exported protein of unknown function	NA	NA	NA	NA
56	RALBF_v3_mp1569	RALW3_v3_mp1582	CONV	Plant	up	up	up	up	treS	3522	Trehalose synthase, maltose alpha-d-glucosyltransferase	METABOLISM	G	Carbohydrate transport and metabolism	COG0366,COG3281
2352	RALBF_v3_mp1570	RALW3_v3_mp1583	CONV	Plant	up	up	up	up	glgB	834	1,4-alpha-glucan branching enzyme	METABOLISM	G	Carbohydrate transport and metabolism	COG0296
4238	RALBF_v3_mp1571	RALW3_v3_mp1584	CONV	Plant	up	up	up	up	-	303	protein of unknown function	CELLULAR PROCESSES AND SIGNALING	M	Cell wall/membrane/envelope biogenesis	COG0810
228	RALBF_v3_mp1572	RALW3_v3_mp1585	CONV	Plant	up	up	up	up	glgX	2223	glycogen debranching enzyme	METABOLISM	G	Carbohydrate transport and metabolism	COG1523
114	RALBF_v3_mp1575	RALW3_v3_mp1588	CONV	Plant	up	up	up	up	treY	2838	Maltooligosyl trehalose synthase protein	METABOLISM	G	Carbohydrate transport and metabolism	COG3280
1713	RALBF_v3_mp0633	RALW3_v3_mp1074	CONV	Tom	dn	NA	dn	NA	-	1020	Lipase protein	METABOLISM	I	Lipid transport and metabolism	COG0657
1492	RALBF_v3_2968	RALW3_v3_0028	CONV	Tom	up	NA	up	NA	-	1248	conserved membrane protein of unknown function	NA	NA	NA	NA
3097	RALBF_v3_1000	RALW3_v3_1989	CONV	Tom	up	NA	up	NA	-	621	putative cytochrome C signal peptide protein	METABOLISM	C	Energy production and conversion	COG2863
4613	RALBF_v3_3212	RALW3_v3_2621	CONV	Tom	up	NA	up	NA	-	201	protein of unknown function	NA	NA	NA	NA
1033	RALBF_v3_mp0751	RALW3_v3_mp0954	CONV	Tom	up	NA	up	NA	soxB	1293	Sarcosine oxidase subunit beta	METABOLISM	E	Amino acid transport and metabolism	COG0665
1223	RALBF_v3_mp1309	RALW3_v3_mp1478	CONV	Tom	up	NA	up	NA	czcB	1221	Cobalt-zinc-cadmium resistance protein (Cation efflux system protein)	CELLULAR PROCESSES AND SIGNALING	M	Cell wall/membrane/envelope biogenesis	COG0845
2130	RALBF_v3_2240	RALW3_v3_0751	CONV	NA	dn	dn	dn	NA	pecM	930	Protein PecM	METABOLISM	E	Amino acid transport and metabolism	COG0697
3207	RALBF_v3_2239	RALW3_v3_0752	CONV	NA	dn	dn	dn	NA	-	588	putative nitroreductase	METABOLISM	C	Energy production and conversion	COG0778
1418	RALBF_v3_2194	RALW3_v3_0796	CONV	NA	dn	dn	dn	NA	thiO	1140	putative thiamine biosynthesis oxidoreductase ThiO	METABOLISM	E	Amino acid transport and metabolism	COG0665
3834	RALBF_v3_mp0634	RALW3_v3_mp1073	CONV	NA	dn	dn	dn	NA	ohr	426	organic hydroperoxide resistance protein	CELLULAR PROCESSES AND SIGNALING	O	Posttranslational modification, protein turnover, chaperones	COG1764
44	RALBF_v3_1907	RALW3_v3_1070	CONV	NA	dn	dn	NA	dn	putA	4005	fused DNA-binding transcriptional regulator ; proline dehydrogenase ; pyrroline-5-carboxylate dehydrogenase	METABOLISM	C	Energy production and conversion	COG4230
1366	RALBF_v3_1906	RALW3_v3_1071	CONV	NA	dn	dn	NA	dn	-	1146	Leucine-specific binding transmembrane protein	METABOLISM	E	Amino acid transport and metabolism	COG0683
512	RALBF_v3_1369	RALW3_v3_1608	CONV	NA	dn	NA	dn	dn	fruA	1722	fused fructose-specific PTS enzymes: IIBcomponent ; IIC components	METABOLISM	G	Carbohydrate transport and metabolism	COG1445,COG1299
169	RALBF_v3_mp1365	RALW3_v3_mp0358	CONV	NA	dn	NA	NA	NA	aleB	2466	Tonb-dependent siderophore receptor	METABOLISM	P	Inorganic ion transport and metabolism	COG1629
1725	RALBF_v3_mp1364	RALW3_v3_mp0359	CONV	NA	dn	NA	NA	NA	sbnA	1017	putative siderophore biosynthesis protein SbnA	METABOLISM	E	Amino acid transport and metabolism	COG0031
1652	RALBF_v3_mp1363	RALW3_v3_mp0360	CONV	NA	dn	NA	NA	NA	-	1020	Ornithine cyclodeaminase (Ocd)	METABOLISM	E	Amino acid transport and metabolism	COG2423
373	RALBF_v3_mp1362	RALW3_v3_mp0361	CONV	NA	dn	NA	NA	NA	-	1902	putative siderophore-iron transmembrane transporter, siderophore synthetase	METABOLISM	Q	Secondary metabolites biosynthesis, transport and catabolism	COG4264
1221	RALBF_v3_mp1361	RALW3_v3_mp0362	CONV	NA	dn	NA	NA	NA	-	1224	Efflux protein	METABOLISM	E	Amino acid transport and metabolism	COG0477
402	RALBF_v3_mp1360	RALW3_v3_mp0363	CONV	NA	dn	NA	NA	NA	-	1836	Siderophore synthetase component protein	METABOLISM	Q	Secondary metabolites biosynthesis, transport and catabolism	COG4264
443	RALBF_v3_mp1359	RALW3_v3_mp0364	CONV	NA	dn	NA	NA	NA	rhbC	1770	Siderophore synthetase component protein	METABOLISM	Q	Secondary metabolites biosynthesis, transport and catabolism	COG4264
1144	RALBF_v3_mp1357	RALW3_v3_mp0366	CONV	NA	dn	NA	NA	NA	-	1242	Diaminopimelate decarboxylase protein	METABOLISM	E	Amino acid transport and metabolism	COG0019
873	RALBF_v3_mp1043	RALW3_v3_mp0670	CONV	NA	dn	NA	NA	NA	-	1377	conserved exported protein of unknown function	NA	NA	NA	NA
2579	RALBF_v3_mp1524	RALW3_v3_mp1538	CONV	NA	dn	NA	NA	NA	fabG	777	3-oxoacyl-[acyl-carrier-protein] reductase	METABOLISM	I	Lipid transport and metabolism	COG1028
4355	RALBF_v3_mp1525	RALW3_v3_mp1539	CONV	NA	dn	NA	NA	NA	-	282	Conserved hypothethical protein	NA	NA	NA	NA
4122	RALBF_v3_mp1526	RALW3_v3_mp1540	CONV	NA	dn	NA	NA	NA	-	345	conserved protein of unknown function	POORLY CHARACTERIZED	S	Function unknown	COG0599
2381	RALBF_v3_2391	RALW3_v3_0600	CONV	NA	up	up	up	NA	-	813	conserved exported protein of unknown function	NA	NA	NA	NA
4385	RALBF_v3_1859	RALW3_v3_1119	CONV	NA	up	up	up	NA	-	270	conserved protein of unknown function	NA	NA	NA	NA
2794	RALBF_v3_0947	RALW3_v3_2042	CONV	NA	up	up	up	NA	fdhB	687	FORMATE DEHYDROGENASE, IRON-SULFUR SUBUNIT	METABOLISM	C	Energy production and conversion	COG0437
4450	RALBF_v3_0946	RALW3_v3_2043	CONV	NA	up	up	up	NA	-	249	conserved exported protein of unknown function	NA	NA	NA	NA
900	RALBF_v3_3214	RALW3_v3_2623	CONV	NA	up	up	up	NA	gudD	1353	D-glucarate dehydratase	CELLULAR PROCESSES AND SIGNALING	M	Cell wall/membrane/envelope biogenesis	COG4948
1102	RALBF_v3_3376	RALW3_v3_2785	CONV	NA	up	up	up	NA	andAa	1290	Anthranilate 1,2-dioxygenase system ferredoxin--NAD(+) reductase component	POORLY CHARACTERIZED	R	General function prediction only	COG0446
1590	RALBF_v3_3377	RALW3_v3_2786	CONV	NA	up	up	up	NA	-	1038	conserved protein of unknown function	NA	NA	NA	NA
2039	RALBF_v3_3385	RALW3_v3_2794	CONV	NA	up	up	up	NA	mocB	918	putative rhizopine-binding protein	METABOLISM	G	Carbohydrate transport and metabolism	COG1879
631	RALBF_v3_3386	RALW3_v3_2795	CONV	NA	up	up	up	NA	rbsA	1560	fused D-ribose transporter subunits of ABC superfamily: ATP-binding components	METABOLISM	G	Carbohydrate transport and metabolism	COG1129
1752	RALBF_v3_3387	RALW3_v3_2796	CONV	NA	up	up	up	NA	rbsC	1023	D-ribose transporter subunit ; membrane component of ABC superfamily	METABOLISM	G	Carbohydrate transport and metabolism	COG1172
320	RALBF_v3_3388	RALW3_v3_2797	CONV	NA	up	up	up	NA	-	2040	putative Fructokinase (IolC)	METABOLISM	G	Carbohydrate transport and metabolism	COG0524
397	RALBF_v3_3389	RALW3_v3_2798	CONV	NA	up	up	up	NA	iolD	1863	3D-(3,5/4)-trihydroxycyclohexane-1,2-dione hydrolase	METABOLISM	E	Amino acid transport and metabolism	COG3962
1837	RALBF_v3_3390	RALW3_v3_2799	CONV	NA	up	up	up	NA	mocC	960	Rhizopine catabolism protein MocC	METABOLISM	G	Carbohydrate transport and metabolism	COG1082
2456	RALBF_v3_3391	RALW3_v3_2800	CONV	NA	up	up	up	NA	iolB	795	5-deoxy-glucuronate isomerase	METABOLISM	G	Carbohydrate transport and metabolism	COG3718
2392	RALBF_v3_3392	RALW3_v3_2801	CONV	NA	up	up	up	NA	-	825	Hydroxypyruvate isomerase protein	METABOLISM	G	Carbohydrate transport and metabolism	COG1082
1706	RALBF_v3_mp1378	RALW3_v3_mp0345	CONV	NA	up	up	up	NA	-	1014	putative carboxypeptidase regulatory region harboring protein	METABOLISM	E	Amino acid transport and metabolism	COG1410
532	RALBF_v3_mp1377	RALW3_v3_mp0346	CONV	NA	up	up	up	NA	-	1641	conserved protein of unknown function	INFORMATION STORAGE AND PROCESSING	J	Translation, ribosomal structure and biogenesis	COG1185
333	RALBF_v3_mp1376	RALW3_v3_mp0347	CONV	NA	up	up	up	NA	-	1959	conserved protein of unknown function	NA	NA	NA	NA
903	RALBF_v3_mp0942	RALW3_v3_mp0768	CONV	NA	up	up	up	NA	gudP	1353	putative D-glucarate transporter	METABOLISM	E	Amino acid transport and metabolism	COG0477
1946	RALBF_v3_mp0753	RALW3_v3_mp0952	CONV	NA	up	up	up	NA	dppB	957	Dipeptide transporter, membrane component of ABC superfamily	METABOLISM	E	Amino acid transport and metabolism	COG0601
562	RALBF_v3_mp0752	RALW3_v3_mp0953	CONV	NA	up	up	up	NA	dppA	1620	Periplasmic dipeptide transport protein	METABOLISM	E	Amino acid transport and metabolism	COG0747
2357	RALBF_v3_2932	RALW3_v3_0062	CONV	NA	up	up	NA	up	-	825	Endoglucanase c-terminal domain harboring protein	METABOLISM	G	Carbohydrate transport and metabolism	COG4305
2655	RALBF_v3_2916	RALW3_v3_0078	CONV	NA	up	up	NA	up	-	750	conserved hypothetical protein; putative STOMATIN-LIKE TRANSMEMBRANE PROTEIN	CELLULAR PROCESSES AND SIGNALING	O	Posttranslational modification, protein turnover, chaperones	COG0330
4254	RALBF_v3_2720	RALW3_v3_0282	CONV	NA	up	up	NA	up	-	351	conserved protein of unknown function	NA	NA	NA	NA
4551	RALBF_v3_2719	RALW3_v3_0284	CONV	NA	up	up	NA	up	-	222	conserved protein of unknown function	NA	NA	NA	NA
3840	RALBF_v3_1630	RALW3_v3_1349	CONV	NA	up	up	NA	up	-	414	conserved exported protein of unknown function	NA	NA	NA	NA
1579	RALBF_v3_1629	RALW3_v3_1350	CONV	NA	up	up	NA	up	-	1068	conserved exported protein of unknown function	NA	NA	NA	NA
2232	RALBF_v3_1063	RALW3_v3_1916	CONV	NA	up	up	NA	up	dapA	876	4-hydroxy-tetrahydrodipicolinate synthase	METABOLISM	E	Amino acid transport and metabolism	COG0329
2913	RALBF_v3_0215	RALW3_v3_3098	CONV	NA	up	up	NA	up	gstA	660	Glutathione s-transferase protein	CELLULAR PROCESSES AND SIGNALING	O	Posttranslational modification, protein turnover, chaperones	COG0625
915	RALBF_v3_0216	RALW3_v3_3099	CONV	NA	up	up	NA	up	phaZ	1329	Poly[d(-)-3-hydroxybutyrate] depolymerase protein	METABOLISM	I	Lipid transport and metabolism	COG4553
2293	RALBF_v3_0217	RALW3_v3_3100	CONV	NA	up	up	NA	up	cpdA	849	3',5'-cyclic adenosine monophosphate phosphodiesterase CpdA	POORLY CHARACTERIZED	R	General function prediction only	COG1409
4659	RALBF_v3_mp0148	RALW3_v3_mp0226	CONV	NA	up	up	NA	up	-	189	protein of unknown function	NA	NA	NA	NA
1312	RALBF_v3_mp1105	RALW3_v3_mp0604	CONV	NA	up	up	NA	up	paaF	1176	Enoyl-coa hydratase protein	METABOLISM	I	Lipid transport and metabolism	COG1024
2397	RALBF_v3_mp1050	RALW3_v3_mp0661	CONV	NA	up	up	NA	up	-	813	conserved membrane protein of unknown function	POORLY CHARACTERIZED	S	Function unknown	COG5486
3971	RALBF_v3_mp1513	RALW3_v3_mp1527	CONV	NA	up	up	NA	up	-	375	conserved protein of unknown function	NA	NA	NA	NA
372	RALBF_v3_mp1573	RALW3_v3_mp1586	CONV	NA	up	up	NA	up	treZ	1878	Malto-oligosyltrehalose trehalohydrolase	METABOLISM	G	Carbohydrate transport and metabolism	COG0296
865	RALBF_v3_2917	RALW3_v3_0077	CONV	NA	up	NA	up	up	nfeD	1413	Membrane-bound serine protease (Clpp class) protein	CELLULAR PROCESSES AND SIGNALING	O	Posttranslational modification, protein turnover, chaperones	COG1030
4570	RALBF_v3_2881	RALW3_v3_0115	CONV	NA	up	NA	up	up	-	207	conserved protein of unknown function	NA	NA	NA	NA
1173	RALBF_v3_2502	RALW3_v3_0491	CONV	NA	up	NA	up	up	-	1281	conserved exported protein of unknown function	NA	NA	NA	NA
3804	RALBF_v3_2015	RALW3_v3_0964	CONV	NA	up	NA	up	up	-	426	conserved protein of unknown function	NA	NA	NA	NA
1213	RALBF_v3_2014	RALW3_v3_0965	CONV	NA	up	NA	up	up	hmp	1218	Flavohemoprotein	METABOLISM	C	Energy production and conversion	COG1017,COG1018
1324	RALBF_v3_1277	RALW3_v3_1698	CONV	NA	up	NA	up	up	ripW	1155	Type III effector, Hairpin with pectate lyase domain	NA	NA	NA	NA
614	RALBF_v3_1059	RALW3_v3_1920	CONV	NA	up	NA	up	up	mdtD	1569	Multidrug transport protein, mfs family	METABOLISM	E	Amino acid transport and metabolism	COG0477
4085	RALBF_v3_1002	RALW3_v3_1987	CONV	NA	up	NA	up	up	-	348	protein of unknown function	NA	NA	NA	NA
894	RALBF_v3_1001	RALW3_v3_1988	CONV	NA	up	NA	up	up	-	1341	putative cytochrome c1 signal peptide protein	NA	NA	NA	NA
4735	RALBF_v3_3421	RALW3_v3_2831	CONV	NA	up	NA	up	up	fixS	174	FixS	METABOLISM	P	Inorganic ion transport and metabolism	COG3197
4503	RALBF_v3_3427	RALW3_v3_2837	CONV	NA	up	NA	up	up	-	231	conserved protein of unknown function	POORLY CHARACTERIZED	S	Function unknown	COG3198
4451	RALBF_v3_3428	RALW3_v3_2838	CONV	NA	up	NA	up	up	-	255	conserved exported protein of unknown function	NA	NA	NA	NA
4707	RALBF_v3_0155	RALW3_v3_3043	CONV	NA	up	NA	up	up	-	177	conserved protein of unknown function	NA	NA	NA	NA
4724	RALBF_v3_0196	RALW3_v3_3086	CONV	NA	up	NA	up	up	-	174	protein of unknown function	NA	NA	NA	NA
13	RALBF_v3_0433	RALW3_v3_3318	CONV	NA	up	NA	up	up	ripS4	7761	Type III effector protein (Skwp 4)	NA	NA	NA	NA
3021	RALBF_v3_0434	RALW3_v3_3319	CONV	NA	up	NA	up	up	-	648	Response regulator protein	INFORMATION STORAGE AND PROCESSING	K	Transcription	COG2197
2464	RALBF_v3_0436	RALW3_v3_3321	CONV	NA	up	NA	up	up	fnr	801	putative fumarate and nitrate reduction regulatory transcription regulator protein	CELLULAR PROCESSES AND SIGNALING	T	Signal transduction mechanisms	COG0664
4012	RALBF_v3_0485	RALW3_v3_3367	CONV	NA	up	NA	up	up	-	363	Dnak suppressor protein	CELLULAR PROCESSES AND SIGNALING	T	Signal transduction mechanisms	COG1734
4666	RALBF_v3_0488	RALW3_v3_3371	CONV	NA	up	NA	up	up	-	192	conserved protein of unknown function	NA	NA	NA	NA
3730	RALBF_v3_0490	RALW3_v3_3373	CONV	NA	up	NA	up	up	uspA	456	Universal stress protein	CELLULAR PROCESSES AND SIGNALING	T	Signal transduction mechanisms	COG0589
3239	RALBF_v3_mp1749	RALW3_v3_mp0022	CONV	NA	up	NA	up	up	-	588	conserved exported protein of unknown function	POORLY CHARACTERIZED	R	General function prediction only	COG1999
4510	RALBF_v3_mp1754	RALW3_v3_mp0027	CONV	NA	up	NA	up	up	-	231	conserved protein of unknown function	NA	NA	NA	NA
4738	RALBF_v3_mp1755	RALW3_v3_mp0028	CONV	NA	up	NA	up	up	-	168	conserved protein of unknown function	NA	NA	NA	NA
1002	RALBF_v3_mp0218	RALW3_v3_mp0441	CONV	NA	up	NA	up	up	narK1	1305	Nitrite/nitrate transporter protein	METABOLISM	P	Inorganic ion transport and metabolism	COG2223
854	RALBF_v3_mp0219	RALW3_v3_mp0442	CONV	NA	up	NA	up	up	narK2	1386	nitrite extrusion protein (MFS family)	METABOLISM	P	Inorganic ion transport and metabolism	COG2223
48	RALBF_v3_mp0220	RALW3_v3_mp0443	CONV	NA	up	NA	up	up	narG	3738	nitrate reductase 1, alpha subunit	METABOLISM	C	Energy production and conversion	COG5013
584	RALBF_v3_mp0221	RALW3_v3_mp0444	CONV	NA	up	NA	up	up	narH	1554	nitrate reductase 1, Fe-S (beta) subunit	METABOLISM	C	Energy production and conversion	COG1140
2922	RALBF_v3_mp0222	RALW3_v3_mp0445	CONV	NA	up	NA	up	up	narJ	669	Respiratory nitrate reductase protein	METABOLISM	C	Energy production and conversion	COG2180
2871	RALBF_v3_mp0223	RALW3_v3_mp0446	CONV	NA	up	NA	up	up	narI	684	nitrate reductase 1, gamma (cytochrome b(NR)) subunit	METABOLISM	C	Energy production and conversion	COG2181
4250	RALBF_v3_mp0228	RALW3_v3_mp0452	CONV	NA	up	NA	up	up	hmp	306	Flavohemoprotein, nitric oxide dioxygenase	METABOLISM	C	Energy production and conversion	COG1017
1258	RALBF_v3_mp0229	RALW3_v3_mp0453	CONV	NA	up	NA	up	up	-	1212	conserved membrane protein of unknown function	METABOLISM	P	Inorganic ion transport and metabolism	COG3213
1229	RALBF_v3_mp1152	RALW3_v3_mp0558	CONV	NA	up	NA	up	up	rs_T3E_Hyp9	1338	putative type III effector	NA	NA	NA	NA
3524	RALBF_v3_mp1151	RALW3_v3_mp0559	CONV	NA	up	NA	up	up	-	489	protein of unknown function	NA	NA	NA	NA
2719	RALBF_v3_mp0929	RALW3_v3_mp0781	CONV	NA	up	NA	up	up	-	720	Invasion protein IAGB	CELLULAR PROCESSES AND SIGNALING	M	Cell wall/membrane/envelope biogenesis	COG0741
4193	RALBF_v3_mp0783	RALW3_v3_mp0922	CONV	NA	up	NA	up	up	-	315	conserved protein of unknown function	NA	NA	NA	NA
3714	RALBF_v3_mp0780	RALW3_v3_mp0925	CONV	NA	up	NA	up	up	-	447	conserved protein of unknown function	NA	NA	NA	NA
450	RALBF_v3_mp0458	RALW3_v3_mp1249	CONV	NA	up	NA	up	up	ripBI	1812	type III effector, XopX family	POORLY CHARACTERIZED	S	Function unknown	COG1814
522	RALBF_v3_mp0357	RALW3_v3_mp1348	CONV	NA	up	NA	up	up	-	1677	Predicted metal-dependent hydrolase with the tim-barrel fold protein	POORLY CHARACTERIZED	R	General function prediction only	COG1574
4180	RALBF_v3_mp0349	RALW3_v3_mp1355	CONV	NA	up	NA	up	up	-	315	conserved exported protein of unknown function	NA	NA	NA	NA
4359	RALBF_v3_mp1203	RALW3_v3_mp1371	CONV	NA	up	NA	up	up	-	273	protein of unknown function	NA	NA	NA	NA
2960	RALBF_v3_mp1204	RALW3_v3_mp1372	CONV	NA	up	NA	up	up	-	627	protein of unknown function	NA	NA	NA	NA
4421	RALBF_v3_mp1205	RALW3_v3_mp1373	CONV	NA	up	NA	up	up	-	258	conserved protein of unknown function	CELLULAR PROCESSES AND SIGNALING	O	Posttranslational modification, protein turnover, chaperones	COG2020
4745	RALBF_v3_mp1206	RALW3_v3_mp1374	CONV	NA	up	NA	up	up	-	168	conserved protein of unknown function	NA	NA	NA	NA
225	RALBF_v3_mp1207	RALW3_v3_mp1375	CONV	NA	up	NA	up	up	actP	2283	Copper-transporting P-type ATPase	METABOLISM	P	Inorganic ion transport and metabolism	COG2217
4475	RALBF_v3_mp1209	RALW3_v3_mp1377	CONV	NA	up	NA	up	up	-	246	putative signal peptide protein	NA	NA	NA	NA
4181	RALBF_v3_mp1277	RALW3_v3_mp1445	CONV	NA	up	NA	up	up	glnB	324	Nitrogen regulatory P-II transcription regulator protein	METABOLISM	E	Amino acid transport and metabolism	COG0347
1111	RALBF_v3_mp1310	RALW3_v3_mp1479	CONV	NA	up	NA	up	up	czcC	1302	Cobalt-zinc-cadmium resistance protein CzcC	CELLULAR PROCESSES AND SIGNALING	M	Cell wall/membrane/envelope biogenesis	COG1538
4297	RALBF_v3_mp1311	RALW3_v3_mp1480	CONV	NA	up	NA	up	up	-	297	conserved exported protein of unknown function	NA	NA	NA	NA
53	RALBF_v3_mp1568	RALW3_v3_mp1581	CONV	NA	up	NA	up	up	glgE	3699	Alpha-1,4-glucan:maltose-1-phosphate maltosyltransferase	METABOLISM	G	Carbohydrate transport and metabolism	COG0366
4764	RALBF_v3_2478	RALW3_v3_0516	CONV	NA	up	NA	NA	up	-	159	conserved exported protein of unknown function	NA	NA	NA	NA
4215	RALBF_v3_1082	RALW3_v3_1897	CONV	NA	up	NA	NA	up	-	303	conserved exported protein of unknown function	NA	NA	NA	NA
1779	RALBF_v3_3226	RALW3_v3_2635	CONV	NA	up	NA	NA	up	nagAa	987	Ferredoxin--NAD(P)(+) reductase (naphthalene dioxygenase/salicylate 5-hydroxylase ferredoxin-specific)	METABOLISM	C	Energy production and conversion	COG0543
2684	RALBF_v3_3430	RALW3_v3_2840	CONV	NA	up	NA	NA	up	-	747	conserved membrane protein of unknown function	POORLY CHARACTERIZED	S	Function unknown	COG2836
481	RALBF_v3_mp0230	RALW3_v3_mp0454	CONV	NA	up	NA	NA	up	-	1743	conserved exported protein of unknown function	CELLULAR PROCESSES AND SIGNALING	U	Intracellular trafficking, secretion, and vesicular transport	COG5295
1076	RALBF_v3_2967	RALW3_v3_0029	CONV	NA	up	NA	NA	NA	-	1272	putative dna modification methylase protein	INFORMATION STORAGE AND PROCESSING	L	Replication, recombination and repair	COG0863
1085	RALBF_v3_2433	RALW3_v3_0559	CONV	NA	up	NA	NA	NA	nasF	1263	NITRATE ABC TRANSPORTER, periplasmic component	METABOLISM	P	Inorganic ion transport and metabolism	COG0715
2256	RALBF_v3_2432	RALW3_v3_0560	CONV	NA	up	NA	NA	NA	nrtB	864	Nitrate transport permease protein NrtB	METABOLISM	P	Inorganic ion transport and metabolism	COG0600
2297	RALBF_v3_2034	RALW3_v3_0947	CONV	NA	up	NA	NA	NA	mrr	846	putative endonuclease	INFORMATION STORAGE AND PROCESSING	L	Replication, recombination and repair	COG0551
4732	RALBF_v3_1726	RALW3_v3_1252	CONV	NA	up	NA	NA	NA	-	174	conserved protein of unknown function	METABOLISM	I	Lipid transport and metabolism	COG1028
1355	RALBF_v3_1725	RALW3_v3_1253	CONV	NA	up	NA	NA	NA	aspC	1155	Aspartate transaminase	METABOLISM	E	Amino acid transport and metabolism	COG0436
2501	RALBF_v3_1724	RALW3_v3_1254	CONV	NA	up	NA	NA	NA	fabG	792	3-ketoacyl-(Acyl-carrier-protein) reductase	METABOLISM	I	Lipid transport and metabolism	COG1028
4706	RALBF_v3_1372	RALW3_v3_1605	CONV	NA	up	NA	NA	NA	-	180	protein of unknown function	NA	NA	NA	NA
3603	RALBF_v3_1195	RALW3_v3_1780	CONV	NA	up	NA	NA	NA	fimT	489	putative type 4 fimbrial pilin related transmembrane protein	CELLULAR PROCESSES AND SIGNALING	N	Cell motility	COG4970
4525	RALBF_v3_0949	RALW3_v3_2040	CONV	NA	up	NA	NA	NA	-	231	conserved protein of unknown function	NA	NA	NA	NA
1097	RALBF_v3_0632	RALW3_v3_2365	CONV	NA	up	NA	NA	NA	-	1257	putative Branched-chain amino acid ABC transporter, periplasmic amino acid- binding component (LivK family)	METABOLISM	E	Amino acid transport and metabolism	COG0683
1177	RALBF_v3_0630	RALW3_v3_2367	CONV	NA	up	NA	NA	NA	-	1221	putative branched-chain amino acid permease protein (ABC superfamily, membrane)	METABOLISM	E	Amino acid transport and metabolism	COG4177
2566	RALBF_v3_0533	RALW3_v3_2462	CONV	NA	up	NA	NA	NA	narL	759	Nitrate/nitrite response regulator transcription regulator protein	INFORMATION STORAGE AND PROCESSING	K	Transcription	COG2771
4540	RALBF_v3_0532	RALW3_v3_2463	CONV	NA	up	NA	NA	NA	-	228	conserved protein of unknown function	NA	NA	NA	NA
1089	RALBF_v3_3234	RALW3_v3_2643	CONV	NA	up	NA	NA	NA	rhiH	1257	Rhih cytochrome p450 monooxygenase, rhizoxin biosynthesis	METABOLISM	Q	Secondary metabolites biosynthesis, transport and catabolism	COG2124
2027	RALBF_v3_3235	RALW3_v3_2644	CONV	NA	up	NA	NA	NA	-	912	conserved protein of unknown function	METABOLISM	F	Nucleotide transport and metabolism	COG0232
1411	RALBF_v3_3236	RALW3_v3_2645	CONV	NA	up	NA	NA	NA	-	1155	conserved membrane protein of unknown function	METABOLISM	E	Amino acid transport and metabolism	COG0477
2963	RALBF_v3_3318	RALW3_v3_2729	CONV	NA	up	NA	NA	NA	-	669	Transcriptional regulator	INFORMATION STORAGE AND PROCESSING	K	Transcription	COG2197
1479	RALBF_v3_0019	RALW3_v3_2904	CONV	NA	up	NA	NA	NA	cysA	1113	sulfate/thiosulfate transporter subunit ; ATP-binding component of ABC superfamily	METABOLISM	P	Inorganic ion transport and metabolism	COG1118
1819	RALBF_v3_0020	RALW3_v3_2905	CONV	NA	up	NA	NA	NA	cbl	984	transcriptional regulator of cysteine biosynthesis and aliphatic sulfonates utilization; LysR family	INFORMATION STORAGE AND PROCESSING	K	Transcription	COG0583
998	RALBF_v3_0030	RALW3_v3_2916	CONV	NA	up	NA	NA	NA	aceA	1305	isocitrate lyase	METABOLISM	C	Energy production and conversion	COG2224
3760	RALBF_v3_0031	RALW3_v3_2917	CONV	NA	up	NA	NA	NA	-	435	Universal stress protein	CELLULAR PROCESSES AND SIGNALING	T	Signal transduction mechanisms	COG0589
3322	RALBF_v3_0192	RALW3_v3_3083	CONV	NA	up	NA	NA	NA	-	564	conserved protein of unknown function	NA	NA	NA	NA
4709	RALBF_v3_0193	RALW3_v3_3084	CONV	NA	up	NA	NA	NA	-	174	conserved protein of unknown function	NA	NA	NA	NA
4411	RALBF_v3_0293	RALW3_v3_3176	CONV	NA	up	NA	NA	NA	hupB	273	HU, DNA-binding transcriptional regulator, beta subunit	INFORMATION STORAGE AND PROCESSING	L	Replication, recombination and repair	COG0776
3336	RALBF_v3_0313	RALW3_v3_3195	CONV	NA	up	NA	NA	NA	ahpC	549	Peroxiredoxin, Antioxidant oxidoreductase	CELLULAR PROCESSES AND SIGNALING	O	Posttranslational modification, protein turnover, chaperones	COG0450
2371	RALBF_v3_mp1748	RALW3_v3_mp0021	CONV	NA	up	NA	NA	NA	bla	819	Beta-lactamase OXA-18	CELLULAR PROCESSES AND SIGNALING	V	Defense mechanisms	COG2602
4005	RALBF_v3_mp0081	RALW3_v3_mp0156	CONV	NA	up	NA	NA	NA	-	372	conserved protein of unknown function	NA	NA	NA	NA
2110	RALBF_v3_mp0083	RALW3_v3_mp0158	CONV	NA	up	NA	NA	NA	-	900	Hypothethical transmembrane protein	NA	NA	NA	NA
11	RALBF_v3_mp0084	RALW3_v3_mp0159	CONV	NA	up	NA	NA	NA	-	7968	conserved protein of unknown function	NA	NA	NA	NA
1397	RALBF_v3_mp0086	RALW3_v3_mp0161	CONV	NA	up	NA	NA	NA	-	1113	Calcium-binding ef-hand hnh nuclease protein	CELLULAR PROCESSES AND SIGNALING	V	Defense mechanisms	COG1403
1037	RALBF_v3_mp1066	RALW3_v3_mp0644	CONV	NA	up	NA	NA	NA	hmgB	1281	Fumarylacetoacetase (Fumarylacetoacetate hydrolase) protein	METABOLISM	Q	Secondary metabolites biosynthesis, transport and catabolism	COG0179
301	RALBF_v3_mp0981	RALW3_v3_mp0730	CONV	NA	up	NA	NA	NA	-	2175	Surface-exposed adhesin protein	CELLULAR PROCESSES AND SIGNALING	U	Intracellular trafficking, secretion, and vesicular transport	COG5295
2523	RALBF_v3_mp0847	RALW3_v3_mp0853	CONV	NA	up	NA	NA	NA	fabI	783	Enoyl-[acyl-carrier-protein] reductase [NADH] FabI	METABOLISM	I	Lipid transport and metabolism	COG0623
2078	RALBF_v3_mp0754	RALW3_v3_mp0951	CONV	NA	up	NA	NA	NA	dppC	930	Dipeptide transmembrane protein	METABOLISM	E	Amino acid transport and metabolism	COG1173
1967	RALBF_v3_mp0747	RALW3_v3_mp0958	CONV	NA	up	NA	NA	NA	ghrA	933	Glyoxylate/hydroxypyruvate reductase A	METABOLISM	E	Amino acid transport and metabolism	COG0111
861	RALBF_v3_mp0495	RALW3_v3_mp1212	CONV	NA	up	NA	NA	NA	cydA	1389	Cytochrome bd-type quinol oxidase, subunit 1	METABOLISM	C	Energy production and conversion	COG1271
1658	RALBF_v3_mp0494	RALW3_v3_mp1214	CONV	NA	up	NA	NA	NA	cytB	1032	Transmembrane cytochrome bd-ii oxidase (Subunit ii) oxidoreductase protein	METABOLISM	C	Energy production and conversion	COG1294
4492	RALBF_v3_mp0380	RALW3_v3_mp1326	CONV	NA	up	NA	NA	NA	-	237	protein of unknown function	NA	NA	NA	NA
3167	RALBF_v3_mp1254	RALW3_v3_mp1421	CONV	NA	up	NA	NA	NA	coxB	603	Cytochrome c, monohem protein	METABOLISM	C	Energy production and conversion	COG2010
4740	RALBF_v3_mp1700	RALW3_v3_mp1736	CONV	NA	up	NA	NA	NA	-	168	protein of unknown function	NA	NA	NA	NA
4416	RALBF_v3_1895	RALW3_v3_1084	CONV	NA	NA	dn	dn	dn	-	264	conserved protein of unknown function	POORLY CHARACTERIZED	S	Function unknown	COG4104
3104	RALBF_v3_1879	RALW3_v3_1099	CONV	NA	NA	dn	dn	dn	solI	615	Acyl-homoserine-lactone synthase, autoinducer synthesis protein solI	METABOLISM	Q	Secondary metabolites biosynthesis, transport and catabolism	COG3916
1524	RALBF_v3_1878	RALW3_v3_1100	CONV	NA	NA	dn	dn	dn	-	1098	Abc-type branched-chain amino acid transport systems, periplasmic component protein	METABOLISM	E	Amino acid transport and metabolism	COG0683
1410	RALBF_v3_1643	RALW3_v3_1337	CONV	NA	NA	dn	dn	dn	-	1131	Outer membrane porin protein	CELLULAR PROCESSES AND SIGNALING	M	Cell wall/membrane/envelope biogenesis	COG3203
1591	RALBF_v3_0748	RALW3_v3_2236	CONV	NA	NA	dn	dn	dn	ybgK	1062	putative hydrolase subunit	METABOLISM	E	Amino acid transport and metabolism	COG1984
2680	RALBF_v3_0747	RALW3_v3_2237	CONV	NA	NA	dn	dn	dn	ybgL	744	putative lactam utilization protein, UPF0271 family	POORLY CHARACTERIZED	R	General function prediction only	COG1540
4588	RALBF_v3_2193	RALW3_v3_0797	CONV	NA	NA	dn	dn	NA	thiS	216	Sulfur transfer protein	METABOLISM	H	Coenzyme transport and metabolism	COG2104
2372	RALBF_v3_2192	RALW3_v3_0798	CONV	NA	NA	dn	dn	NA	thiG	828	thiamin biosynthesis ThiGH complex subunit	METABOLISM	H	Coenzyme transport and metabolism	COG2022
3273	RALBF_v3_1716	RALW3_v3_1262	CONV	NA	NA	dn	up	up	rs_T3E_Hyp1	444	putative type III effector protein	NA	NA	NA	NA
3910	RALBF_v3_2726	RALW3_v3_0276	CONV	NA	NA	up	up	up	-	408	conserved exported protein of unknown function	NA	NA	NA	NA
2817	RALBF_v3_0894	RALW3_v3_2092	CONV	NA	NA	up	up	up	-	720	Response regulator protein	INFORMATION STORAGE AND PROCESSING	K	Transcription	COG2197
3476	RALBF_v3_0338	RALW3_v3_3221	CONV	NA	NA	up	up	up	-	504	conserved exported protein of unknown function	CELLULAR PROCESSES AND SIGNALING	D	Cell cycle control, cell division, chromosome partitioning	COG1196
4769	RALBF_v3_mp1087	RALW3_v3_mp0623	CONV	NA	NA	up	up	up	-	156	conserved exported protein of unknown function	NA	NA	NA	NA
1329	RALBF_v3_mp0700	RALW3_v3_mp1004	CONV	NA	NA	up	up	up	ydgJ	1167	putative oxidoreductase	POORLY CHARACTERIZED	R	General function prediction only	COG0673
828	RALBF_v3_mp0636	RALW3_v3_mp1071	CONV	NA	NA	up	up	up	otsA	1398	trehalose-6-phosphate synthase	METABOLISM	G	Carbohydrate transport and metabolism	COG0380
1834	RALBF_v3_mp1515	RALW3_v3_mp1529	CONV	NA	NA	up	up	up	cysK	975	Cysteine synthase (O-acetylserine sulfhydrylase) (Csase) (O-acetylserine (Thiol)-lyase)	METABOLISM	E	Amino acid transport and metabolism	COG0031
2526	RALBF_v3_1298	RALW3_v3_1679	CONV	NA	NA	up	up	NA	-	792	protein of unknown function	NA	NA	NA	NA
4542	RALBF_v3_mp0564	RALW3_v3_mp1141	CONV	NA	NA	up	up	NA	-	219	protein of unknown function	NA	NA	NA	NA
1730	RALBF_v3_mp0562	RALW3_v3_mp1143	CONV	NA	NA	up	up	NA	appB	1011	Cytochrome bd ubiquinol oxidase, subunit ii	METABOLISM	C	Energy production and conversion	COG1294
1336	RALBF_v3_mp0508	RALW3_v3_mp1202	CONV	NA	NA	up	up	NA	gbd	1170	Nad-dependent 4-hydroxybutyrate dehydrogenase protein	METABOLISM	C	Energy production and conversion	COG1454
21	RALBF_v3_2933	RALW3_v3_0061	CONV	NA	NA	up	NA	up	ripS5	5730	fragment of a type III effector, SKWP5 (part 2)	NA	NA	NA	NA
2091	RALBF_v3_0127	RALW3_v3_3016	CONV	NA	NA	up	NA	up	-	915	Metallo-beta-lactamase protein	POORLY CHARACTERIZED	R	General function prediction only	COG0491
935	RALBF_v3_0223	RALW3_v3_3106	CONV	NA	NA	up	NA	up	-	1314	conserved protein of unknown function	POORLY CHARACTERIZED	S	Function unknown	COG1262
1624	RALBF_v3_3086	RALW3_v3_3435	CONV	NA	NA	up	NA	up	egtD	1047	Histidine-specific methyltransferase EgtD	POORLY CHARACTERIZED	S	Function unknown	COG4301
189	RALBF_v3_mp1801	RALW3_v3_mp0073	CONV	NA	NA	up	NA	up	rcsC	2394	Composite two-component regulatory protein	CELLULAR PROCESSES AND SIGNALING	T	Signal transduction mechanisms	COG2202,COG0642
2878	RALBF_v3_mp1817	RALW3_v3_mp0088	CONV	NA	NA	up	NA	up	-	675	fragment of Putative ferritin/ribonucleotide reductase-like protein (part 2)	NA	NA	NA	NA
3775	RALBF_v3_mp1458	RALW3_v3_mp0267	CONV	NA	NA	up	NA	up	ohr	435	Organic hydroperoxide resistance protein	CELLULAR PROCESSES AND SIGNALING	O	Posttranslational modification, protein turnover, chaperones	COG1764
3112	RALBF_v3_mp1457	RALW3_v3_mp0268	CONV	NA	NA	up	NA	up	-	630	conserved protein of unknown function	POORLY CHARACTERIZED	R	General function prediction only	COG2068
600	RALBF_v3_mp1094	RALW3_v3_mp0615	CONV	NA	NA	up	NA	up	-	1593	Multidrug transport protein, mfs family	METABOLISM	E	Amino acid transport and metabolism	COG0477
4578	RALBF_v3_mp1093	RALW3_v3_mp0616	CONV	NA	NA	up	NA	up	-	213	conserved protein of unknown function	NA	NA	NA	NA
669	RALBF_v3_mp0708	RALW3_v3_mp0996	CONV	NA	NA	up	NA	up	iolA	1524	Methylmalonate semialdehyde dehydrogenase [acylating] 1	METABOLISM	C	Energy production and conversion	COG1012
2559	RALBF_v3_mp0637	RALW3_v3_mp1070	CONV	NA	NA	up	NA	up	otsB	789	trehalose-6-phosphate phosphatase, biosynthetic	METABOLISM	G	Carbohydrate transport and metabolism	COG1877
2014	RALBF_v3_mp1297	RALW3_v3_mp1465	CONV	NA	NA	up	NA	up	-	909	conserved exported protein of unknown function	NA	NA	NA	NA
1138	RALBF_v3_1510	RALW3_v3_1470	CONV	NA	NA	NA	dn	NA	lysA	1260	DIAMINOPIMELATE DECARBOXYLASE PROTEIN	METABOLISM	E	Amino acid transport and metabolism	COG0019
1840	RALBF_v3_1366	RALW3_v3_1611	CONV	NA	NA	NA	dn	NA	fruR	990	Transcription regulation repressor protein	INFORMATION STORAGE AND PROCESSING	K	Transcription	COG1609
738	RALBF_v3_mp0133	RALW3_v3_mp0210	CONV	NA	NA	NA	dn	NA	zwf	1470	glucose-6-phosphate dehydrogenase	METABOLISM	G	Carbohydrate transport and metabolism	COG0364
255	RALBF_v3_mp1490	RALW3_v3_mp0233	CONV	NA	NA	NA	dn	NA	-	2196	conserved protein of unknown function	METABOLISM	Q	Secondary metabolites biosynthesis, transport and catabolism	COG2931
4124	RALBF_v3_mp1118	RALW3_v3_mp0591	CONV	NA	NA	NA	dn	NA	-	330	Ferredoxin protein	METABOLISM	C	Energy production and conversion	COG3411
715	RALBF_v3_mp0626	RALW3_v3_mp1081	CONV	NA	NA	NA	dn	NA	-	1527	Rnd efflux system, outer membrane lipoprotein, nodt family	CELLULAR PROCESSES AND SIGNALING	M	Cell wall/membrane/envelope biogenesis	COG1538
4762	RALBF_v3_mp0365	RALW3_v3_mp1340	CONV	NA	NA	NA	dn	NA	-	159	conserved protein of unknown function	NA	NA	NA	NA
4585	RALBF_v3_2212	RALW3_v3_0779	CONV	NA	NA	NA	up	NA	-	222	conserved protein of unknown function	NA	NA	NA	NA
3879	RALBF_v3_2017	RALW3_v3_0962	CONV	NA	NA	NA	up	NA	-	405	protein of unknown function	NA	NA	NA	NA
4379	RALBF_v3_1717	RALW3_v3_1261	CONV	NA	NA	NA	up	NA	-	273	protein of unknown function	NA	NA	NA	NA
4306	RALBF_v3_1676	RALW3_v3_1301	CONV	NA	NA	NA	up	NA	-	285	conserved protein of unknown function	NA	NA	NA	NA
4210	RALBF_v3_1414	RALW3_v3_1565	CONV	NA	NA	NA	up	NA	-	324	conserved exported protein of unknown function	NA	NA	NA	NA
3967	RALBF_v3_1413	RALW3_v3_1566	CONV	NA	NA	NA	up	NA	-	387	conserved exported protein of unknown function	NA	NA	NA	NA
3836	RALBF_v3_1004	RALW3_v3_1986	CONV	NA	NA	NA	up	NA	-	420	conserved protein of unknown function	INFORMATION STORAGE AND PROCESSING	K	Transcription	COG1846
4626	RALBF_v3_3313	RALW3_v3_2724	CONV	NA	NA	NA	up	NA	-	198	protein of unknown function	NA	NA	NA	NA
1714	RALBF_v3_0007	RALW3_v3_2892	CONV	NA	NA	NA	up	NA	sbp	1014	sulfate transporter subunit ; periplasmic-binding component of ABC superfamily	METABOLISM	P	Inorganic ion transport and metabolism	COG1613
3022	RALBF_v3_0008	RALW3_v3_2893	CONV	NA	NA	NA	up	NA	ssuE	660	FMN reductase (NADPH)	POORLY CHARACTERIZED	R	General function prediction only	COG0431
1757	RALBF_v3_0009	RALW3_v3_2894	CONV	NA	NA	NA	up	NA	ssuA	1014	alkanesulfonate transporter subunit ; periplasmic-binding component of ABC superfamily	METABOLISM	P	Inorganic ion transport and metabolism	COG0715
2475	RALBF_v3_0012	RALW3_v3_2897	CONV	NA	NA	NA	up	NA	ssuC	807	alkanesulfonate transport protein; ABC superfamily, membrane component	METABOLISM	P	Inorganic ion transport and metabolism	COG0600
2323	RALBF_v3_0013	RALW3_v3_2898	CONV	NA	NA	NA	up	NA	ssuB	855	alkanesulfonate transporter subunit ; ATP-binding component of ABC superfamily	METABOLISM	P	Inorganic ion transport and metabolism	COG1116
315	RALBF_v3_0021	RALW3_v3_2906	CONV	NA	NA	NA	up	NA	ripV1	2034	type III effector protein, SspH1 family	NA	NA	NA	NA
3810	RALBF_v3_0176	RALW3_v3_3067	CONV	NA	NA	NA	up	NA	-	417	protein of unknown function	NA	NA	NA	NA
2482	RALBF_v3_0177	RALW3_v3_3068	CONV	NA	NA	NA	up	NA	ripBG	792	avrptob-related type III effector protein	NA	NA	NA	NA
553	RALBF_v3_3006	RALW3_v3_3520	CONV	NA	NA	NA	up	NA	-	1845	conserved protein of unknown function	NA	NA	NA	NA
266	RALBF_v3_mp0079	RALW3_v3_mp0154	CONV	NA	NA	NA	up	NA	ripBH	2382	type III effector, OspD family	NA	NA	NA	NA
3870	RALBF_v3_mp1433	RALW3_v3_mp0292	CONV	NA	NA	NA	up	NA	flgC	408	flagellar component of cell-proximal portion of basal-body rod	CELLULAR PROCESSES AND SIGNALING	N	Cell motility	COG1558
3026	RALBF_v3_mp1432	RALW3_v3_mp0294	CONV	NA	NA	NA	up	NA	flgD	657	flagellar hook assembly protein	CELLULAR PROCESSES AND SIGNALING	N	Cell motility	COG1843
1218	RALBF_v3_mp1431	RALW3_v3_mp0295	CONV	NA	NA	NA	up	NA	flgE	1206	flagellar hook protein	CELLULAR PROCESSES AND SIGNALING	N	Cell motility	COG1749
2708	RALBF_v3_mp1430	RALW3_v3_mp0296	CONV	NA	NA	NA	up	NA	flgF	738	flagellar component of cell-proximal portion of basal-body rod	CELLULAR PROCESSES AND SIGNALING	N	Cell motility	COG4787
2510	RALBF_v3_mp1429	RALW3_v3_mp0297	CONV	NA	NA	NA	up	NA	flgG	783	flagellar component of cell-distal portion of basal-body rod	CELLULAR PROCESSES AND SIGNALING	N	Cell motility	COG4786
1518	RALBF_v3_mp1427	RALW3_v3_mp0299	CONV	NA	NA	NA	up	NA	flgI	1107	flagellar basal body P-ring protein	CELLULAR PROCESSES AND SIGNALING	N	Cell motility	COG1706
1542	RALBF_v3_mp1426	RALW3_v3_mp0300	CONV	NA	NA	NA	up	NA	flgJ	1083	FlgJ: Peptidoglycan hydrolase (muramidase), flagellar protein	CELLULAR PROCESSES AND SIGNALING	N	Cell motility	COG3951,COG1705
1905	RALBF_v3_mp1423	RALW3_v3_mp0302	CONV	NA	NA	NA	up	NA	flgL	951	Flagellar hook-associated protein 3	CELLULAR PROCESSES AND SIGNALING	N	Cell motility	COG1344
4322	RALBF_v3_mp1419	RALW3_v3_mp0305	CONV	NA	NA	NA	up	NA	-	282	protein of unknown function	NA	NA	NA	NA
2532	RALBF_v3_mp1418	RALW3_v3_mp0307	CONV	NA	NA	NA	up	NA	fliR	789	Flagellar biosynthetic protein fliR	CELLULAR PROCESSES AND SIGNALING	N	Cell motility	COG1684
4397	RALBF_v3_mp1417	RALW3_v3_mp0308	CONV	NA	NA	NA	up	NA	fliQ	270	flagellar biosynthesis protein	CELLULAR PROCESSES AND SIGNALING	N	Cell motility	COG1987
2659	RALBF_v3_mp1416	RALW3_v3_mp0309	CONV	NA	NA	NA	up	NA	fliP	750	flagellar biosynthesis protein	CELLULAR PROCESSES AND SIGNALING	N	Cell motility	COG1338
3960	RALBF_v3_mp1415	RALW3_v3_mp0310	CONV	NA	NA	NA	up	NA	fliO	390	Flagellar protein flio	CELLULAR PROCESSES AND SIGNALING	N	Cell motility	COG3190
3669	RALBF_v3_mp1414	RALW3_v3_mp0311	CONV	NA	NA	NA	up	NA	fliN	465	Flagellar motor switch protein flin	CELLULAR PROCESSES AND SIGNALING	N	Cell motility	COG1886
1675	RALBF_v3_mp1413	RALW3_v3_mp0312	CONV	NA	NA	NA	up	NA	fliM	1008	flagellar motor switching and energizing component	CELLULAR PROCESSES AND SIGNALING	N	Cell motility	COG1868
3816	RALBF_v3_mp1406	RALW3_v3_mp0319	CONV	NA	NA	NA	up	NA	fliS	429	flagellar protein potentiates polymerization	CELLULAR PROCESSES AND SIGNALING	N	Cell motility	COG1516
4072	RALBF_v3_mp1405	RALW3_v3_mp0320	CONV	NA	NA	NA	up	NA	fliT	357	Flagellar protein flit	NA	NA	NA	NA
1482	RALBF_v3_mp1403	RALW3_v3_mp0322	CONV	NA	NA	NA	up	NA	lgtF	1089	Glycosyl transferase f	CELLULAR PROCESSES AND SIGNALING	M	Cell wall/membrane/envelope biogenesis	COG0463
785	RALBF_v3_mp1402	RALW3_v3_mp0323	CONV	NA	NA	NA	up	NA	och	1392	Mannosyltransferase och1 and related enzymes protein	CELLULAR PROCESSES AND SIGNALING	M	Cell wall/membrane/envelope biogenesis	COG3774
409	RALBF_v3_mp1400	RALW3_v3_mp0325	CONV	NA	NA	NA	up	NA	fliF	1836	flagellar basal-body MS-ring and collar protein	CELLULAR PROCESSES AND SIGNALING	N	Cell motility	COG1766
2657	RALBF_v3_mp1398	RALW3_v3_mp0327	CONV	NA	NA	NA	up	NA	fliH	747	Flagellar assembly protein flih	CELLULAR PROCESSES AND SIGNALING	N	Cell motility	COG1317
795	RALBF_v3_mp1397	RALW3_v3_mp0328	CONV	NA	NA	NA	up	NA	fliI	1446	flagellum-specific ATP synthase	CELLULAR PROCESSES AND SIGNALING	N	Cell motility	COG1157
645	RALBF_v3_mp1395	RALW3_v3_mp0330	CONV	NA	NA	NA	up	NA	fliK	1572	Flagellar hook-length control protein	CELLULAR PROCESSES AND SIGNALING	N	Cell motility	COG3144
4741	RALBF_v3_mp1394	RALW3_v3_mp0331	CONV	NA	NA	NA	up	NA	-	171	protein of unknown function	NA	NA	NA	NA
3442	RALBF_v3_mp1034	RALW3_v3_mp0678	CONV	NA	NA	NA	up	NA	-	519	conserved protein of unknown function	POORLY CHARACTERIZED	S	Function unknown	COG3542
4592	RALBF_v3_mp1032	RALW3_v3_mp0680	CONV	NA	NA	NA	up	NA	-	207	conserved protein of unknown function	NA	NA	NA	NA
171	RALBF_v3_mp1031	RALW3_v3_mp0681	CONV	NA	NA	NA	up	NA	ripAV	2457	type III effector, HopAV1 family	NA	NA	NA	NA
3762	RALBF_v3_mp0933	RALW3_v3_mp0777	CONV	NA	NA	NA	up	NA	-	435	conserved protein of unknown function	NA	NA	NA	NA
3893	RALBF_v3_mp0925	RALW3_v3_mp0785	CONV	NA	NA	NA	up	NA	-	405	conserved protein of unknown function	INFORMATION STORAGE AND PROCESSING	K	Transcription	COG1733
43	RALBF_v3_mp0921	RALW3_v3_mp0789	CONV	NA	NA	NA	up	NA	ripA4	3990	type III effector family protein AWR1	CELLULAR PROCESSES AND SIGNALING	O	Posttranslational modification, protein turnover, chaperones	COG0265
3220	RALBF_v3_mp0858	RALW3_v3_mp0841	CONV	NA	NA	NA	up	NA	-	570	conserved protein of unknown function	NA	NA	NA	NA
2882	RALBF_v3_mp0750	RALW3_v3_mp0955	CONV	NA	NA	NA	up	NA	dehII	666	2-haloacid halidohydrolase type II	POORLY CHARACTERIZED	R	General function prediction only	COG1011
752	RALBF_v3_mp0749	RALW3_v3_mp0956	CONV	NA	NA	NA	up	NA	puuC	1476	gamma-Glu-gamma-aminobutyraldehyde dehydrogenase, NAD(P)H-dependent	METABOLISM	C	Energy production and conversion	COG1012
2584	RALBF_v3_mp0411	RALW3_v3_mp1296	CONV	NA	NA	NA	up	NA	fliA	762	RNA polymerase, sigma 28 (sigma F) factor	INFORMATION STORAGE AND PROCESSING	K	Transcription	COG1191
300	RALBF_v3_mp0408	RALW3_v3_mp1299	CONV	NA	NA	NA	up	NA	flhA	2091	putative flagellar export pore protein	CELLULAR PROCESSES AND SIGNALING	N	Cell motility	COG1298
2814	RALBF_v3_mp0394	RALW3_v3_mp1312	CONV	NA	NA	NA	up	NA	cheD	702	putative chemoreceptor glutamine deamidase CheD	CELLULAR PROCESSES AND SIGNALING	N	Cell motility	COG1871
3850	RALBF_v3_mp0389	RALW3_v3_mp1317	CONV	NA	NA	NA	up	NA	cheY	414	Chemotaxis response regulator protein	CELLULAR PROCESSES AND SIGNALING	T	Signal transduction mechanisms	COG0784
3270	RALBF_v3_mp0384	RALW3_v3_mp1321	CONV	NA	NA	NA	up	NA	flhC	561	DNA-binding transcriptional dual regulator with FlhD	NA	NA	NA	NA
4206	RALBF_v3_mp0383	RALW3_v3_mp1322	CONV	NA	NA	NA	up	NA	flhD	318	DNA-binding transcriptional dual regulator with FlhC	NA	NA	NA	NA
3723	RALBF_v3_mp0382	RALW3_v3_mp1324	CONV	NA	NA	NA	up	NA	-	447	conserved exported protein of unknown function	CELLULAR PROCESSES AND SIGNALING	O	Posttranslational modification, protein turnover, chaperones	COG1382
2498	RALBF_v3_mp0345	RALW3_v3_mp1359	CONV	NA	NA	NA	up	NA	lolD	801	Lipoprotein-releasing system ATP-binding protein LolD	CELLULAR PROCESSES AND SIGNALING	V	Defense mechanisms	COG1136
3934	RALBF_v3_mp1201	RALW3_v3_mp1369	CONV	NA	NA	NA	up	NA	-	390	conserved protein of unknown function	NA	NA	NA	NA
4722	RALBF_v3_mp1202	RALW3_v3_mp1370	CONV	NA	NA	NA	up	NA	-	168	protein of unknown function	NA	NA	NA	NA
870	RALBF_v3_mp1210	RALW3_v3_mp1378	CONV	NA	NA	NA	up	NA	copS	1398	Heavy metal sensor signal transduction histidine kinase	CELLULAR PROCESSES AND SIGNALING	T	Signal transduction mechanisms	COG0642
4663	RALBF_v3_mp1249	RALW3_v3_mp1416	CONV	NA	NA	NA	up	NA	-	183	protein of unknown function	NA	NA	NA	NA
2300	RALBF_v3_mp1260	RALW3_v3_mp1428	CONV	NA	NA	NA	up	NA	-	876	Hth-type transcriptional regulator benm	INFORMATION STORAGE AND PROCESSING	K	Transcription	COG0583
4536	RALBF_v3_mp1261	RALW3_v3_mp1429	CONV	NA	NA	NA	up	NA	-	225	transposase	INFORMATION STORAGE AND PROCESSING	L	Replication, recombination and repair	COG3039
79	RALBF_v3_mp1308	RALW3_v3_mp1477	CONV	NA	NA	NA	up	NA	czcA	3195	Cation efflux system protein CzcA	METABOLISM	P	Inorganic ion transport and metabolism	COG3696
1889	RALBF_v3_0501	RALW3_v3_pa0015	CONV	NA	NA	NA	up	NA	-	1407	transposase	INFORMATION STORAGE AND PROCESSING	L	Replication, recombination and repair	COG4584
3597	RALBF_v3_1792	RALW3_v3_0008	CONV	NA	NA	NA	NA	NA	-	774	conserved protein of unknown function	NA	NA	NA	NA
4367	RALBF_v3_1794	RALW3_v3_0010	CONV	NA	NA	NA	NA	NA	-	303	conserved protein of unknown function	NA	NA	NA	NA
4010	RALBF_v3_1796	RALW3_v3_0012	CONV	NA	NA	NA	NA	NA	-	378	putative bacteriophage-related protein	NA	NA	NA	NA
4586	RALBF_v3_1799	RALW3_v3_0015	CONV	NA	NA	NA	NA	NA	-	222	conserved protein of unknown function	NA	NA	NA	NA
338	RALBF_v3_2979	RALW3_v3_0018	CONV	NA	NA	NA	NA	NA	-	1968	Bacteriophage-related protein	POORLY CHARACTERIZED	R	General function prediction only	COG5525
3549	RALBF_v3_1803	RALW3_v3_0019	CONV	NA	NA	NA	NA	NA	-	537	Bacteriophage-related protein	NA	NA	NA	NA
4553	RALBF_v3_2977	RALW3_v3_0020	CONV	NA	NA	NA	NA	NA	-	267	conserved protein of unknown function	NA	NA	NA	NA
3538	RALBF_v3_2976	RALW3_v3_0021	CONV	NA	NA	NA	NA	NA	-	495	conserved protein of unknown function	NA	NA	NA	NA
4646	RALBF_v3_2975	RALW3_v3_0022	CONV	NA	NA	NA	NA	NA	-	192	conserved protein of unknown function	NA	NA	NA	NA
4685	RALBF_v3_2971	RALW3_v3_0025	CONV	NA	NA	NA	NA	NA	-	189	Conserved hypothethical protein	NA	NA	NA	NA
3978	RALBF_v3_2970	RALW3_v3_0026	CONV	NA	NA	NA	NA	NA	-	381	Conserved hypothethical protein	NA	NA	NA	NA
823	RALBF_v3_2966	RALW3_v3_0030	CONV	NA	NA	NA	NA	NA	-	1404	Dna modification methylase protein	INFORMATION STORAGE AND PROCESSING	L	Replication, recombination and repair	COG0863
4716	RALBF_v3_2965	RALW3_v3_0031	CONV	NA	NA	NA	NA	NA	-	177	protein of unknown function	NA	NA	NA	NA
3800	RALBF_v3_2964	RALW3_v3_0032	CONV	NA	NA	NA	NA	NA	-	408	conserved protein of unknown function	NA	NA	NA	NA
4582	RALBF_v3_2963	RALW3_v3_0033	CONV	NA	NA	NA	NA	NA	-	213	conserved protein of unknown function	NA	NA	NA	NA
202	RALBF_v3_2962	RALW3_v3_0034	CONV	NA	NA	NA	NA	NA	-	2310	Bacteriophage-related protein	POORLY CHARACTERIZED	R	General function prediction only	COG3378
3955	RALBF_v3_2961	RALW3_v3_0035	CONV	NA	NA	NA	NA	NA	-	390	conserved protein of unknown function	NA	NA	NA	NA
4390	RALBF_v3_2960	RALW3_v3_0036	CONV	NA	NA	NA	NA	NA	-	270	conserved protein of unknown function	NA	NA	NA	NA
3082	RALBF_v3_2959	RALW3_v3_0037	CONV	NA	NA	NA	NA	NA	-	633	conserved protein of unknown function	NA	NA	NA	NA
2231	RALBF_v3_2958	RALW3_v3_0038	CONV	NA	NA	NA	NA	NA	-	873	conserved protein of unknown function	NA	NA	NA	NA
3502	RALBF_v3_2957	RALW3_v3_0039	CONV	NA	NA	NA	NA	NA	-	498	conserved protein of unknown function	NA	NA	NA	NA
4328	RALBF_v3_2956	RALW3_v3_0040	CONV	NA	NA	NA	NA	NA	-	285	conserved protein of unknown function	NA	NA	NA	NA
3965	RALBF_v3_2955	RALW3_v3_0041	CONV	NA	NA	NA	NA	NA	-	585	protein of unknown function	NA	NA	NA	NA
2263	RALBF_v3_2948	RALW3_v3_0045	CONV	NA	NA	NA	NA	NA	-	861	conserved protein of unknown function	NA	NA	NA	NA
1816	RALBF_v3_2947	RALW3_v3_0046	CONV	NA	NA	NA	NA	NA	-	975	conserved protein of unknown function	NA	NA	NA	NA
1028	RALBF_v3_2946	RALW3_v3_0047	CONV	NA	NA	NA	NA	NA	-	1296	conserved protein of unknown function	NA	NA	NA	NA
4686	RALBF_v3_2943	RALW3_v3_0050	CONV	NA	NA	NA	NA	NA	-	186	conserved protein of unknown function	INFORMATION STORAGE AND PROCESSING	K	Transcription	COG1609
3570	RALBF_v3_2942	RALW3_v3_0051	CONV	NA	NA	NA	NA	NA	-	477	conserved protein of unknown function	POORLY CHARACTERIZED	S	Function unknown	COG3832
4127	RALBF_v3_2941	RALW3_v3_0052	CONV	NA	NA	NA	NA	NA	-	336	conserved protein of unknown function	INFORMATION STORAGE AND PROCESSING	K	Transcription	COG0640
2269	RALBF_v3_2940	RALW3_v3_0054	CONV	NA	NA	NA	NA	NA	-	873	Transcriptional regulator of glycine cleavage system operon, lysr family	INFORMATION STORAGE AND PROCESSING	K	Transcription	COG0583
2170	RALBF_v3_2939	RALW3_v3_0055	CONV	NA	NA	NA	NA	NA	-	897	Dehydrogenase protein	METABOLISM	I	Lipid transport and metabolism	COG1028
1525	RALBF_v3_2938	RALW3_v3_0056	CONV	NA	NA	NA	NA	NA	-	1074	putative oxidoreductase, NADH-dependent flavin oxidoreductase	METABOLISM	C	Energy production and conversion	COG1902
2602	RALBF_v3_2937	RALW3_v3_0057	CONV	NA	NA	NA	NA	NA	-	759	putative PIRIN-like protein	POORLY CHARACTERIZED	R	General function prediction only	COG1741
2758	RALBF_v3_2931	RALW3_v3_0063	CONV	NA	NA	NA	NA	NA	gst	723	glutathionine S-transferase	CELLULAR PROCESSES AND SIGNALING	O	Posttranslational modification, protein turnover, chaperones	COG0625
3952	RALBF_v3_2925	RALW3_v3_0069	CONV	NA	NA	NA	NA	NA	sorB	384	Cytrochrome c oxidoreductase subunit B	NA	NA	NA	NA
4533	RALBF_v3_2924	RALW3_v3_0070	CONV	NA	NA	NA	NA	NA	-	228	putative regulator, SirA-like domain	CELLULAR PROCESSES AND SIGNALING	O	Posttranslational modification, protein turnover, chaperones	COG0425
3227	RALBF_v3_2923	RALW3_v3_0071	CONV	NA	NA	NA	NA	NA	nPY	582	Phosphohydrolase (MutT/nudix family protein)	METABOLISM	F	Nucleotide transport and metabolism	COG1051
1603	RALBF_v3_2922	RALW3_v3_0072	CONV	NA	NA	NA	NA	NA	ltaA	1038	LOW SPECIFICITY L-THREONINE ALDOLASE	METABOLISM	E	Amino acid transport and metabolism	COG2008
4661	RALBF_v3_2921	RALW3_v3_0073	CONV	NA	NA	NA	NA	NA	-	189	putative enzyme	POORLY CHARACTERIZED	R	General function prediction only	COG1942
2522	RALBF_v3_2920	RALW3_v3_0074	CONV	NA	NA	NA	NA	NA	-	786	putative aldolase class 2 protein CC_1201	METABOLISM	G	Carbohydrate transport and metabolism	COG0235
1133	RALBF_v3_2919	RALW3_v3_0075	CONV	NA	NA	NA	NA	NA	-	1257	Major facilitator transporter protein	METABOLISM	E	Amino acid transport and metabolism	COG0477
2123	RALBF_v3_2918	RALW3_v3_0076	CONV	NA	NA	NA	NA	NA	-	909	Transcriptional regulator of glycine cleavage system operon, lysr family	INFORMATION STORAGE AND PROCESSING	K	Transcription	COG0583
285	RALBF_v3_2914	RALW3_v3_0080	CONV	NA	NA	NA	NA	NA	-	2109	Tonb-dependent siderophore receptor ferrichrome-iron receptor	METABOLISM	P	Inorganic ion transport and metabolism	COG1629
1606	RALBF_v3_2913	RALW3_v3_0081	CONV	NA	NA	NA	NA	NA	nup	1041	putative purine nucleoside permease protein	METABOLISM	F	Nucleotide transport and metabolism	COG5042
137	RALBF_v3_2911	RALW3_v3_0083	CONV	NA	NA	NA	NA	NA	alaS	2682	alanyl-tRNA synthetase	INFORMATION STORAGE AND PROCESSING	J	Translation, ribosomal structure and biogenesis	COG0013
1184	RALBF_v3_2910	RALW3_v3_0084	CONV	NA	NA	NA	NA	NA	-	1221	putative Formyl-CoA transferase, CaiB/BaiF family	METABOLISM	C	Energy production and conversion	COG1804
3706	RALBF_v3_2909	RALW3_v3_0085	CONV	NA	NA	NA	NA	NA	-	453	conserved membrane protein of unknown function	POORLY CHARACTERIZED	S	Function unknown	COG3556
3589	RALBF_v3_2908	RALW3_v3_0086	CONV	NA	NA	NA	NA	NA	-	486	conserved membrane protein of unknown function	METABOLISM	P	Inorganic ion transport and metabolism	COG0475
728	RALBF_v3_2907	RALW3_v3_0087	CONV	NA	NA	NA	NA	NA	-	1503	conserved hypothetical protein; putative TRANSMEMBRANE PROTEIN	POORLY CHARACTERIZED	S	Function unknown	COG3333
4194	RALBF_v3_2906	RALW3_v3_0088	CONV	NA	NA	NA	NA	NA	-	318	conserved protein of unknown function	NA	NA	NA	NA
444	RALBF_v3_2905	RALW3_v3_0089	CONV	NA	NA	NA	NA	NA	glnS	1743	glutamine tRNA synthetase	INFORMATION STORAGE AND PROCESSING	J	Translation, ribosomal structure and biogenesis	COG0008
3294	RALBF_v3_2904	RALW3_v3_0090	CONV	NA	NA	NA	NA	NA	-	570	conserved exported protein of unknown function	POORLY CHARACTERIZED	S	Function unknown	COG2353
4572	RALBF_v3_2903	RALW3_v3_0091	CONV	NA	NA	NA	NA	NA	-	222	conserved protein of unknown function	POORLY CHARACTERIZED	S	Function unknown	COG2501
3951	RALBF_v3_2902	RALW3_v3_0092	CONV	NA	NA	NA	NA	NA	-	384	conserved membrane protein of unknown function	POORLY CHARACTERIZED	S	Function unknown	COG3686
952	RALBF_v3_2901	RALW3_v3_0093	CONV	NA	NA	NA	NA	NA	-	1353	conserved exported protein of unknown function	NA	NA	NA	NA
121	RALBF_v3_2900	RALW3_v3_0094	CONV	NA	NA	NA	NA	NA	-	2817	conserved membrane protein of unknown function	POORLY CHARACTERIZED	S	Function unknown	COG5373
3330	RALBF_v3_2899	RALW3_v3_0096	CONV	NA	NA	NA	NA	NA	yaeQ	549	conserved hypothetical protein	POORLY CHARACTERIZED	S	Function unknown	COG4681
4081	RALBF_v3_2898	RALW3_v3_0097	CONV	NA	NA	NA	NA	NA	-	354	putative FKBP-TYPE PEPTIDYL-PROLYL CIS-TRANS ISOMERASE (PPIASE)	CELLULAR PROCESSES AND SIGNALING	O	Posttranslational modification, protein turnover, chaperones	COG0545
2642	RALBF_v3_2897	RALW3_v3_0098	CONV	NA	NA	NA	NA	NA	chaC	741	Cation transport protein	METABOLISM	P	Inorganic ion transport and metabolism	COG3703
2571	RALBF_v3_2896	RALW3_v3_0099	CONV	NA	NA	NA	NA	NA	-	786	Ankyrin repeat harboring protein	POORLY CHARACTERIZED	R	General function prediction only	COG0666
470	RALBF_v3_2895	RALW3_v3_0100	CONV	NA	NA	NA	NA	NA	fadD	1707	Long-chain-fatty-acid--coa ligase protein	METABOLISM	I	Lipid transport and metabolism	COG0318
2318	RALBF_v3_2894	RALW3_v3_0101	CONV	NA	NA	NA	NA	NA	-	843	Thioredoxin 1 (Redox factor) protein	CELLULAR PROCESSES AND SIGNALING	O	Posttranslational modification, protein turnover, chaperones	COG3118
2898	RALBF_v3_2893	RALW3_v3_0102	CONV	NA	NA	NA	NA	NA	-	666	Protein-disulfide isomerase	CELLULAR PROCESSES AND SIGNALING	O	Posttranslational modification, protein turnover, chaperones	COG3531
249	RALBF_v3_2891	RALW3_v3_0104	CONV	NA	NA	NA	NA	NA	katG	2175	catalase/hydroperoxidase HPI(I)	METABOLISM	P	Inorganic ion transport and metabolism	COG0376
2111	RALBF_v3_2890	RALW3_v3_0105	CONV	NA	NA	NA	NA	NA	tcdA	903	tRNA threonylcarbamoyladenosine dehydratase	METABOLISM	H	Coenzyme transport and metabolism	COG1179
236	RALBF_v3_2889	RALW3_v3_0106	CONV	NA	NA	NA	NA	NA	-	2250	conserved exported protein of unknown function	CELLULAR PROCESSES AND SIGNALING	M	Cell wall/membrane/envelope biogenesis	COG2982
4446	RALBF_v3_2888	RALW3_v3_0107	CONV	NA	NA	NA	NA	NA	-	261	Dehydrogluconate dehydrogenase, cytochrome c subunit	METABOLISM	C	Energy production and conversion	COG2010
620	RALBF_v3_2887	RALW3_v3_0109	CONV	NA	NA	NA	NA	NA	-	2088	Beta-hexosaminidase	METABOLISM	G	Carbohydrate transport and metabolism	COG1472
3008	RALBF_v3_2886	RALW3_v3_0110	CONV	NA	NA	NA	NA	NA	pdxH	639	Pyridoxine/pyridoxamine 5'-phosphate oxidase 1	METABOLISM	H	Coenzyme transport and metabolism	COG0259
1165	RALBF_v3_2885	RALW3_v3_0111	CONV	NA	NA	NA	NA	NA	-	1221	putative fatty acid methyltransferase	CELLULAR PROCESSES AND SIGNALING	M	Cell wall/membrane/envelope biogenesis	COG2230
1589	RALBF_v3_2884	RALW3_v3_0112	CONV	NA	NA	NA	NA	NA	-	1068	conserved protein of unknown function	POORLY CHARACTERIZED	S	Function unknown	COG1801
3290	RALBF_v3_2883	RALW3_v3_0113	CONV	NA	NA	NA	NA	NA	msrA	561	Peptide methionine sulfoxide reductase MsrA	CELLULAR PROCESSES AND SIGNALING	O	Posttranslational modification, protein turnover, chaperones	COG0225
3272	RALBF_v3_2882	RALW3_v3_0114	CONV	NA	NA	NA	NA	NA	-	573	Monooxygenase protein	POORLY CHARACTERIZED	R	General function prediction only	COG1853
3428	RALBF_v3_2880	RALW3_v3_0116	CONV	NA	NA	NA	NA	NA	-	525	AsnC/lrp family transcriptional regulator	INFORMATION STORAGE AND PROCESSING	K	Transcription	COG1522
3076	RALBF_v3_2879	RALW3_v3_0117	CONV	NA	NA	NA	NA	NA	kynB	630	Kynurenine formamidase	POORLY CHARACTERIZED	R	General function prediction only	COG1878
1114	RALBF_v3_2878	RALW3_v3_0118	CONV	NA	NA	NA	NA	NA	kynU	1254	Kynureninase	METABOLISM	E	Amino acid transport and metabolism	COG3844
2025	RALBF_v3_2877	RALW3_v3_0119	CONV	NA	NA	NA	NA	NA	-	885	putative Tryptophan 2,3-dioxygenase; putative exported protein	METABOLISM	E	Amino acid transport and metabolism	COG3483
2431	RALBF_v3_2876	RALW3_v3_0120	CONV	NA	NA	NA	NA	NA	-	822	putative transcriptional regulator, IclR family	INFORMATION STORAGE AND PROCESSING	K	Transcription	COG1414
1215	RALBF_v3_2875	RALW3_v3_0121	CONV	NA	NA	NA	NA	NA	gcdH	1194	GLUTARYL-COA DEHYDROGENASE	METABOLISM	I	Lipid transport and metabolism	COG1960
929	RALBF_v3_2873	RALW3_v3_0122	CONV	NA	NA	NA	NA	NA	ygfQ	1383	putative transporter	POORLY CHARACTERIZED	R	General function prediction only	COG2252
3013	RALBF_v3_2872	RALW3_v3_0123	CONV	NA	NA	NA	NA	NA	-	639	putative ANTIOXIDANT OXIDOREDUCTASE; putative peroxidase, Peroxiredoxin	CELLULAR PROCESSES AND SIGNALING	O	Posttranslational modification, protein turnover, chaperones	COG0450
4203	RALBF_v3_2871	RALW3_v3_0124	CONV	NA	NA	NA	NA	NA	-	327	conserved hypothetical protein, DUF88; putative TRANSMEMBRANE PROTEIN	POORLY CHARACTERIZED	S	Function unknown	COG4575
4014	RALBF_v3_2870	RALW3_v3_0125	CONV	NA	NA	NA	NA	NA	-	378	conserved protein of unknown function	POORLY CHARACTERIZED	S	Function unknown	COG5393
3431	RALBF_v3_2869	RALW3_v3_0126	CONV	NA	NA	NA	NA	NA	-	531	conserved protein of unknown function	NA	NA	NA	NA
3970	RALBF_v3_2868	RALW3_v3_0127	CONV	NA	NA	NA	NA	NA	-	378	conserved protein of unknown function	NA	NA	NA	NA
2855	RALBF_v3_2867	RALW3_v3_0128	CONV	NA	NA	NA	NA	NA	-	693	Glutamate/aspartate ABC transporter ATP-binding protein	POORLY CHARACTERIZED	R	General function prediction only	COG4619
2423	RALBF_v3_2866	RALW3_v3_0129	CONV	NA	NA	NA	NA	NA	-	819	conserved membrane protein of unknown function	POORLY CHARACTERIZED	R	General function prediction only	COG0390
3666	RALBF_v3_2865	RALW3_v3_0130	CONV	NA	NA	NA	NA	NA	-	462	conserved protein of unknown function	INFORMATION STORAGE AND PROCESSING	L	Replication, recombination and repair	COG0494
2049	RALBF_v3_2864	RALW3_v3_0131	CONV	NA	NA	NA	NA	NA	tauD	906	Alpha-ketoglutarate-dependent taurine dioxygenase protein	METABOLISM	Q	Secondary metabolites biosynthesis, transport and catabolism	COG2175
1311	RALBF_v3_2863	RALW3_v3_0132	CONV	NA	NA	NA	NA	NA	soxC	1173	Dibenzothiophene desulfurization enzyme C	METABOLISM	I	Lipid transport and metabolism	COG1960
3571	RALBF_v3_2862	RALW3_v3_0133	CONV	NA	NA	NA	NA	NA	-	486	Nucleoside 2-deoxyribosyltransferase protein	METABOLISM	F	Nucleotide transport and metabolism	COG3613
2575	RALBF_v3_2861	RALW3_v3_0134	CONV	NA	NA	NA	NA	NA	-	825	Endonuclease	METABOLISM	F	Nucleotide transport and metabolism	COG1864
1443	RALBF_v3_2860	RALW3_v3_0136	CONV	NA	NA	NA	NA	NA	aroG	1119	3-deoxy-D-arabino-heptulosonate-7-phosphate synthase, phenylalanine repressible	METABOLISM	E	Amino acid transport and metabolism	COG0722
4329	RALBF_v3_2859	RALW3_v3_0137	CONV	NA	NA	NA	NA	NA	-	285	conserved protein of unknown function	NA	NA	NA	NA
1475	RALBF_v3_2858	RALW3_v3_0138	CONV	NA	NA	NA	NA	NA	-	1116	conserved hypothetical protein; putative TRANSMEMBRANE PROTEIN	POORLY CHARACTERIZED	R	General function prediction only	COG2391
2924	RALBF_v3_2857	RALW3_v3_0139	CONV	NA	NA	NA	NA	NA	queC	675	queuosine biosynthesis protein QueC putative homolog	POORLY CHARACTERIZED	R	General function prediction only	COG0603
2573	RALBF_v3_2856	RALW3_v3_0140	CONV	NA	NA	NA	NA	NA	-	765	putative associated to Tol-Pal complex protein (YgcF)	POORLY CHARACTERIZED	S	Function unknown	COG1729
3452	RALBF_v3_2855	RALW3_v3_0141	CONV	NA	NA	NA	NA	NA	pal	519	Peptidoglycan-associated lipoprotein, protein pal, component of tol-pal system	CELLULAR PROCESSES AND SIGNALING	M	Cell wall/membrane/envelope biogenesis	COG2885
1043	RALBF_v3_2854	RALW3_v3_0142	CONV	NA	NA	NA	NA	NA	tolB	1299	protein tolB, component of the tol-pal system	CELLULAR PROCESSES AND SIGNALING	U	Intracellular trafficking, secretion, and vesicular transport	COG0823
1763	RALBF_v3_2853	RALW3_v3_0143	CONV	NA	NA	NA	NA	NA	tolA	1017	protein tolA, inner membrane/periplasmic component of the tol-pal system	CELLULAR PROCESSES AND SIGNALING	M	Cell wall/membrane/envelope biogenesis	COG3064
3780	RALBF_v3_2852	RALW3_v3_0144	CONV	NA	NA	NA	NA	NA	tolR	435	Protein tolR, component of the tol-pal system	CELLULAR PROCESSES AND SIGNALING	U	Intracellular trafficking, secretion, and vesicular transport	COG0848
2833	RALBF_v3_2851	RALW3_v3_0145	CONV	NA	NA	NA	NA	NA	tolQ	693	Protein tolQ, essential components of the Tol-Pal system	CELLULAR PROCESSES AND SIGNALING	U	Intracellular trafficking, secretion, and vesicular transport	COG0811
3881	RALBF_v3_2850	RALW3_v3_0146	CONV	NA	NA	NA	NA	NA	ybgC	405	acyl-CoA thioesterase	POORLY CHARACTERIZED	R	General function prediction only	COG0824
2639	RALBF_v3_2849	RALW3_v3_0147	CONV	NA	NA	NA	NA	NA	ydfG	753	L-allo-threonine dehydrogenase, NAD(P)-binding	POORLY CHARACTERIZED	R	General function prediction only	COG4221
1126	RALBF_v3_2848	RALW3_v3_0148	CONV	NA	NA	NA	NA	NA	glyA	1248	serine hydroxymethyltransferase	METABOLISM	E	Amino acid transport and metabolism	COG0112
3684	RALBF_v3_2847	RALW3_v3_0149	CONV	NA	NA	NA	NA	NA	-	450	conserved hypothetical protein; putative regulator, zinc finger domain, ATP cone domain	INFORMATION STORAGE AND PROCESSING	K	Transcription	COG1327
3133	RALBF_v3_2846	RALW3_v3_0150	CONV	NA	NA	NA	NA	NA	-	621	putative Type IV pilus assembly protein PilV	CELLULAR PROCESSES AND SIGNALING	N	Cell motility	COG4967
1735	RALBF_v3_2845	RALW3_v3_0151	CONV	NA	NA	NA	NA	NA	-	999	putative type IV pilus assembly protein PilW	CELLULAR PROCESSES AND SIGNALING	N	Cell motility	COG4966
2921	RALBF_v3_2844	RALW3_v3_0152	CONV	NA	NA	NA	NA	NA	pilX	666	putative type IV pilus assembly protein PilX	CELLULAR PROCESSES AND SIGNALING	N	Cell motility	COG4726
45	RALBF_v3_2843	RALW3_v3_0153	CONV	NA	NA	NA	NA	NA	-	3906	putative type IV pilus assembly protein, tip-associated adhesin PilY	CELLULAR PROCESSES AND SIGNALING	N	Cell motility	COG3419
3552	RALBF_v3_2842	RALW3_v3_0154	CONV	NA	NA	NA	NA	NA	pilE	486	Type 4 fimbrial biogenesis protein	CELLULAR PROCESSES AND SIGNALING	N	Cell motility	COG4968
3093	RALBF_v3_2841	RALW3_v3_0155	CONV	NA	NA	NA	NA	NA	-	627	Type 4 fimbrial pilin related protein (fragment)	CELLULAR PROCESSES AND SIGNALING	N	Cell motility	COG4970
4564	RALBF_v3_2840	RALW3_v3_0156	CONV	NA	NA	NA	NA	NA	-	228	putative transmembrane protein	NA	NA	NA	NA
1959	RALBF_v3_2839	RALW3_v3_0157	CONV	NA	NA	NA	NA	NA	-	939	Type 4 fimbrial biogenesis protein pilw-related protein	NA	NA	NA	NA
3116	RALBF_v3_2838	RALW3_v3_0158	CONV	NA	NA	NA	NA	NA	-	624	Putative type IV pilus assembly protein PilX (fragment)	CELLULAR PROCESSES AND SIGNALING	N	Cell motility	COG2165
766	RALBF_v3_2837	RALW3_v3_0159	CONV	NA	NA	NA	NA	NA	-	1452	Type 4 fimbrial biogenesis protein pily1-related protein (fragment)	CELLULAR PROCESSES AND SIGNALING	N	Cell motility	COG3419
3752	RALBF_v3_2836	RALW3_v3_0160	CONV	NA	NA	NA	NA	NA	pilE	432	putative type IV pilus assembly protein PilE	CELLULAR PROCESSES AND SIGNALING	N	Cell motility	COG4968
3335	RALBF_v3_2835	RALW3_v3_0161	CONV	NA	NA	NA	NA	NA	-	561	putative type IV pilus assembly protein FimT	CELLULAR PROCESSES AND SIGNALING	N	Cell motility	COG4970
1458	RALBF_v3_2834	RALW3_v3_0162	CONV	NA	NA	NA	NA	NA	ribD	1113	fused diaminohydroxyphosphoribosylaminopyrimidine deaminase;5-amino-6-(5-phosphoribosylamino) uracil reductase	METABOLISM	H	Coenzyme transport and metabolism	COG0117,COG1985
3035	RALBF_v3_2833	RALW3_v3_0163	CONV	NA	NA	NA	NA	NA	ribE	654	Riboflavin synthase	METABOLISM	H	Coenzyme transport and metabolism	COG0307
1407	RALBF_v3_2832	RALW3_v3_0164	CONV	NA	NA	NA	NA	NA	ribB	1131	3,4-dihydroxy-2-butanone 4-phosphate synthase	METABOLISM	H	Coenzyme transport and metabolism	COG0108,COG0807
3546	RALBF_v3_2831	RALW3_v3_0165	CONV	NA	NA	NA	NA	NA	ribE	498	riboflavin synthase, beta chain	METABOLISM	H	Coenzyme transport and metabolism	COG0054
3655	RALBF_v3_2830	RALW3_v3_0166	CONV	NA	NA	NA	NA	NA	nusB	486	antitermination factor (N UTILIZATION SUBSTANCE B) (TRANSCRIPTIONAL ANTITERMINATOR)	INFORMATION STORAGE AND PROCESSING	K	Transcription	COG0781
1263	RALBF_v3_2829	RALW3_v3_0167	CONV	NA	NA	NA	NA	NA	-	1185	Aspartate aminotransferase	METABOLISM	E	Amino acid transport and metabolism	COG0436
1224	RALBF_v3_2828	RALW3_v3_0168	CONV	NA	NA	NA	NA	NA	-	1218	Transglycosylase protein	CELLULAR PROCESSES AND SIGNALING	M	Cell wall/membrane/envelope biogenesis	COG0741
654	RALBF_v3_2826	RALW3_v3_0169	CONV	NA	NA	NA	NA	NA	ubiD	1512	3-octaprenyl-4-hydroxybenzoate decarboxylase	METABOLISM	H	Coenzyme transport and metabolism	COG0043
689	RALBF_v3_2825	RALW3_v3_0170	CONV	NA	NA	NA	NA	NA	gabD	1518	succinate-semialdehyde dehydrogenase I, NADP-dependent	METABOLISM	C	Energy production and conversion	COG1012
2603	RALBF_v3_2823	RALW3_v3_0172	CONV	NA	NA	NA	NA	NA	-	771	conserved protein of unknown function	NA	NA	NA	NA
3165	RALBF_v3_2822	RALW3_v3_0173	CONV	NA	NA	NA	NA	NA	-	597	conserved protein of unknown function	POORLY CHARACTERIZED	S	Function unknown	COG4318
3279	RALBF_v3_2821	RALW3_v3_0174	CONV	NA	NA	NA	NA	NA	-	573	conserved protein of unknown function	NA	NA	NA	NA
3252	RALBF_v3_2820	RALW3_v3_0175	CONV	NA	NA	NA	NA	NA	-	582	Predicted amidohydrolase protein	POORLY CHARACTERIZED	R	General function prediction only	COG0388
4587	RALBF_v3_2819	RALW3_v3_0176	CONV	NA	NA	NA	NA	NA	-	210	Predicted amidohydrolase protein	POORLY CHARACTERIZED	R	General function prediction only	COG0388
2580	RALBF_v3_2818	RALW3_v3_0177	CONV	NA	NA	NA	NA	NA	yggH	756	tRNA (m7G46) methyltransferase, SAM-dependent	POORLY CHARACTERIZED	R	General function prediction only	COG0220
1432	RALBF_v3_2817	RALW3_v3_0178	CONV	NA	NA	NA	NA	NA	namA	1113	NADPH dehydrogenase	METABOLISM	C	Energy production and conversion	COG1902
2219	RALBF_v3_2816	RALW3_v3_0179	CONV	NA	NA	NA	NA	NA	uppP	882	Undecaprenyl-diphosphatase	CELLULAR PROCESSES AND SIGNALING	V	Defense mechanisms	COG1968
3154	RALBF_v3_2815	RALW3_v3_0180	CONV	NA	NA	NA	NA	NA	-	615	putative transmembrane lipoprotein	NA	NA	NA	NA
4648	RALBF_v3_2814	RALW3_v3_0181	CONV	NA	NA	NA	NA	NA	-	192	conserved protein of unknown function	POORLY CHARACTERIZED	R	General function prediction only	COG0727
2474	RALBF_v3_2813	RALW3_v3_0182	CONV	NA	NA	NA	NA	NA	-	795	Transcriptional repressor for acridine efflux pump acrab	INFORMATION STORAGE AND PROCESSING	K	Transcription	COG1309
3009	RALBF_v3_2812	RALW3_v3_0183	CONV	NA	NA	NA	NA	NA	-	651	Protein-l-isoaspartate o-methyltransferase (fragment)	CELLULAR PROCESSES AND SIGNALING	O	Posttranslational modification, protein turnover, chaperones	COG2518
4109	RALBF_v3_2811	RALW3_v3_0184	CONV	NA	NA	NA	NA	NA	-	333	conserved protein of unknown function	METABOLISM	P	Inorganic ion transport and metabolism	COG0607
837	RALBF_v3_2810	RALW3_v3_0185	CONV	NA	NA	NA	NA	NA	tolC	1425	Type I secretion outer membrane protein, tolc	CELLULAR PROCESSES AND SIGNALING	M	Cell wall/membrane/envelope biogenesis	COG1538
2781	RALBF_v3_2809	RALW3_v3_0186	CONV	NA	NA	NA	NA	NA	-	717	conserved exported protein of unknown function	CELLULAR PROCESSES AND SIGNALING	O	Posttranslational modification, protein turnover, chaperones	COG3187
995	RALBF_v3_2807	RALW3_v3_0187	CONV	NA	NA	NA	NA	NA	waaA	1317	3-deoxy-D-manno-octulosonic acid transferase	CELLULAR PROCESSES AND SIGNALING	M	Cell wall/membrane/envelope biogenesis	COG1519
1764	RALBF_v3_2806	RALW3_v3_0188	CONV	NA	NA	NA	NA	NA	rfaC	999	Lipopolysaccharide heptosyltransferase 1	CELLULAR PROCESSES AND SIGNALING	M	Cell wall/membrane/envelope biogenesis	COG0859
868	RALBF_v3_2805	RALW3_v3_0189	CONV	NA	NA	NA	NA	NA	cpsG	1386	phosphomannomutase	METABOLISM	G	Carbohydrate transport and metabolism	COG1109
2144	RALBF_v3_2804	RALW3_v3_0190	CONV	NA	NA	NA	NA	NA	-	903	conserved protein of unknown function	NA	NA	NA	NA
1441	RALBF_v3_2803	RALW3_v3_0191	CONV	NA	NA	NA	NA	NA	-	1107	putative Glycosyl transferase, family 4; Phospho-N-acetylmuramoyl-pentapeptide-transferase	CELLULAR PROCESSES AND SIGNALING	M	Cell wall/membrane/envelope biogenesis	COG0472
2361	RALBF_v3_2802	RALW3_v3_0192	CONV	NA	NA	NA	NA	NA	-	828	Glycosyl transferase protein	POORLY CHARACTERIZED	R	General function prediction only	COG1216
1825	RALBF_v3_2801	RALW3_v3_0193	CONV	NA	NA	NA	NA	NA	-	963	conserved membrane protein of unknown function	METABOLISM	E	Amino acid transport and metabolism	COG0477
1995	RALBF_v3_2800	RALW3_v3_0194	CONV	NA	NA	NA	NA	NA	rfbF	930	Dtdp-rhamnosyl transferase rfbf protein	POORLY CHARACTERIZED	R	General function prediction only	COG1216
1152	RALBF_v3_2799	RALW3_v3_0195	CONV	NA	NA	NA	NA	NA	rfbX	1269	Oligosaccharide translocase (Flippase)	POORLY CHARACTERIZED	R	General function prediction only	COG2244
3328	RALBF_v3_2798	RALW3_v3_0196	CONV	NA	NA	NA	NA	NA	rmlC	552	dTDP-4-deoxyrhamnose-3,5-epimerase	CELLULAR PROCESSES AND SIGNALING	M	Cell wall/membrane/envelope biogenesis	COG1898
2168	RALBF_v3_2797	RALW3_v3_0197	CONV	NA	NA	NA	NA	NA	rfbA	879	dTDP-glucose pyrophosphorylase	CELLULAR PROCESSES AND SIGNALING	M	Cell wall/membrane/envelope biogenesis	COG1209
2072	RALBF_v3_2796	RALW3_v3_0198	CONV	NA	NA	NA	NA	NA	rfbD	918	TDP-rhamnose synthetase, NAD(P)-binding	CELLULAR PROCESSES AND SIGNALING	M	Cell wall/membrane/envelope biogenesis	COG1091
1528	RALBF_v3_2795	RALW3_v3_0199	CONV	NA	NA	NA	NA	NA	rfbB	1065	dTDP-glucose 4,6 dehydratase, NAD(P)-binding	CELLULAR PROCESSES AND SIGNALING	M	Cell wall/membrane/envelope biogenesis	COG1088
2274	RALBF_v3_2794	RALW3_v3_0200	CONV	NA	NA	NA	NA	NA	apaH	852	Bis(5'-nucleosyl)-tetraphosphatase, symmetrical	CELLULAR PROCESSES AND SIGNALING	T	Signal transduction mechanisms	COG0639
2430	RALBF_v3_2793	RALW3_v3_0201	CONV	NA	NA	NA	NA	NA	-	801	1-acyl-sn-glycerol-3-phosphate acyltransferase protein	METABOLISM	I	Lipid transport and metabolism	COG0204
1104	RALBF_v3_2792	RALW3_v3_0202	CONV	NA	NA	NA	NA	NA	pyrX	1278	DIHYDROOROTASE, Carbamoylaspartic dehydrase	METABOLISM	F	Nucleotide transport and metabolism	COG0044
1829	RALBF_v3_2791	RALW3_v3_0203	CONV	NA	NA	NA	NA	NA	pyrB	972	ASPARTATE CARBAMOYLTRANSFERASE (CATALYTIC CHAIN) PROTEIN	METABOLISM	F	Nucleotide transport and metabolism	COG0540
3459	RALBF_v3_2790	RALW3_v3_0204	CONV	NA	NA	NA	NA	NA	pyrR	525	Bifunctional protein PyrR [Includes: Pyrimidine operon regulatory protein ; Uracil phosphoribosyltransferase]	METABOLISM	F	Nucleotide transport and metabolism	COG2065
3787	RALBF_v3_2789	RALW3_v3_0205	CONV	NA	NA	NA	NA	NA	-	435	putative Holliday junction resolvase	INFORMATION STORAGE AND PROCESSING	L	Replication, recombination and repair	COG0816
3284	RALBF_v3_2788	RALW3_v3_0206	CONV	NA	NA	NA	NA	NA	-	573	conserved hypothetical protein, DUF179	INFORMATION STORAGE AND PROCESSING	K	Transcription	COG1678
2589	RALBF_v3_2787	RALW3_v3_0207	CONV	NA	NA	NA	NA	NA	-	759	Pseudouridine synthase	INFORMATION STORAGE AND PROCESSING	J	Translation, ribosomal structure and biogenesis	COG1187
610	RALBF_v3_2786	RALW3_v3_0208	CONV	NA	NA	NA	NA	NA	phr	1569	Deoxyribodipyrimidine photolyase	INFORMATION STORAGE AND PROCESSING	L	Replication, recombination and repair	COG0415
19	RALBF_v3_2785	RALW3_v3_0209	CONV	NA	NA	NA	NA	NA	cheA	6120	Chemotaxis sensor histidine kinase transcription regulator protein	CELLULAR PROCESSES AND SIGNALING	N	Cell motility	COG0643
250	RALBF_v3_2784	RALW3_v3_0210	CONV	NA	NA	NA	NA	NA	pilJ	2232	Type IV pilus transmembrane protein PilJ, twitching motility, Methyl-accepting chemotaxis protein	CELLULAR PROCESSES AND SIGNALING	N	Cell motility	COG0840
3373	RALBF_v3_2783	RALW3_v3_0211	CONV	NA	NA	NA	NA	NA	pilI	546	Type IV pilus signal transduction protein PilI, twitching motility	CELLULAR PROCESSES AND SIGNALING	N	Cell motility	COG0835
4018	RALBF_v3_2782	RALW3_v3_0212	CONV	NA	NA	NA	NA	NA	pilH	369	Type IV pilus response regulator PilH, twitching motility	CELLULAR PROCESSES AND SIGNALING	T	Signal transduction mechanisms	COG0784
3742	RALBF_v3_2781	RALW3_v3_0213	CONV	NA	NA	NA	NA	NA	pilG	444	Type IV pilus response regulator PilG	CELLULAR PROCESSES AND SIGNALING	T	Signal transduction mechanisms	COG0784
4642	RALBF_v3_2780	RALW3_v3_0214	CONV	NA	NA	NA	NA	NA	rubA	183	RUBREDOXIN	METABOLISM	C	Energy production and conversion	COG1773
1047	RALBF_v3_2779	RALW3_v3_0215	CONV	NA	NA	NA	NA	NA	hemL	1302	glutamate-1-semialdehyde aminotransferase (aminomutase), PLP-dependent	METABOLISM	H	Coenzyme transport and metabolism	COG0001
1918	RALBF_v3_2778	RALW3_v3_0216	CONV	NA	NA	NA	NA	NA	-	954	protein of unknown function	METABOLISM	E	Amino acid transport and metabolism	COG0329
3088	RALBF_v3_2777	RALW3_v3_0217	CONV	NA	NA	NA	NA	NA	-	627	putative extracellular antigen protein, similar to Lysteria LemA	POORLY CHARACTERIZED	S	Function unknown	COG1704
2321	RALBF_v3_2776	RALW3_v3_0218	CONV	NA	NA	NA	NA	NA	-	852	conserved exported protein of unknown function	POORLY CHARACTERIZED	R	General function prediction only	COG1512
3444	RALBF_v3_2775	RALW3_v3_0219	CONV	NA	NA	NA	NA	NA	-	522	conserved protein of unknown function	POORLY CHARACTERIZED	S	Function unknown	COG3762
4690	RALBF_v3_2774	RALW3_v3_0220	CONV	NA	NA	NA	NA	NA	-	186	Pilin protein	NA	NA	NA	NA
4730	RALBF_v3_2773	RALW3_v3_0221	CONV	NA	NA	NA	NA	NA	flp	177	Pilin protein	NA	NA	NA	NA
3426	RALBF_v3_2772	RALW3_v3_0222	CONV	NA	NA	NA	NA	NA	-	534	Prepilin peptidase protein (fragment)	CELLULAR PROCESSES AND SIGNALING	O	Posttranslational modification, protein turnover, chaperones	COG4960
2346	RALBF_v3_2771	RALW3_v3_0223	CONV	NA	NA	NA	NA	NA	cpaB	855	Pilus assembly protein cpab	CELLULAR PROCESSES AND SIGNALING	U	Intracellular trafficking, secretion, and vesicular transport	COG3745
392	RALBF_v3_2770	RALW3_v3_0224	CONV	NA	NA	NA	NA	NA	cpaC	1881	Pilus assembly protein, secretin cpac	CELLULAR PROCESSES AND SIGNALING	U	Intracellular trafficking, secretion, and vesicular transport	COG4964
4232	RALBF_v3_2769	RALW3_v3_0225	CONV	NA	NA	NA	NA	NA	-	309	Lipoprotein	NA	NA	NA	NA
1231	RALBF_v3_2768	RALW3_v3_0226	CONV	NA	NA	NA	NA	NA	cpaE	1194	Pilus assembly protein	CELLULAR PROCESSES AND SIGNALING	U	Intracellular trafficking, secretion, and vesicular transport	COG4963
908	RALBF_v3_2767	RALW3_v3_0227	CONV	NA	NA	NA	NA	NA	tadA	1365	Tad secretion sytem protein, secretion ATPase	CELLULAR PROCESSES AND SIGNALING	U	Intracellular trafficking, secretion, and vesicular transport	COG4962
1823	RALBF_v3_2766	RALW3_v3_0228	CONV	NA	NA	NA	NA	NA	tadB	978	Tad secretion system, pilus assembly protein	CELLULAR PROCESSES AND SIGNALING	U	Intracellular trafficking, secretion, and vesicular transport	COG4965
1990	RALBF_v3_2765	RALW3_v3_0229	CONV	NA	NA	NA	NA	NA	tadC	945	Tad secretion system, secretion accessory protein	CELLULAR PROCESSES AND SIGNALING	N	Cell motility	COG2064
3698	RALBF_v3_2764	RALW3_v3_0230	CONV	NA	NA	NA	NA	NA	tadG	456	Pilus assembly protein tadg	CELLULAR PROCESSES AND SIGNALING	U	Intracellular trafficking, secretion, and vesicular transport	COG4961
1621	RALBF_v3_2763	RALW3_v3_0231	CONV	NA	NA	NA	NA	NA	-	1041	conserved exported protein of unknown function	NA	NA	NA	NA
989	RALBF_v3_2762	RALW3_v3_0232	CONV	NA	NA	NA	NA	NA	-	1326	conserved membrane protein of unknown function	NA	NA	NA	NA
3702	RALBF_v3_2756	RALW3_v3_0238	CONV	NA	NA	NA	NA	NA	-	450	conserved membrane protein of unknown function	POORLY CHARACTERIZED	S	Function unknown	COG2246
1574	RALBF_v3_2754	RALW3_v3_0239	CONV	NA	NA	NA	NA	NA	-	1077	conserved protein of unknown function	CELLULAR PROCESSES AND SIGNALING	O	Posttranslational modification, protein turnover, chaperones	COG0501
1553	RALBF_v3_2753	RALW3_v3_0240	CONV	NA	NA	NA	NA	NA	-	1077	conserved membrane protein of unknown function	POORLY CHARACTERIZED	S	Function unknown	COG4269
4068	RALBF_v3_2749	RALW3_v3_0243	CONV	NA	NA	NA	NA	NA	-	351	protein of unknown function	NA	NA	NA	NA
4075	RALBF_v3_2748	RALW3_v3_0244	CONV	NA	NA	NA	NA	NA	-	354	conserved protein of unknown function	NA	NA	NA	NA
1146	RALBF_v3_2747	RALW3_v3_0245	CONV	NA	NA	NA	NA	NA	-	1254	Heat shock protein 70	CELLULAR PROCESSES AND SIGNALING	O	Posttranslational modification, protein turnover, chaperones	COG0443
4443	RALBF_v3_2746	RALW3_v3_0246	CONV	NA	NA	NA	NA	NA	-	261	Insertion element ISR1 uncharacterized 10 kDa protein A3	INFORMATION STORAGE AND PROCESSING	L	Replication, recombination and repair	COG2801
1986	RALBF_v3_2744	RALW3_v3_0248	CONV	NA	NA	NA	NA	NA	rdgC	924	Recombination-associated protein RdgC	INFORMATION STORAGE AND PROCESSING	L	Replication, recombination and repair	COG2974
4610	RALBF_v3_2743	RALW3_v3_0249	CONV	NA	NA	NA	NA	NA	-	201	conserved protein of unknown function	NA	NA	NA	NA
3781	RALBF_v3_2742	RALW3_v3_0250	CONV	NA	NA	NA	NA	NA	-	435	putative n terminal part of guanosine-3', 5'-bisdiphosphate 3'-pyrophosphohydrolase protein	INFORMATION STORAGE AND PROCESSING	K	Transcription	COG0317
4516	RALBF_v3_2741	RALW3_v3_0251	CONV	NA	NA	NA	NA	NA	-	240	conserved exported protein of unknown function	NA	NA	NA	NA
3784	RALBF_v3_2740	RALW3_v3_0252	CONV	NA	NA	NA	NA	NA	-	420	conserved protein of unknown function	NA	NA	NA	NA
2560	RALBF_v3_0895	RALW3_v3_0253	CONV	NA	NA	NA	NA	NA	-	789	transposase, IS21 family	INFORMATION STORAGE AND PROCESSING	L	Replication, recombination and repair	COG1484
2175	RALBF_v3_2734	RALW3_v3_0259	CONV	NA	NA	NA	NA	NA	apbE	897	Thiamine biosynthesis lipoprotein apbE transmembrane	METABOLISM	H	Coenzyme transport and metabolism	COG1477
3306	RALBF_v3_2731	RALW3_v3_0271	CONV	NA	NA	NA	NA	NA	-	564	Transcriptional repressor for acridine efflux pump acrab	INFORMATION STORAGE AND PROCESSING	K	Transcription	COG1309
452	RALBF_v3_2729	RALW3_v3_0273	CONV	NA	NA	NA	NA	NA	-	1803	Methyl-accepting chemotaxis I	CELLULAR PROCESSES AND SIGNALING	N	Cell motility	COG0840
1442	RALBF_v3_2728	RALW3_v3_0274	CONV	NA	NA	NA	NA	NA	adhC	1107	alcohol dehydrogenase class III; Glutathione- dependent formaldehyde dehydrogenase	METABOLISM	C	Energy production and conversion	COG1062
2146	RALBF_v3_2727	RALW3_v3_0275	CONV	NA	NA	NA	NA	NA	frmC	885	S-formylglutathione hydrolase	POORLY CHARACTERIZED	R	General function prediction only	COG0627
2197	RALBF_v3_2725	RALW3_v3_0277	CONV	NA	NA	NA	NA	NA	pqiA	879	Paraquat-inducible protein a	POORLY CHARACTERIZED	S	Function unknown	COG2995
2703	RALBF_v3_2724	RALW3_v3_0278	CONV	NA	NA	NA	NA	NA	-	732	Paraquat-inducible protein a (fragment)	POORLY CHARACTERIZED	S	Function unknown	COG2995
555	RALBF_v3_2723	RALW3_v3_0279	CONV	NA	NA	NA	NA	NA	-	1644	Paraquat-inducible protein b (fragment)	POORLY CHARACTERIZED	R	General function prediction only	COG3008
3004	RALBF_v3_2722	RALW3_v3_0280	CONV	NA	NA	NA	NA	NA	-	654	conserved exported protein of unknown function	POORLY CHARACTERIZED	R	General function prediction only	COG3218
732	RALBF_v3_2721	RALW3_v3_0281	CONV	NA	NA	NA	NA	NA	-	1482	Aspartate aminotransferase	METABOLISM	E	Amino acid transport and metabolism	COG1167
2206	RALBF_v3_2716	RALW3_v3_0286	CONV	NA	NA	NA	NA	NA	-	885	conserved protein of unknown function	NA	NA	NA	NA
253	RALBF_v3_2715	RALW3_v3_0287	CONV	NA	NA	NA	NA	NA	-	2190	Outer membrane receptor protein	METABOLISM	P	Inorganic ion transport and metabolism	COG1629
3975	RALBF_v3_2714	RALW3_v3_0288	CONV	NA	NA	NA	NA	NA	-	384	conserved exported protein of unknown function	NA	NA	NA	NA
1690	RALBF_v3_2713	RALW3_v3_0289	CONV	NA	NA	NA	NA	NA	-	987	conserved protein of unknown function	NA	NA	NA	NA
1172	RALBF_v3_2712	RALW3_v3_0290	CONV	NA	NA	NA	NA	NA	-	1212	Metal-dependent phosphohydrolase harboring a hd domain protein	CELLULAR PROCESSES AND SIGNALING	T	Signal transduction mechanisms	COG2206
4050	RALBF_v3_2711	RALW3_v3_0291	CONV	NA	NA	NA	NA	NA	-	351	conserved protein of unknown function	NA	NA	NA	NA
2939	RALBF_v3_2710	RALW3_v3_0292	CONV	NA	NA	NA	NA	NA	-	669	Transcriptional regulator, MarR family	INFORMATION STORAGE AND PROCESSING	K	Transcription	COG1846
1057	RALBF_v3_2709	RALW3_v3_0293	CONV	NA	NA	NA	NA	NA	-	1278	Salicylate hydroxylase	METABOLISM	C	Energy production and conversion	COG0654
991	RALBF_v3_2708	RALW3_v3_0294	CONV	NA	NA	NA	NA	NA	gatA	1347	Aspartyl/glutamyl-tRNA amidotransferase subunit A	INFORMATION STORAGE AND PROCESSING	J	Translation, ribosomal structure and biogenesis	COG0154
1318	RALBF_v3_2706	RALW3_v3_0296	CONV	NA	NA	NA	NA	NA	-	1176	Amidohydrolase involved in phosphonate metabolism protein	METABOLISM	P	Inorganic ion transport and metabolism	COG3454
2531	RALBF_v3_2705	RALW3_v3_0297	CONV	NA	NA	NA	NA	NA	-	774	conserved protein of unknown function	NA	NA	NA	NA
2313	RALBF_v3_2704	RALW3_v3_0298	CONV	NA	NA	NA	NA	NA	-	843	conserved exported protein of unknown function	NA	NA	NA	NA
3958	RALBF_v3_2703	RALW3_v3_0299	CONV	NA	NA	NA	NA	NA	-	387	conserved exported protein of unknown function	NA	NA	NA	NA
1323	RALBF_v3_2702	RALW3_v3_0300	CONV	NA	NA	NA	NA	NA	-	1179	Transport protein	METABOLISM	E	Amino acid transport and metabolism	COG0477
661	RALBF_v3_2700	RALW3_v3_0302	CONV	NA	NA	NA	NA	NA	dacB	1542	Serine-type d-ala-d-ala carboxypeptidase	CELLULAR PROCESSES AND SIGNALING	M	Cell wall/membrane/envelope biogenesis	COG2027
3521	RALBF_v3_2699	RALW3_v3_0303	CONV	NA	NA	NA	NA	NA	mobB	507	MolybdopetriN-guanine dinucleotide biosynthesis protein b	METABOLISM	H	Coenzyme transport and metabolism	COG1763
1638	RALBF_v3_2698	RALW3_v3_0304	CONV	NA	NA	NA	NA	NA	-	1044	conserved exported protein of unknown function	METABOLISM	I	Lipid transport and metabolism	COG3240
1742	RALBF_v3_2697	RALW3_v3_0305	CONV	NA	NA	NA	NA	NA	-	1011	Translation factor, sua5 type protein	INFORMATION STORAGE AND PROCESSING	J	Translation, ribosomal structure and biogenesis	COG0009
1113	RALBF_v3_2696	RALW3_v3_0306	CONV	NA	NA	NA	NA	NA	purK	1242	N5-carboxyaminoimidazole ribonucleotide synthase	METABOLISM	F	Nucleotide transport and metabolism	COG0026
3501	RALBF_v3_2695	RALW3_v3_0307	CONV	NA	NA	NA	NA	NA	purE	510	N5-carboxyaminoimidazole ribonucleotide mutase	METABOLISM	F	Nucleotide transport and metabolism	COG0041
1791	RALBF_v3_2694	RALW3_v3_0308	CONV	NA	NA	NA	NA	NA	purC	990	PHOSPHORIBOSYLAMINOIMIDAZOLE-SUCCINOCARBOXAMIDE SYNTHASE	METABOLISM	F	Nucleotide transport and metabolism	COG0152
1554	RALBF_v3_2693	RALW3_v3_0309	CONV	NA	NA	NA	NA	NA	fbaA	1065	FRUCTOSE-BISPHOSPHATE ALDOLASE PROTEIN	METABOLISM	G	Carbohydrate transport and metabolism	COG0191
806	RALBF_v3_2692	RALW3_v3_0310	CONV	NA	NA	NA	NA	NA	pykA	1440	pyruvate kinase II, glucose-stimulated	METABOLISM	G	Carbohydrate transport and metabolism	COG0469
1298	RALBF_v3_2691	RALW3_v3_0311	CONV	NA	NA	NA	NA	NA	pgk	1212	phosphoglycerate kinase	METABOLISM	G	Carbohydrate transport and metabolism	COG0126
2335	RALBF_v3_2690	RALW3_v3_0312	CONV	NA	NA	NA	NA	NA	-	846	conserved membrane protein of unknown function	POORLY CHARACTERIZED	R	General function prediction only	COG2962
4178	RALBF_v3_2689	RALW3_v3_0313	CONV	NA	NA	NA	NA	NA	-	324	conserved membrane protein of unknown function	POORLY CHARACTERIZED	S	Function unknown	COG4392
2491	RALBF_v3_2688	RALW3_v3_0314	CONV	NA	NA	NA	NA	NA	azlC	798	Branched-chain amino acid permease protein	METABOLISM	E	Amino acid transport and metabolism	COG1296
1943	RALBF_v3_2687	RALW3_v3_0315	CONV	NA	NA	NA	NA	NA	ilvE	930	branched-chain amino-acid aminotransferase	METABOLISM	E	Amino acid transport and metabolism	COG0115
4606	RALBF_v3_2686	RALW3_v3_0316	CONV	NA	NA	NA	NA	NA	-	198	conserved hypothetical protein	POORLY CHARACTERIZED	S	Function unknown	COG4391
1640	RALBF_v3_2685	RALW3_v3_0317	CONV	NA	NA	NA	NA	NA	rfaF	1026	ADP-heptose--LPS heptosyltransferase 2	CELLULAR PROCESSES AND SIGNALING	M	Cell wall/membrane/envelope biogenesis	COG0859
3720	RALBF_v3_2684	RALW3_v3_0318	CONV	NA	NA	NA	NA	NA	-	441	conserved protein of unknown function	NA	NA	NA	NA
1376	RALBF_v3_2683	RALW3_v3_0319	CONV	NA	NA	NA	NA	NA	yheT	1125	putative esterase YheT	POORLY CHARACTERIZED	R	General function prediction only	COG0429
3186	RALBF_v3_2682	RALW3_v3_0320	CONV	NA	NA	NA	NA	NA	-	588	conserved protein of unknown function	NA	NA	NA	NA
501	RALBF_v3_2681	RALW3_v3_0321	CONV	NA	NA	NA	NA	NA	-	1707	Zinc metalloprotease	POORLY CHARACTERIZED	R	General function prediction only	COG4783
3601	RALBF_v3_2680	RALW3_v3_0322	CONV	NA	NA	NA	NA	NA	moaC	480	molybdenum cofactor biosynthesis protein C	METABOLISM	H	Coenzyme transport and metabolism	COG0315
2578	RALBF_v3_2679	RALW3_v3_0323	CONV	NA	NA	NA	NA	NA	-	762	Hypothethical protein, phage integrase domain protein	INFORMATION STORAGE AND PROCESSING	L	Replication, recombination and repair	COG0582
1788	RALBF_v3_mp1239	RALW3_v3_0329	CONV	NA	NA	NA	NA	NA	-	996	transposase	INFORMATION STORAGE AND PROCESSING	L	Replication, recombination and repair	COG4584
4602	RALBF_v3_2659	RALW3_v3_0332	CONV	NA	NA	NA	NA	NA	-	198	protein of unknown function	NA	NA	NA	NA
4300	RALBF_v3_2660	RALW3_v3_0333	CONV	NA	NA	NA	NA	NA	-	285	protein of unknown function	NA	NA	NA	NA
1208	RALBF_v3_2661	RALW3_v3_0334	CONV	NA	NA	NA	NA	NA	-	1203	conserved protein of unknown function	METABOLISM	E	Amino acid transport and metabolism	COG2856
2919	RALBF_v3_2663	RALW3_v3_0335	CONV	NA	NA	NA	NA	NA	-	663	conserved protein of unknown function	NA	NA	NA	NA
3430	RALBF_v3_2664	RALW3_v3_0336	CONV	NA	NA	NA	NA	NA	-	510	protein of unknown function	NA	NA	NA	NA
463	RALBF_v3_2655	RALW3_v3_0348	CONV	NA	NA	NA	NA	NA	-	1737	conserved membrane protein of unknown function	CELLULAR PROCESSES AND SIGNALING	M	Cell wall/membrane/envelope biogenesis	COG3307
3765	RALBF_v3_2654	RALW3_v3_0349	CONV	NA	NA	NA	NA	NA	pilA	447	Type 4 fimbrial pilin signal peptide protein	CELLULAR PROCESSES AND SIGNALING	N	Cell motility	COG4969
3473	RALBF_v3_2653	RALW3_v3_0350	CONV	NA	NA	NA	NA	NA	pilA	522	Fimbrial protein	CELLULAR PROCESSES AND SIGNALING	N	Cell motility	COG4969
2886	RALBF_v3_2652	RALW3_v3_0351	CONV	NA	NA	NA	NA	NA	-	699	conserved membrane protein of unknown function	METABOLISM	P	Inorganic ion transport and metabolism	COG0861
2173	RALBF_v3_2651	RALW3_v3_0352	CONV	NA	NA	NA	NA	NA	sucD	882	succinyl-CoA synthetase, alpha subunit, NAD(P)-binding	METABOLISM	C	Energy production and conversion	COG0074
1346	RALBF_v3_2650	RALW3_v3_0353	CONV	NA	NA	NA	NA	NA	sucC	1167	succinyl-CoA synthetase, beta subunit	METABOLISM	C	Energy production and conversion	COG0045
3036	RALBF_v3_2649	RALW3_v3_0354	CONV	NA	NA	NA	NA	NA	-	627	conserved protein of unknown function	NA	NA	NA	NA
3625	RALBF_v3_2648	RALW3_v3_0355	CONV	NA	NA	NA	NA	NA	recX	480	Regulatory protein RecX	POORLY CHARACTERIZED	R	General function prediction only	COG2137
1623	RALBF_v3_2647	RALW3_v3_0356	CONV	NA	NA	NA	NA	NA	recA	1059	DNA strand exchange and recombination protein with protease and nuclease activity	INFORMATION STORAGE AND PROCESSING	L	Replication, recombination and repair	COG0468
1225	RALBF_v3_2616	RALW3_v3_0378	CONV	NA	NA	NA	NA	NA	-	1197	conserved exported protein of unknown function	METABOLISM	C	Energy production and conversion	COG0654
3320	RALBF_v3_2615	RALW3_v3_0379	CONV	NA	NA	NA	NA	NA	-	561	conserved protein of unknown function	METABOLISM	E	Amino acid transport and metabolism	COG4608
2671	RALBF_v3_2614	RALW3_v3_0380	CONV	NA	NA	NA	NA	NA	-	741	Transcriptional regulator of hrp gene cluster, ompr family	INFORMATION STORAGE AND PROCESSING	K	Transcription	COG0745
4038	RALBF_v3_2613	RALW3_v3_0381	CONV	NA	NA	NA	NA	NA	-	372	protein of unknown function	NA	NA	NA	NA
2104	RALBF_v3_2612	RALW3_v3_0382	CONV	NA	NA	NA	NA	NA	metR	918	putative transcriptional activator METR transcription regulator protein	INFORMATION STORAGE AND PROCESSING	K	Transcription	COG0583
1580	RALBF_v3_2610	RALW3_v3_0384	CONV	NA	NA	NA	NA	NA	rdoA	1044	Protein RdoA	POORLY CHARACTERIZED	R	General function prediction only	COG2334
559	RALBF_v3_2609	RALW3_v3_0385	CONV	NA	NA	NA	NA	NA	rhlE	1650	RNA helicase	INFORMATION STORAGE AND PROCESSING	J	Translation, ribosomal structure and biogenesis	COG0513
1622	RALBF_v3_2608	RALW3_v3_0386	CONV	NA	NA	NA	NA	NA	-	1050	conserved protein of unknown function	INFORMATION STORAGE AND PROCESSING	K	Transcription	COG1309
163	RALBF_v3_2607	RALW3_v3_0387	CONV	NA	NA	NA	NA	NA	fadE	2508	acyl coenzyme A dehydrogenase	METABOLISM	I	Lipid transport and metabolism	COG1960
856	RALBF_v3_2606	RALW3_v3_0388	CONV	NA	NA	NA	NA	NA	-	1413	3-ketoacyl-(Acyl-carrier-protein) reductase	METABOLISM	I	Lipid transport and metabolism	COG1028
4643	RALBF_v3_2605	RALW3_v3_0389	CONV	NA	NA	NA	NA	NA	bktB	198	Beta-ketothiolase protein	METABOLISM	I	Lipid transport and metabolism	COG0183
477	RALBF_v3_2604	RALW3_v3_0390	CONV	NA	NA	NA	NA	NA	fadD	1737	acyl-CoA synthetase (long-chain-fatty-acid--CoA ligase)	METABOLISM	I	Lipid transport and metabolism	COG0318
2029	RALBF_v3_2603	RALW3_v3_0391	CONV	NA	NA	NA	NA	NA	-	906	Lipoprotein (fragment)	NA	NA	NA	NA
2048	RALBF_v3_2601	RALW3_v3_0392	CONV	NA	NA	NA	NA	NA	-	909	Outer membrane protein w	CELLULAR PROCESSES AND SIGNALING	M	Cell wall/membrane/envelope biogenesis	COG3047
1715	RALBF_v3_2600	RALW3_v3_0393	CONV	NA	NA	NA	NA	NA	-	1002	Nad/fad-dependent oxidoreductase protein	POORLY CHARACTERIZED	R	General function prediction only	COG3380
4095	RALBF_v3_2599	RALW3_v3_0394	CONV	NA	NA	NA	NA	NA	-	357	conserved exported protein of unknown function	NA	NA	NA	NA
845	RALBF_v3_2598	RALW3_v3_0395	CONV	NA	NA	NA	NA	NA	miaB	1395	isopentenyl-adenosine A37 tRNA methylthiolase, Fe-S protein	INFORMATION STORAGE AND PROCESSING	J	Translation, ribosomal structure and biogenesis	COG0621
1772	RALBF_v3_2597	RALW3_v3_0396	CONV	NA	NA	NA	NA	NA	-	993	putative phosphate starvation-inducible ATPase, PhoH-like protein	CELLULAR PROCESSES AND SIGNALING	T	Signal transduction mechanisms	COG1702
2598	RALBF_v3_2596	RALW3_v3_0397	CONV	NA	NA	NA	NA	NA	ybeY	765	Endoribonuclease YbeY	POORLY CHARACTERIZED	R	General function prediction only	COG0319
4743	RALBF_v3_2595	RALW3_v3_0398	CONV	NA	NA	NA	NA	NA	-	171	conserved protein of unknown function	NA	NA	NA	NA
969	RALBF_v3_2594	RALW3_v3_0399	CONV	NA	NA	NA	NA	NA	-	1302	conserved exported protein of unknown function	CELLULAR PROCESSES AND SIGNALING	M	Cell wall/membrane/envelope biogenesis	COG0810
2120	RALBF_v3_2593	RALW3_v3_0400	CONV	NA	NA	NA	NA	NA	ybeX	897	putative protein involved in divalent ion export	METABOLISM	P	Inorganic ion transport and metabolism	COG4535
680	RALBF_v3_2592	RALW3_v3_0401	CONV	NA	NA	NA	NA	NA	lnt	1512	Apolipoprotein N-acyltransferase	CELLULAR PROCESSES AND SIGNALING	M	Cell wall/membrane/envelope biogenesis	COG0815
1738	RALBF_v3_2591	RALW3_v3_0402	CONV	NA	NA	NA	NA	NA	glyQ	987	glycine tRNA synthetase, alpha subunit	INFORMATION STORAGE AND PROCESSING	J	Translation, ribosomal structure and biogenesis	COG0752
2979	RALBF_v3_2590	RALW3_v3_0403	CONV	NA	NA	NA	NA	NA	-	654	conserved exported protein of unknown function	NA	NA	NA	NA
307	RALBF_v3_2589	RALW3_v3_0404	CONV	NA	NA	NA	NA	NA	glyS	2094	glycine tRNA synthetase, beta subunit	INFORMATION STORAGE AND PROCESSING	J	Translation, ribosomal structure and biogenesis	COG0751
3188	RALBF_v3_2588	RALW3_v3_0405	CONV	NA	NA	NA	NA	NA	-	600	D-glycero-beta-D-manno-heptose-1,7-bisphosphate 7-phosphatase	METABOLISM	E	Amino acid transport and metabolism	COG0241
2556	RALBF_v3_2587	RALW3_v3_0406	CONV	NA	NA	NA	NA	NA	-	753	1-acyl-sn-glycerol-3-phosphate acyltransferase	METABOLISM	I	Lipid transport and metabolism	COG0204
2222	RALBF_v3_2586	RALW3_v3_0407	CONV	NA	NA	NA	NA	NA	-	867	putative metal-dependent hydrolase	POORLY CHARACTERIZED	R	General function prediction only	COG1451
4336	RALBF_v3_2585	RALW3_v3_0408	CONV	NA	NA	NA	NA	NA	-	279	protein of unknown function	NA	NA	NA	NA
3866	RALBF_v3_2584	RALW3_v3_0409	CONV	NA	NA	NA	NA	NA	gloA	408	glyoxalase I, Ni-dependent	METABOLISM	E	Amino acid transport and metabolism	COG0346
2160	RALBF_v3_2583	RALW3_v3_0410	CONV	NA	NA	NA	NA	NA	-	906	putative membrane lipoprotein	METABOLISM	E	Amino acid transport and metabolism	COG0697
2337	RALBF_v3_2582	RALW3_v3_0411	CONV	NA	NA	NA	NA	NA	ksgA	846	S-adenosylmethionine-6-N',N'-adenosyl (rRNA) dimethyltransferase	INFORMATION STORAGE AND PROCESSING	J	Translation, ribosomal structure and biogenesis	COG0030
1722	RALBF_v3_2581	RALW3_v3_0412	CONV	NA	NA	NA	NA	NA	pdxA	1017	4-hydroxy-L-threonine phosphate dehydrogenase, NAD-dependent	METABOLISM	H	Coenzyme transport and metabolism	COG1995
748	RALBF_v3_2580	RALW3_v3_0413	CONV	NA	NA	NA	NA	NA	surA	1488	Chaperone SurA	CELLULAR PROCESSES AND SIGNALING	O	Posttranslational modification, protein turnover, chaperones	COG0760
172	RALBF_v3_2579	RALW3_v3_0414	CONV	NA	NA	NA	NA	NA	lptD	2436	LPS-assembly protein LptD	CELLULAR PROCESSES AND SIGNALING	M	Cell wall/membrane/envelope biogenesis	COG1452
1578	RALBF_v3_2578	RALW3_v3_0415	CONV	NA	NA	NA	NA	NA	-	1059	Phosphotransferase protein	POORLY CHARACTERIZED	R	General function prediction only	COG3178
2749	RALBF_v3_2577	RALW3_v3_0416	CONV	NA	NA	NA	NA	NA	-	729	Branched-chain amino acid permease (Azaleucine resistance) protein	METABOLISM	E	Amino acid transport and metabolism	COG1296
4173	RALBF_v3_2576	RALW3_v3_0417	CONV	NA	NA	NA	NA	NA	-	333	conserved membrane protein of unknown function	POORLY CHARACTERIZED	S	Function unknown	COG4392
2740	RALBF_v3_2575	RALW3_v3_0418	CONV	NA	NA	NA	NA	NA	rfbA	726	Glucose-1-phosphate thymidylyltransferase protein	INFORMATION STORAGE AND PROCESSING	J	Translation, ribosomal structure and biogenesis	COG1208
302	RALBF_v3_2574	RALW3_v3_0419	CONV	NA	NA	NA	NA	NA	-	2079	conserved membrane protein of unknown function	CELLULAR PROCESSES AND SIGNALING	T	Signal transduction mechanisms	COG3300,COG2199,COG2200
874	RALBF_v3_2573	RALW3_v3_0420	CONV	NA	NA	NA	NA	NA	pepP	1377	proline aminopeptidase P II	METABOLISM	E	Amino acid transport and metabolism	COG0006
1157	RALBF_v3_2572	RALW3_v3_0421	CONV	NA	NA	NA	NA	NA	ubiH	1236	2-octaprenyl-6-methoxyphenol hydroxylase protein	METABOLISM	C	Energy production and conversion	COG0654
1098	RALBF_v3_2571	RALW3_v3_0422	CONV	NA	NA	NA	NA	NA	-	1272	transposase	METABOLISM	E	Amino acid transport and metabolism	COG0665
4593	RALBF_v3_2570	RALW3_v3_0423	CONV	NA	NA	NA	NA	NA	-	201	protein of unknown function	NA	NA	NA	NA
1539	RALBF_v3_2569	RALW3_v3_0424	CONV	NA	NA	NA	NA	NA	dusB	1071	tRNA-dihydrouridine synthase B	INFORMATION STORAGE AND PROCESSING	J	Translation, ribosomal structure and biogenesis	COG0042
4507	RALBF_v3_2568	RALW3_v3_0425	CONV	NA	NA	NA	NA	NA	-	234	putative Fis-like DNA-binding protein	INFORMATION STORAGE AND PROCESSING	K	Transcription	COG2901
619	RALBF_v3_2567	RALW3_v3_0426	CONV	NA	NA	NA	NA	NA	purH	1575	bifunctional: IMP cyclohydrolase (N-terminal); phosphoribosylaminoimidazolecarboxamide formyltransferase (C-terminal)	METABOLISM	F	Nucleotide transport and metabolism	COG0138
3396	RALBF_v3_2566	RALW3_v3_0427	CONV	NA	NA	NA	NA	NA	ruvC	546	endodeoxyribonuclease, subunit C of RuvABC Holliday junction resolvasome	INFORMATION STORAGE AND PROCESSING	L	Replication, recombination and repair	COG0817
1384	RALBF_v3_2565	RALW3_v3_0428	CONV	NA	NA	NA	NA	NA	glpQ	1137	Glycerophosphoryl diester phosphodiesterase, periplasmic protein	METABOLISM	C	Energy production and conversion	COG0584
3303	RALBF_v3_2564	RALW3_v3_0429	CONV	NA	NA	NA	NA	NA	ruvA	582	subunit A of RuvABC Holliday junction resolvasome, regulatory subunit	INFORMATION STORAGE AND PROCESSING	L	Replication, recombination and repair	COG0632
1596	RALBF_v3_2563	RALW3_v3_0430	CONV	NA	NA	NA	NA	NA	ruvB	1074	ATP-dependent DNA helicase, subunit B of RuvABC Holliday junction resolvasome	INFORMATION STORAGE AND PROCESSING	L	Replication, recombination and repair	COG2255
2716	RALBF_v3_2562	RALW3_v3_0431	CONV	NA	NA	NA	NA	NA	-	720	putative membrane lipoprotein, DUF165	POORLY CHARACTERIZED	S	Function unknown	COG1738
2868	RALBF_v3_2561	RALW3_v3_0432	CONV	NA	NA	NA	NA	NA	-	681	Phosphoglycerate mutase 2 protein	METABOLISM	G	Carbohydrate transport and metabolism	COG0406
3024	RALBF_v3_2560	RALW3_v3_0433	CONV	NA	NA	NA	NA	NA	-	636	putative Phosphatidylethanolamine-binding protein	POORLY CHARACTERIZED	R	General function prediction only	COG1881
3535	RALBF_v3_2559	RALW3_v3_0434	CONV	NA	NA	NA	NA	NA	dtd	501	D-tyr-tRNA(Tyr) deacylase	INFORMATION STORAGE AND PROCESSING	J	Translation, ribosomal structure and biogenesis	COG1490
1070	RALBF_v3_2558	RALW3_v3_0435	CONV	NA	NA	NA	NA	NA	tyrS	1272	TYROSYL-TRNA SYNTHETASE	INFORMATION STORAGE AND PROCESSING	J	Translation, ribosomal structure and biogenesis	COG0162
1322	RALBF_v3_2557	RALW3_v3_0436	CONV	NA	NA	NA	NA	NA	anmK	1161	anhydro-N-acetylmuramic acid kinase	CELLULAR PROCESSES AND SIGNALING	O	Posttranslational modification, protein turnover, chaperones	COG2377
3989	RALBF_v3_2556	RALW3_v3_0437	CONV	NA	NA	NA	NA	NA	-	375	conserved hypothetical protein, HesB family	POORLY CHARACTERIZED	S	Function unknown	COG0316
3915	RALBF_v3_2555	RALW3_v3_0438	CONV	NA	NA	NA	NA	NA	-	405	conserved protein of unknown function	CELLULAR PROCESSES AND SIGNALING	M	Cell wall/membrane/envelope biogenesis	COG1664
2669	RALBF_v3_2554	RALW3_v3_0439	CONV	NA	NA	NA	NA	NA	-	756	putative dna binding protein	INFORMATION STORAGE AND PROCESSING	J	Translation, ribosomal structure and biogenesis	COG0172
3947	RALBF_v3_2553	RALW3_v3_0440	CONV	NA	NA	NA	NA	NA	rpsI	393	30S ribosomal subunit protein S9	INFORMATION STORAGE AND PROCESSING	J	Translation, ribosomal structure and biogenesis	COG0103
3772	RALBF_v3_2552	RALW3_v3_0441	CONV	NA	NA	NA	NA	NA	rplM	429	50S ribosomal subunit protein L13	INFORMATION STORAGE AND PROCESSING	J	Translation, ribosomal structure and biogenesis	COG0102
3691	RALBF_v3_2551	RALW3_v3_0442	CONV	NA	NA	NA	NA	NA	-	453	conserved hypothetical protein; Predicted redox protein, regulator of disulfide bond formation; osmC-like motif	CELLULAR PROCESSES AND SIGNALING	O	Posttranslational modification, protein turnover, chaperones	COG1765
2402	RALBF_v3_2550	RALW3_v3_0443	CONV	NA	NA	NA	NA	NA	-	816	conserved protein of unknown function	NA	NA	NA	NA
1631	RALBF_v3_2549	RALW3_v3_0444	CONV	NA	NA	NA	NA	NA	pyrC	1035	dihydro-orotase	METABOLISM	F	Nucleotide transport and metabolism	COG0418
1100	RALBF_v3_2548	RALW3_v3_0445	CONV	NA	NA	NA	NA	NA	ttuD	1299	putative hydroxypyruvate reductase	METABOLISM	G	Carbohydrate transport and metabolism	COG2379
4330	RALBF_v3_2547	RALW3_v3_0446	CONV	NA	NA	NA	NA	NA	ttuC	288	Tartrate dehydrogenase oxidoreductase protein	METABOLISM	C	Energy production and conversion	COG0473
2295	RALBF_v3_2546	RALW3_v3_0447	CONV	NA	NA	NA	NA	NA	-	831	putative glutamine amidotransferase	POORLY CHARACTERIZED	R	General function prediction only	COG0121
2663	RALBF_v3_2545	RALW3_v3_0448	CONV	NA	NA	NA	NA	NA	gltL	735	glutamate/aspartate transport protein; ABC superfamily, atp_binding component	METABOLISM	E	Amino acid transport and metabolism	COG1126
2850	RALBF_v3_2544	RALW3_v3_0449	CONV	NA	NA	NA	NA	NA	gltK	684	glutamate/aspartate transport protein; ABC superfamily, membrane component	METABOLISM	E	Amino acid transport and metabolism	COG0765
2682	RALBF_v3_2543	RALW3_v3_0450	CONV	NA	NA	NA	NA	NA	gltJ	729	glutamate/aspartate transport protein; ABC superfamily, membrane component	METABOLISM	E	Amino acid transport and metabolism	COG0765
2119	RALBF_v3_2542	RALW3_v3_0451	CONV	NA	NA	NA	NA	NA	gltI	897	glutamate/aspartate transport protein; ABC superfamily, periplasmic binding component	METABOLISM	E	Amino acid transport and metabolism	COG0834
1008	RALBF_v3_2541	RALW3_v3_0452	CONV	NA	NA	NA	NA	NA	gdhA	1302	GLUTAMATE DEHYDROGENASE (NAD(P)+) OXIDOREDUCTASE	METABOLISM	E	Amino acid transport and metabolism	COG0334
1920	RALBF_v3_2540	RALW3_v3_0453	CONV	NA	NA	NA	NA	NA	-	945	Hth-type transcriptional regulator benm	INFORMATION STORAGE AND PROCESSING	K	Transcription	COG0583
415	RALBF_v3_2539	RALW3_v3_0454	CONV	NA	NA	NA	NA	NA	cyaB	1827	Cyclolysin-type secretion composite ATP-binding transmembrane ABC transporter protein	CELLULAR PROCESSES AND SIGNALING	O	Posttranslational modification, protein turnover, chaperones	COG5265
3817	RALBF_v3_2538	RALW3_v3_0455	CONV	NA	NA	NA	NA	NA	-	420	Uncharacterized acyl-CoA thioester hydrolase bbp_254	METABOLISM	I	Lipid transport and metabolism	COG1607
2619	RALBF_v3_2537	RALW3_v3_0456	CONV	NA	NA	NA	NA	NA	-	765	Dbi-related protein 1	METABOLISM	I	Lipid transport and metabolism	COG1024
1268	RALBF_v3_2536	RALW3_v3_0457	CONV	NA	NA	NA	NA	NA	-	1200	putative 3-ketoacyl-CoA thiolase	METABOLISM	I	Lipid transport and metabolism	COG0183
161	RALBF_v3_2535	RALW3_v3_0458	CONV	NA	NA	NA	NA	NA	-	2517	putative 3-HYDROXYACYL-COA DEHYDROGENASE OXIDOREDUCTASE	METABOLISM	I	Lipid transport and metabolism	COG1250,COG1024
419	RALBF_v3_2534	RALW3_v3_0459	CONV	NA	NA	NA	NA	NA	-	1788	putative ACYL-COA DEHYDROGENASE OXIDOREDUCTASE	METABOLISM	I	Lipid transport and metabolism	COG1960
4139	RALBF_v3_2531	RALW3_v3_0462	CONV	NA	NA	NA	NA	NA	-	324	conserved protein of unknown function	NA	NA	NA	NA
537	RALBF_v3_2530	RALW3_v3_0463	CONV	NA	NA	NA	NA	NA	mdcA	1665	Acetate CoA-transferase YdiF	METABOLISM	I	Lipid transport and metabolism	COG4670
1096	RALBF_v3_2529	RALW3_v3_0464	CONV	NA	NA	NA	NA	NA	cls	1269	Cardiolipin synthetase phospholipase d family	METABOLISM	I	Lipid transport and metabolism	COG1502
2625	RALBF_v3_2528	RALW3_v3_0465	CONV	NA	NA	NA	NA	NA	ybhP	747	putative metal-dependent hydrolase	POORLY CHARACTERIZED	R	General function prediction only	COG3568
3595	RALBF_v3_2527	RALW3_v3_0466	CONV	NA	NA	NA	NA	NA	nudB	474	dATP pyrophosphohydrolase	INFORMATION STORAGE AND PROCESSING	L	Replication, recombination and repair	COG0494
2278	RALBF_v3_2526	RALW3_v3_0467	CONV	NA	NA	NA	NA	NA	-	870	conserved protein of unknown function	NA	NA	NA	NA
377	RALBF_v3_2525	RALW3_v3_0468	CONV	NA	NA	NA	NA	NA	aspS	1869	aspartate tRNA synthetase	INFORMATION STORAGE AND PROCESSING	J	Translation, ribosomal structure and biogenesis	COG0173
2686	RALBF_v3_2524	RALW3_v3_0469	CONV	NA	NA	NA	NA	NA	-	738	conserved hypothetical protein, DUF502; putative TRANSMEMBRANE PROTEIN	POORLY CHARACTERIZED	S	Function unknown	COG2928
4107	RALBF_v3_2523	RALW3_v3_0470	CONV	NA	NA	NA	NA	NA	-	342	conserved protein of unknown function	POORLY CHARACTERIZED	S	Function unknown	COG2331
778	RALBF_v3_2522	RALW3_v3_0471	CONV	NA	NA	NA	NA	NA	-	1440	putative SODIUM/SOLUTE SYMPORTER	METABOLISM	E	Amino acid transport and metabolism	COG0591
3044	RALBF_v3_2521	RALW3_v3_0472	CONV	NA	NA	NA	NA	NA	-	630	Thiopurine s-methyltransferase protein	METABOLISM	Q	Secondary metabolites biosynthesis, transport and catabolism	COG0500
599	RALBF_v3_2520	RALW3_v3_0473	CONV	NA	NA	NA	NA	NA	ubiB	1578	2-octaprenylphenol hydroxylase	POORLY CHARACTERIZED	R	General function prediction only	COG0661
3042	RALBF_v3_2519	RALW3_v3_0474	CONV	NA	NA	NA	NA	NA	-	654	conserved protein of unknown function	POORLY CHARACTERIZED	S	Function unknown	COG3165
1632	RALBF_v3_2518	RALW3_v3_0475	CONV	NA	NA	NA	NA	NA	-	1047	conserved membrane protein of unknown function	POORLY CHARACTERIZED	S	Function unknown	COG4395
2668	RALBF_v3_2517	RALW3_v3_0476	CONV	NA	NA	NA	NA	NA	ubiE	732	bifunctional: 2-octaprenyl-6-methoxy-1,4-benzoquinone methylase; S-adenosylmethionine:2-DMK methyltransferase	METABOLISM	H	Coenzyme transport and metabolism	COG2226
3828	RALBF_v3_2516	RALW3_v3_0477	CONV	NA	NA	NA	NA	NA	-	417	conserved protein of unknown function	POORLY CHARACTERIZED	S	Function unknown	COG3536
394	RALBF_v3_2515	RALW3_v3_0478	CONV	NA	NA	NA	NA	NA	-	1845	Aliphatic sulfonate ABC transporter ATP-binding protein	POORLY CHARACTERIZED	R	General function prediction only	COG4178
3693	RALBF_v3_2514	RALW3_v3_0479	CONV	NA	NA	NA	NA	NA	-	444	Nucleotide-binding protein	METABOLISM	F	Nucleotide transport and metabolism	COG0537
41	RALBF_v3_2513	RALW3_v3_0480	CONV	NA	NA	NA	NA	NA	-	4047	putative FAD/FMN binding Fe-S oxidoreductase	METABOLISM	C	Energy production and conversion	COG0277,COG0247
3205	RALBF_v3_2512	RALW3_v3_0481	CONV	NA	NA	NA	NA	NA	-	582	conserved membrane protein of unknown function	POORLY CHARACTERIZED	S	Function unknown	COG1238
1149	RALBF_v3_2511	RALW3_v3_0482	CONV	NA	NA	NA	NA	NA	spmAB	1248	Bifunctional spore maturation protein, fused spma/spmb	POORLY CHARACTERIZED	R	General function prediction only	COG2715
3620	RALBF_v3_2510	RALW3_v3_0483	CONV	NA	NA	NA	NA	NA	-	480	conserved membrane protein of unknown function	METABOLISM	E	Amino acid transport and metabolism	COG0477
1954	RALBF_v3_2509	RALW3_v3_0484	CONV	NA	NA	NA	NA	NA	-	924	ATP-sensitive inward rectifier potassium channel related protein	METABOLISM	P	Inorganic ion transport and metabolism	COG1226
670	RALBF_v3_2508	RALW3_v3_0485	CONV	NA	NA	NA	NA	NA	ilvA	1524	threonine deaminase	METABOLISM	E	Amino acid transport and metabolism	COG1171
2322	RALBF_v3_2507	RALW3_v3_0486	CONV	NA	NA	NA	NA	NA	queF	834	7-cyano-7-deazaguanine reductase	POORLY CHARACTERIZED	R	General function prediction only	COG0780
3338	RALBF_v3_2505	RALW3_v3_0488	CONV	NA	NA	NA	NA	NA	-	558	Lipoprotein	NA	NA	NA	NA
472	RALBF_v3_2501	RALW3_v3_0492	CONV	NA	NA	NA	NA	NA	yngI	1722	putative acyl-CoA synthetase YngI	METABOLISM	I	Lipid transport and metabolism	COG0318
3483	RALBF_v3_2500	RALW3_v3_0493	CONV	NA	NA	NA	NA	NA	gntK	510	Thermoresistant gluconokinase	METABOLISM	G	Carbohydrate transport and metabolism	COG3265
2419	RALBF_v3_2499	RALW3_v3_0494	CONV	NA	NA	NA	NA	NA	-	804	conserved exported protein of unknown function	NA	NA	NA	NA
1881	RALBF_v3_2498	RALW3_v3_0495	CONV	NA	NA	NA	NA	NA	-	957	Lipase/esterase protein	METABOLISM	I	Lipid transport and metabolism	COG0657
3821	RALBF_v3_2497	RALW3_v3_0496	CONV	NA	NA	NA	NA	NA	-	435	conserved membrane protein of unknown function	POORLY CHARACTERIZED	R	General function prediction only	COG2391
3886	RALBF_v3_2496	RALW3_v3_0497	CONV	NA	NA	NA	NA	NA	-	414	conserved membrane protein of unknown function	POORLY CHARACTERIZED	R	General function prediction only	COG2391
2528	RALBF_v3_2495	RALW3_v3_0498	CONV	NA	NA	NA	NA	NA	wcaA	774	putative glycosyl transferase, family 2 protein	CELLULAR PROCESSES AND SIGNALING	M	Cell wall/membrane/envelope biogenesis	COG0463
2786	RALBF_v3_2494	RALW3_v3_0499	CONV	NA	NA	NA	NA	NA	fabG	717	3-oxoacyl-[acyl-carrier-protein] reductase FabG	METABOLISM	I	Lipid transport and metabolism	COG1028
4457	RALBF_v3_2493	RALW3_v3_0500	CONV	NA	NA	NA	NA	NA	-	261	Acyl carrier protein-like	METABOLISM	I	Lipid transport and metabolism	COG0236
4073	RALBF_v3_2492	RALW3_v3_0502	CONV	NA	NA	NA	NA	NA	-	348	conserved protein of unknown function	NA	NA	NA	NA
2992	RALBF_v3_2491	RALW3_v3_0503	CONV	NA	NA	NA	NA	NA	-	657	conserved membrane protein of unknown function	POORLY CHARACTERIZED	S	Function unknown	COG4648
518	RALBF_v3_2490	RALW3_v3_0504	CONV	NA	NA	NA	NA	NA	acs	1692	putative enzyme	METABOLISM	I	Lipid transport and metabolism	COG0365,COG0764
1804	RALBF_v3_2489	RALW3_v3_0505	CONV	NA	NA	NA	NA	NA	-	975	Predicted acyltransferase protein	POORLY CHARACTERIZED	R	General function prediction only	COG4261
3037	RALBF_v3_2488	RALW3_v3_0506	CONV	NA	NA	NA	NA	NA	-	648	conserved exported protein of unknown function	NA	NA	NA	NA
174	RALBF_v3_2487	RALW3_v3_0507	CONV	NA	NA	NA	NA	NA	-	2502	Mmpl exporter protein	POORLY CHARACTERIZED	R	General function prediction only	COG4258
2266	RALBF_v3_2486	RALW3_v3_0508	CONV	NA	NA	NA	NA	NA	-	864	conserved exported protein of unknown function	METABOLISM	G	Carbohydrate transport and metabolism	COG0726
999	RALBF_v3_2485	RALW3_v3_0509	CONV	NA	NA	NA	NA	NA	-	1332	3-oxoacyl-(Acyl carrier protein) synthase II	METABOLISM	I	Lipid transport and metabolism	COG0304
2442	RALBF_v3_2484	RALW3_v3_0510	CONV	NA	NA	NA	NA	NA	-	822	conserved protein of unknown function	NA	NA	NA	NA
3489	RALBF_v3_2483	RALW3_v3_0511	CONV	NA	NA	NA	NA	NA	-	510	3-hydroxylacyl-(Acyl carrier protein) dehydratase	NA	NA	NA	NA
4462	RALBF_v3_2482	RALW3_v3_0512	CONV	NA	NA	NA	NA	NA	-	258	conserved exported protein of unknown function	NA	NA	NA	NA
4245	RALBF_v3_2481	RALW3_v3_0513	CONV	NA	NA	NA	NA	NA	-	315	conserved protein of unknown function	NA	NA	NA	NA
1530	RALBF_v3_2480	RALW3_v3_0514	CONV	NA	NA	NA	NA	NA	ltaE	1080	Low specificity L-threonine aldolase	METABOLISM	E	Amino acid transport and metabolism	COG2008
2386	RALBF_v3_2479	RALW3_v3_0515	CONV	NA	NA	NA	NA	NA	-	816	Transcriptional regulator, AraC family	INFORMATION STORAGE AND PROCESSING	K	Transcription	COG2207
3385	RALBF_v3_2474	RALW3_v3_0517	CONV	NA	NA	NA	NA	NA	ssb	537	Single-stranded DNA-binding protein	INFORMATION STORAGE AND PROCESSING	L	Replication, recombination and repair	COG0629
1304	RALBF_v3_2473	RALW3_v3_0518	CONV	NA	NA	NA	NA	NA	yajR	1185	Inner membrane transport protein YajR	METABOLISM	E	Amino acid transport and metabolism	COG0477
111	RALBF_v3_2472	RALW3_v3_0519	CONV	NA	NA	NA	NA	NA	uvrA	2865	ATPase and DNA damage recognition protein of nucleotide excision repair excinuclease UvrABC	INFORMATION STORAGE AND PROCESSING	L	Replication, recombination and repair	COG0178
3593	RALBF_v3_2471	RALW3_v3_0520	CONV	NA	NA	NA	NA	NA	-	486	conserved hypothetical protein, DUF355	POORLY CHARACTERIZED	S	Function unknown	COG1839
563	RALBF_v3_2470	RALW3_v3_0521	CONV	NA	NA	NA	NA	NA	-	1665	conserved membrane protein of unknown function	METABOLISM	P	Inorganic ion transport and metabolism	COG1283
3168	RALBF_v3_2468	RALW3_v3_0524	CONV	NA	NA	NA	NA	NA	apt	636	adenine phosphoribosyltransferase	METABOLISM	F	Nucleotide transport and metabolism	COG0503
3241	RALBF_v3_2467	RALW3_v3_0525	CONV	NA	NA	NA	NA	NA	-	579	conserved hypothetical protein; putative peptidase, type 1 glutamine amidotransferase (GATase1)-like domain	POORLY CHARACTERIZED	R	General function prediction only	COG0693
345	RALBF_v3_2465	RALW3_v3_0527	CONV	NA	NA	NA	NA	NA	kefB	1980	putative K(+) efflux antiporter KefB	METABOLISM	P	Inorganic ion transport and metabolism	COG0475,COG1226
1824	RALBF_v3_2464	RALW3_v3_0528	CONV	NA	NA	NA	NA	NA	kdsD	984	D-arabinose 5-phosphate isomerase	CELLULAR PROCESSES AND SIGNALING	M	Cell wall/membrane/envelope biogenesis	COG0794
3233	RALBF_v3_2463	RALW3_v3_0529	CONV	NA	NA	NA	NA	NA	kdsC	588	3-deoxy-D-manno-octulosonate 8-phosphate phosphatase	POORLY CHARACTERIZED	R	General function prediction only	COG1778
3067	RALBF_v3_2462	RALW3_v3_0530	CONV	NA	NA	NA	NA	NA	-	633	conserved protein of unknown function	POORLY CHARACTERIZED	S	Function unknown	COG3117
3229	RALBF_v3_2461	RALW3_v3_0531	CONV	NA	NA	NA	NA	NA	-	597	conserved exported protein of unknown function	POORLY CHARACTERIZED	S	Function unknown	COG1934
2605	RALBF_v3_2460	RALW3_v3_0532	CONV	NA	NA	NA	NA	NA	-	789	putative ABC transport protein, atp_binding component	POORLY CHARACTERIZED	R	General function prediction only	COG1137
725	RALBF_v3_2459	RALW3_v3_0533	CONV	NA	NA	NA	NA	NA	rpoN	1500	RNA polymerase, sigma 54 (sigma N) factor	INFORMATION STORAGE AND PROCESSING	K	Transcription	COG1508
4061	RALBF_v3_2458	RALW3_v3_0534	CONV	NA	NA	NA	NA	NA	yhbH	354	sigma(54) modulation protein	INFORMATION STORAGE AND PROCESSING	J	Translation, ribosomal structure and biogenesis	COG1544
3705	RALBF_v3_2457	RALW3_v3_0535	CONV	NA	NA	NA	NA	NA	ptsN	456	Phosphoenolpyruvate-dependent sugar phosphotransferase system (PTS), EIIA 2 component	METABOLISM	G	Carbohydrate transport and metabolism	COG1762
1863	RALBF_v3_2456	RALW3_v3_0536	CONV	NA	NA	NA	NA	NA	ptsK	975	HPr serine kinase/phosphorylase	CELLULAR PROCESSES AND SIGNALING	T	Signal transduction mechanisms	COG1493
2109	RALBF_v3_2454	RALW3_v3_0538	CONV	NA	NA	NA	NA	NA	yhbJ	891	hypothetical protein; putative nucleoside triphosphate hydrolase domain	POORLY CHARACTERIZED	R	General function prediction only	COG1660
2943	RALBF_v3_2453	RALW3_v3_0539	CONV	NA	NA	NA	NA	NA	-	654	Peptidase protein	POORLY CHARACTERIZED	R	General function prediction only	COG2802
1339	RALBF_v3_2452	RALW3_v3_0540	CONV	NA	NA	NA	NA	NA	mutY	1149	A/G-specific adenine glycosylase	INFORMATION STORAGE AND PROCESSING	L	Replication, recombination and repair	COG1194
344	RALBF_v3_2451	RALW3_v3_0541	CONV	NA	NA	NA	NA	NA	-	1944	Gtpase (Dynamin-related) harboring a t-snare domain protein	POORLY CHARACTERIZED	R	General function prediction only	COG0699
2254	RALBF_v3_2450	RALW3_v3_0542	CONV	NA	NA	NA	NA	NA	mutM	867	Formamidopyrimidine-DNA glycosylase	INFORMATION STORAGE AND PROCESSING	L	Replication, recombination and repair	COG0266
368	RALBF_v3_2449	RALW3_v3_0543	CONV	NA	NA	NA	NA	NA	-	1929	conserved exported protein of unknown function	POORLY CHARACTERIZED	R	General function prediction only	COG0457
3077	RALBF_v3_2448	RALW3_v3_0544	CONV	NA	NA	NA	NA	NA	lolB	630	Outer-membrane lipoprotein LolB	CELLULAR PROCESSES AND SIGNALING	M	Cell wall/membrane/envelope biogenesis	COG3017
2233	RALBF_v3_2447	RALW3_v3_0545	CONV	NA	NA	NA	NA	NA	ispE	870	4-diphosphocytidyl-2-C-methylerythritol kinase	METABOLISM	I	Lipid transport and metabolism	COG1947
1931	RALBF_v3_2446	RALW3_v3_0546	CONV	NA	NA	NA	NA	NA	prs	951	phosphoribosylpyrophosphate synthetase	METABOLISM	E	Amino acid transport and metabolism	COG0462
3175	RALBF_v3_2445	RALW3_v3_0547	CONV	NA	NA	NA	NA	NA	rplY	609	5S rRNA binding 50S RIBOSOMAL SUBUNIT PROTEIN L25	INFORMATION STORAGE AND PROCESSING	J	Translation, ribosomal structure and biogenesis	COG1825
3174	RALBF_v3_2444	RALW3_v3_0548	CONV	NA	NA	NA	NA	NA	pth	603	peptidyl-tRNA hydrolase	INFORMATION STORAGE AND PROCESSING	J	Translation, ribosomal structure and biogenesis	COG0193
2876	RALBF_v3_2443	RALW3_v3_0549	CONV	NA	NA	NA	NA	NA	-	669	putative prolin-rich protein	NA	NA	NA	NA
4422	RALBF_v3_2442	RALW3_v3_0550	CONV	NA	NA	NA	NA	NA	-	249	putative 4Fe-4S ferredoxin-type protein	METABOLISM	C	Energy production and conversion	COG1145
3481	RALBF_v3_2441	RALW3_v3_0551	CONV	NA	NA	NA	NA	NA	coaD	507	CMP-deoxy-D-manno-octulosonate-lipid A transferase (phosphopantetheine adenylyltransferase)	METABOLISM	H	Coenzyme transport and metabolism	COG0669
2988	RALBF_v3_2440	RALW3_v3_0552	CONV	NA	NA	NA	NA	NA	yhhF	657	putative methyltransferase	INFORMATION STORAGE AND PROCESSING	L	Replication, recombination and repair	COG0742
977	RALBF_v3_2439	RALW3_v3_0553	CONV	NA	NA	NA	NA	NA	pqqL	1344	Zinc protease	POORLY CHARACTERIZED	R	General function prediction only	COG0612
705	RALBF_v3_2438	RALW3_v3_0554	CONV	NA	NA	NA	NA	NA	-	1494	Putative zinc protease, peptidase M16 family (fragment)	POORLY CHARACTERIZED	R	General function prediction only	COG0612
1425	RALBF_v3_2437	RALW3_v3_0555	CONV	NA	NA	NA	NA	NA	ftsY	1134	fused Signal Recognition Particle (SRP) receptor: membrane binding protein ; conserved hypothetical protein	CELLULAR PROCESSES AND SIGNALING	U	Intracellular trafficking, secretion, and vesicular transport	COG0552
2974	RALBF_v3_2436	RALW3_v3_0556	CONV	NA	NA	NA	NA	NA	maiA	651	putative maleylacetoacetate isomerase	CELLULAR PROCESSES AND SIGNALING	O	Posttranslational modification, protein turnover, chaperones	COG0625
2811	RALBF_v3_2435	RALW3_v3_0557	CONV	NA	NA	NA	NA	NA	-	702	conserved protein of unknown function	METABOLISM	Q	Secondary metabolites biosynthesis, transport and catabolism	COG0179
3106	RALBF_v3_2434	RALW3_v3_0558	CONV	NA	NA	NA	NA	NA	-	660	Response regulator protein	CELLULAR PROCESSES AND SIGNALING	T	Signal transduction mechanisms	COG3707
1703	RALBF_v3_2430	RALW3_v3_0562	CONV	NA	NA	NA	NA	NA	-	1020	conserved protein of unknown function	METABOLISM	E	Amino acid transport and metabolism	COG0547
2221	RALBF_v3_2429	RALW3_v3_0563	CONV	NA	NA	NA	NA	NA	-	870	Pirin-like protein CC_3178	POORLY CHARACTERIZED	R	General function prediction only	COG1741
3877	RALBF_v3_2428	RALW3_v3_0564	CONV	NA	NA	NA	NA	NA	-	405	conserved protein of unknown function	CELLULAR PROCESSES AND SIGNALING	O	Posttranslational modification, protein turnover, chaperones	COG1765
108	RALBF_v3_2427	RALW3_v3_0565	CONV	NA	NA	NA	NA	NA	-	2919	Sensory box/GGDEF family protein	CELLULAR PROCESSES AND SIGNALING	T	Signal transduction mechanisms	COG2202,COG2199
3158	RALBF_v3_2425	RALW3_v3_0567	CONV	NA	NA	NA	NA	NA	-	606	conserved exported protein of unknown function	POORLY CHARACTERIZED	R	General function prediction only	COG1999
1942	RALBF_v3_2424	RALW3_v3_0568	CONV	NA	NA	NA	NA	NA	ctaB	933	PROTOHEME IX FARNESYLTRANSFERASE (HEME O SYNTHASE) TRANSMEMBRANE PROTEIN	CELLULAR PROCESSES AND SIGNALING	O	Posttranslational modification, protein turnover, chaperones	COG0109
1494	RALBF_v3_2423	RALW3_v3_0569	CONV	NA	NA	NA	NA	NA	ctaA	1092	Cytochrome c oxidase assembly protein, aa3 subunit-controlling protein	CELLULAR PROCESSES AND SIGNALING	O	Posttranslational modification, protein turnover, chaperones	COG1612
2976	RALBF_v3_2422	RALW3_v3_0570	CONV	NA	NA	NA	NA	NA	-	648	conserved protein of unknown function	POORLY CHARACTERIZED	R	General function prediction only	COG1999
2546	RALBF_v3_2421	RALW3_v3_0571	CONV	NA	NA	NA	NA	NA	-	771	Transmembrane cytochrome oxidase complex biogenesis factor protein	POORLY CHARACTERIZED	S	Function unknown	COG3346
4596	RALBF_v3_2420	RALW3_v3_0572	CONV	NA	NA	NA	NA	NA	-	210	conserved exported protein of unknown function	NA	NA	NA	NA
4581	RALBF_v3_2418	RALW3_v3_0574	CONV	NA	NA	NA	NA	NA	-	213	conserved protein of unknown function	NA	NA	NA	NA
3130	RALBF_v3_2417	RALW3_v3_0575	CONV	NA	NA	NA	NA	NA	ctaG	609	Cytochrome c oxidase assembly protein ctag/cox11	CELLULAR PROCESSES AND SIGNALING	O	Posttranslational modification, protein turnover, chaperones	COG3175
3729	RALBF_v3_2413	RALW3_v3_0579	CONV	NA	NA	NA	NA	NA	-	438	conserved protein of unknown function	POORLY CHARACTERIZED	S	Function unknown	COG5488
1907	RALBF_v3_2412	RALW3_v3_0580	CONV	NA	NA	NA	NA	NA	bioC	942	Malonyl-[acyl-carrier protein] O-methyltransferase	METABOLISM	Q	Secondary metabolites biosynthesis, transport and catabolism	COG0500
2755	RALBF_v3_2411	RALW3_v3_0581	CONV	NA	NA	NA	NA	NA	-	723	Competence protein f-related protein (fragment)	POORLY CHARACTERIZED	R	General function prediction only	COG1040
3602	RALBF_v3_2410	RALW3_v3_0582	CONV	NA	NA	NA	NA	NA	-	471	putative tRNA/rRNA methyltransferase	INFORMATION STORAGE AND PROCESSING	J	Translation, ribosomal structure and biogenesis	COG0219
1753	RALBF_v3_2409	RALW3_v3_0583	CONV	NA	NA	NA	NA	NA	gpsA	1017	glycerol-3-phosphate dehydrogenase (NAD+)	METABOLISM	C	Energy production and conversion	COG0240
3413	RALBF_v3_2408	RALW3_v3_0584	CONV	NA	NA	NA	NA	NA	secB	522	protein export chaperone	CELLULAR PROCESSES AND SIGNALING	U	Intracellular trafficking, secretion, and vesicular transport	COG1952
4441	RALBF_v3_2407	RALW3_v3_0585	CONV	NA	NA	NA	NA	NA	grxC	258	glutaredoxin	CELLULAR PROCESSES AND SIGNALING	O	Posttranslational modification, protein turnover, chaperones	COG0695
3864	RALBF_v3_2406	RALW3_v3_0586	CONV	NA	NA	NA	NA	NA	-	423	Molybdopterin biosynthesis protein	METABOLISM	P	Inorganic ion transport and metabolism	COG0607
2636	RALBF_v3_2405	RALW3_v3_0587	CONV	NA	NA	NA	NA	NA	gpmA	747	phosphoglyceromutase 1	METABOLISM	G	Carbohydrate transport and metabolism	COG0588
550	RALBF_v3_2404	RALW3_v3_0588	CONV	NA	NA	NA	NA	NA	-	1659	Carboxy-terminal processing protease	CELLULAR PROCESSES AND SIGNALING	M	Cell wall/membrane/envelope biogenesis	COG0793
2660	RALBF_v3_2403	RALW3_v3_0589	CONV	NA	NA	NA	NA	NA	moeB	750	Molybdopterin-synthase adenylyltransferase	METABOLISM	H	Coenzyme transport and metabolism	COG0476
3561	RALBF_v3_2402	RALW3_v3_0590	CONV	NA	NA	NA	NA	NA	bfr	480	bacterioferritin, an iron storage homoprotein	METABOLISM	P	Inorganic ion transport and metabolism	COG2193
4361	RALBF_v3_2401	RALW3_v3_0591	CONV	NA	NA	NA	NA	NA	-	276	conserved protein of unknown function	METABOLISM	P	Inorganic ion transport and metabolism	COG2906
464	RALBF_v3_2400	RALW3_v3_0592	CONV	NA	NA	NA	NA	NA	phbI	1761	Phosphoenolpyruvate-protein phosphotransferase	METABOLISM	G	Carbohydrate transport and metabolism	COG1080
4406	RALBF_v3_2399	RALW3_v3_0593	CONV	NA	NA	NA	NA	NA	ptsH	270	PTS family Hpr protein, phosphohistidinoprotein-hexose phosphotransferase	METABOLISM	G	Carbohydrate transport and metabolism	COG1925
3703	RALBF_v3_2398	RALW3_v3_0594	CONV	NA	NA	NA	NA	NA	-	456	PTS system fructose IIA component (phosphoenolpyruvate-dependent sugar phosphotransferase system)	METABOLISM	G	Carbohydrate transport and metabolism	COG2893
1821	RALBF_v3_2397	RALW3_v3_0595	CONV	NA	NA	NA	NA	NA	gshB	975	Glutathione synthetase	METABOLISM	H	Coenzyme transport and metabolism	COG0189
1005	RALBF_v3_2396	RALW3_v3_0596	CONV	NA	NA	NA	NA	NA	-	1296	conserved hypothetical protein	NA	NA	NA	NA
4448	RALBF_v3_2390	RALW3_v3_0601	CONV	NA	NA	NA	NA	NA	-	261	conserved protein of unknown function	POORLY CHARACTERIZED	S	Function unknown	COG2960
679	RALBF_v3_2388	RALW3_v3_0603	CONV	NA	NA	NA	NA	NA	-	1533	conserved protein of unknown function	CELLULAR PROCESSES AND SIGNALING	O	Posttranslational modification, protein turnover, chaperones	COG0606
3298	RALBF_v3_2385	RALW3_v3_0606	CONV	NA	NA	NA	NA	NA	-	570	putative lipoprotein	NA	NA	NA	NA
3472	RALBF_v3_2384	RALW3_v3_0607	CONV	NA	NA	NA	NA	NA	-	516	conserved protein of unknown function	POORLY CHARACTERIZED	R	General function prediction only	COG2110
3337	RALBF_v3_2383	RALW3_v3_0608	CONV	NA	NA	NA	NA	NA	-	549	conserved protein of unknown function	METABOLISM	C	Energy production and conversion	COG0526
1023	RALBF_v3_2382	RALW3_v3_0609	CONV	NA	NA	NA	NA	NA	dctD	1317	C4-dicarboxylate transport transcriptional regulatory protein DctD	CELLULAR PROCESSES AND SIGNALING	T	Signal transduction mechanisms	COG2204
325	RALBF_v3_2381	RALW3_v3_0610	CONV	NA	NA	NA	NA	NA	-	1998	C4-dicarboxylate transport sensor kinase protein	CELLULAR PROCESSES AND SIGNALING	T	Signal transduction mechanisms	COG4191
1090	RALBF_v3_2380	RALW3_v3_0611	CONV	NA	NA	NA	NA	NA	dctA	1287	C4-dicarboxylic acid, orotate and citrate transporter	METABOLISM	C	Energy production and conversion	COG1301
4641	RALBF_v3_2379	RALW3_v3_0612	CONV	NA	NA	NA	NA	NA	-	195	protein of unknown function	NA	NA	NA	NA
4133	RALBF_v3_2378	RALW3_v3_0613	CONV	NA	NA	NA	NA	NA	-	327	conserved hypothetical protein; putative FERREDOXIN 2FE-2S	METABOLISM	C	Energy production and conversion	COG3411
3011	RALBF_v3_2377	RALW3_v3_0614	CONV	NA	NA	NA	NA	NA	-	648	putative hydrolase	POORLY CHARACTERIZED	R	General function prediction only	COG2945
1238	RALBF_v3_2376	RALW3_v3_0615	CONV	NA	NA	NA	NA	NA	dacC	1197	D-alanyl-D-alanine carboxypeptidase DacC	CELLULAR PROCESSES AND SIGNALING	M	Cell wall/membrane/envelope biogenesis	COG1686
4280	RALBF_v3_2375	RALW3_v3_0616	CONV	NA	NA	NA	NA	NA	-	294	conserved hypothetical protein, DUF493	POORLY CHARACTERIZED	S	Function unknown	COG2921
1833	RALBF_v3_2374	RALW3_v3_0617	CONV	NA	NA	NA	NA	NA	-	963	Transcriptional regulator of glycine cleavage system operon, lysr family	INFORMATION STORAGE AND PROCESSING	K	Transcription	COG0583
2852	RALBF_v3_2371	RALW3_v3_0619	CONV	NA	NA	NA	NA	NA	lipB	690	Octanoyltransferase	METABOLISM	H	Coenzyme transport and metabolism	COG0321
1682	RALBF_v3_2370	RALW3_v3_0620	CONV	NA	NA	NA	NA	NA	lipA	1002	lipoyl/lipoate synthase, an iron-sulfur enzyme	METABOLISM	H	Coenzyme transport and metabolism	COG0320
1174	RALBF_v3_2367	RALW3_v3_0623	CONV	NA	NA	NA	NA	NA	-	1227	conserved membrane protein of unknown function	POORLY CHARACTERIZED	S	Function unknown	COG5652
3105	RALBF_v3_2366	RALW3_v3_0624	CONV	NA	NA	NA	NA	NA	-	636	Abc-type uncharacterized transport system, auxiliary component protein	POORLY CHARACTERIZED	R	General function prediction only	COG3218
1770	RALBF_v3_2365	RALW3_v3_0625	CONV	NA	NA	NA	NA	NA	-	1002	Abc-type transport system involved in resistance to organic solvents, periplasmic component protein	METABOLISM	Q	Secondary metabolites biosynthesis, transport and catabolism	COG1463
2156	RALBF_v3_2364	RALW3_v3_0626	CONV	NA	NA	NA	NA	NA	-	900	D-and l-methionine ABC transporter ATP-binding protein (fragment)	METABOLISM	Q	Secondary metabolites biosynthesis, transport and catabolism	COG1127
1438	RALBF_v3_2363	RALW3_v3_0627	CONV	NA	NA	NA	NA	NA	-	1125	Abc-type transport system involved in resistance to organic solvents, permease component protein (fragment)	METABOLISM	Q	Secondary metabolites biosynthesis, transport and catabolism	COG0767
2252	RALBF_v3_2362	RALW3_v3_0628	CONV	NA	NA	NA	NA	NA	-	879	Bifunctional protein: biotin operon repressor and biotin--[acetyl-coa-carboxylase] synthetase (fragment)	METABOLISM	H	Coenzyme transport and metabolism	COG0340
2207	RALBF_v3_2361	RALW3_v3_0629	CONV	NA	NA	NA	NA	NA	coaX	885	Type III pantothenate kinase	INFORMATION STORAGE AND PROCESSING	K	Transcription	COG1521
2492	RALBF_v3_2360	RALW3_v3_0630	CONV	NA	NA	NA	NA	NA	-	822	conserved exported protein of unknown function	METABOLISM	C	Energy production and conversion	COG0508
3539	RALBF_v3_2359	RALW3_v3_0631	CONV	NA	NA	NA	NA	NA	-	501	D-beta-D-heptose 1-phosphate adenylyltransferase	CELLULAR PROCESSES AND SIGNALING	M	Cell wall/membrane/envelope biogenesis	COG2870
2124	RALBF_v3_2358	RALW3_v3_0632	CONV	NA	NA	NA	NA	NA	-	870	Putative ferritin/ribonucleotide reductase-like protein	NA	NA	NA	NA
2769	RALBF_v3_2357	RALW3_v3_0633	CONV	NA	NA	NA	NA	NA	-	714	Glutathione peroxidase (fragment)	CELLULAR PROCESSES AND SIGNALING	O	Posttranslational modification, protein turnover, chaperones	COG0386
1321	RALBF_v3_2356	RALW3_v3_0634	CONV	NA	NA	NA	NA	NA	-	1176	conserved protein of unknown function	POORLY CHARACTERIZED	R	General function prediction only	COG1752
2228	RALBF_v3_2355	RALW3_v3_0635	CONV	NA	NA	NA	NA	NA	-	879	conserved protein of unknown function	INFORMATION STORAGE AND PROCESSING	J	Translation, ribosomal structure and biogenesis	COG0532
2405	RALBF_v3_2354	RALW3_v3_0636	CONV	NA	NA	NA	NA	NA	-	819	putative ENOYL-COA HYDRATASE / isolerase	METABOLISM	I	Lipid transport and metabolism	COG1024
1326	RALBF_v3_2353	RALW3_v3_0637	CONV	NA	NA	NA	NA	NA	-	1179	Leucine-, isoleucine-, valine-, threonine-, and alanine-binding protein	METABOLISM	E	Amino acid transport and metabolism	COG0683
3887	RALBF_v3_2352	RALW3_v3_0638	CONV	NA	NA	NA	NA	NA	-	405	conserved protein of unknown function	METABOLISM	C	Energy production and conversion	COG2141
1936	RALBF_v3_2351	RALW3_v3_0639	CONV	NA	NA	NA	NA	NA	-	957	Transcriptional regulator, IclR family	INFORMATION STORAGE AND PROCESSING	K	Transcription	COG1414
1719	RALBF_v3_2350	RALW3_v3_0640	CONV	NA	NA	NA	NA	NA	-	993	putative 2-keto-4-pentenoate hydratase/2-oxohepta-3-ene-1,7-dioic acid hydratase (catechol pathway): COG0179	METABOLISM	Q	Secondary metabolites biosynthesis, transport and catabolism	COG0179
2285	RALBF_v3_2349	RALW3_v3_0641	CONV	NA	NA	NA	NA	NA	-	870	Transcription regulator protein	INFORMATION STORAGE AND PROCESSING	K	Transcription	COG1414
1531	RALBF_v3_2348	RALW3_v3_0642	CONV	NA	NA	NA	NA	NA	-	1074	Prolin-rich protein	CELLULAR PROCESSES AND SIGNALING	M	Cell wall/membrane/envelope biogenesis	COG0810
2305	RALBF_v3_2347	RALW3_v3_0643	CONV	NA	NA	NA	NA	NA	-	840	B-ketoadipate enol-lactone hydrolase protein	POORLY CHARACTERIZED	R	General function prediction only	COG0596
3878	RALBF_v3_2345	RALW3_v3_0645	CONV	NA	NA	NA	NA	NA	-	393	Rhodanese-related sulfurtransferase protein	METABOLISM	P	Inorganic ion transport and metabolism	COG0607
1634	RALBF_v3_2344	RALW3_v3_0646	CONV	NA	NA	NA	NA	NA	metH	1041	fragment of methionine synthase (B12-dependent homocysteine-N5-methyltetrahydrofolate transmethylase, repressor of metE and metF) (part 1)	METABOLISM	E	Amino acid transport and metabolism	COG0646
124	RALBF_v3_2343	RALW3_v3_0647	CONV	NA	NA	NA	NA	NA	metH	2739	fragment of methionine synthase (B12-dependent homocysteine-N5-methyltetrahydrofolate transmethylase, repressor of metE and metF) (part 2)	METABOLISM	E	Amino acid transport and metabolism	COG1410
3999	RALBF_v3_2342	RALW3_v3_0648	CONV	NA	NA	NA	NA	NA	-	387	conserved exported protein of unknown function	NA	NA	NA	NA
3090	RALBF_v3_2341	RALW3_v3_0649	CONV	NA	NA	NA	NA	NA	vsrD	633	response regulator, LuxR family	INFORMATION STORAGE AND PROCESSING	K	Transcription	COG2197
3734	RALBF_v3_2340	RALW3_v3_0650	CONV	NA	NA	NA	NA	NA	-	441	Transcriptional regulatory protein	CELLULAR PROCESSES AND SIGNALING	T	Signal transduction mechanisms	COG0784
840	RALBF_v3_2338	RALW3_v3_0652	CONV	NA	NA	NA	NA	NA	vsrA	1428	Transmembrane sensor kinase vsrA	CELLULAR PROCESSES AND SIGNALING	T	Signal transduction mechanisms	COG5278,COG4585
4650	RALBF_v3_2337	RALW3_v3_0653	CONV	NA	NA	NA	NA	NA	-	198	conserved protein of unknown function	POORLY CHARACTERIZED	S	Function unknown	COG5487
4693	RALBF_v3_2336	RALW3_v3_0654	CONV	NA	NA	NA	NA	NA	-	183	protein of unknown function	NA	NA	NA	NA
4167	RALBF_v3_2335	RALW3_v3_0655	CONV	NA	NA	NA	NA	NA	-	321	conserved protein of unknown function	NA	NA	NA	NA
430	RALBF_v3_2334	RALW3_v3_0656	CONV	NA	NA	NA	NA	NA	argS	1803	Arginine--tRNA ligase	INFORMATION STORAGE AND PROCESSING	J	Translation, ribosomal structure and biogenesis	COG0018
2756	RALBF_v3_2333	RALW3_v3_0657	CONV	NA	NA	NA	NA	NA	ftsN	723	Cell division protein ftsn	CELLULAR PROCESSES AND SIGNALING	D	Cell cycle control, cell division, chromosome partitioning	COG3087
2929	RALBF_v3_2332	RALW3_v3_0658	CONV	NA	NA	NA	NA	NA	dsbA	657	Thiol:disulfide interchange protein DsbA	METABOLISM	C	Energy production and conversion	COG0526
2463	RALBF_v3_2331	RALW3_v3_0659	CONV	NA	NA	NA	NA	NA	-	801	Gluconate 5-dehydrogenase (5-keto-d-gluconate 5-reductase)	METABOLISM	I	Lipid transport and metabolism	COG1028
2291	RALBF_v3_2330	RALW3_v3_0660	CONV	NA	NA	NA	NA	NA	-	846	Vitamin b12 transporter subunit: periplasmic-binding component of ABC superfamily	METABOLISM	P	Inorganic ion transport and metabolism	COG0614
3899	RALBF_v3_2329	RALW3_v3_0661	CONV	NA	NA	NA	NA	NA	-	390	conserved protein of unknown function	POORLY CHARACTERIZED	R	General function prediction only	COG2329
1451	RALBF_v3_2328	RALW3_v3_0662	CONV	NA	NA	NA	NA	NA	-	1092	Beta-lactamase-like protein	POORLY CHARACTERIZED	R	General function prediction only	COG0491
3557	RALBF_v3_2327	RALW3_v3_0663	CONV	NA	NA	NA	NA	NA	-	498	Transcription regulator protein	INFORMATION STORAGE AND PROCESSING	K	Transcription	COG0789
382	RALBF_v3_2325	RALW3_v3_0665	CONV	NA	NA	NA	NA	NA	aceK	1839	isocitrate dehydrogenase kinase/phosphatase	CELLULAR PROCESSES AND SIGNALING	T	Signal transduction mechanisms	COG4579
2828	RALBF_v3_2324	RALW3_v3_0666	CONV	NA	NA	NA	NA	NA	can	681	carbonic anhydrase	METABOLISM	P	Inorganic ion transport and metabolism	COG0288
1242	RALBF_v3_2323	RALW3_v3_0667	CONV	NA	NA	NA	NA	NA	-	1197	putative acetyl-CoA acetyltransferase with thiolase domain	METABOLISM	I	Lipid transport and metabolism	COG0183
2808	RALBF_v3_2322	RALW3_v3_0668	CONV	NA	NA	NA	NA	NA	dltE	711	Short-chain dehydrogenase/reductase sdr protein	METABOLISM	I	Lipid transport and metabolism	COG1028
1394	RALBF_v3_2321	RALW3_v3_0669	CONV	NA	NA	NA	NA	NA	-	1131	putative ACYL COA DEHYDROGENASE OXIDOREDUCTASE PROTEIN	METABOLISM	I	Lipid transport and metabolism	COG1960
3134	RALBF_v3_2320	RALW3_v3_0670	CONV	NA	NA	NA	NA	NA	nahD	606	2-hydroxychromene-2-carboxylate isomerase protein	METABOLISM	Q	Secondary metabolites biosynthesis, transport and catabolism	COG3917
3852	RALBF_v3_2319	RALW3_v3_0671	CONV	NA	NA	NA	NA	NA	-	411	conserved protein of unknown function	METABOLISM	P	Inorganic ion transport and metabolism	COG0607
2867	RALBF_v3_2318	RALW3_v3_0672	CONV	NA	NA	NA	NA	NA	-	690	Phosphoglycolate phosphatase protein	POORLY CHARACTERIZED	R	General function prediction only	COG0637
3758	RALBF_v3_2317	RALW3_v3_0673	CONV	NA	NA	NA	NA	NA	-	429	conserved protein of unknown function	POORLY CHARACTERIZED	S	Function unknown	COG3012
565	RALBF_v3_2316	RALW3_v3_0674	CONV	NA	NA	NA	NA	NA	-	1608	putative PROPIONYL-COA CARBOXYLASE	METABOLISM	I	Lipid transport and metabolism	COG4799
1948	RALBF_v3_2315	RALW3_v3_0675	CONV	NA	NA	NA	NA	NA	-	936	Dienelactone hydrolase and related enzymes protein	METABOLISM	Q	Secondary metabolites biosynthesis, transport and catabolism	COG0412
2514	RALBF_v3_2314	RALW3_v3_0676	CONV	NA	NA	NA	NA	NA	-	795	putative ENOYL-COA HYDRATASE PROTEIN	METABOLISM	I	Lipid transport and metabolism	COG1024
1495	RALBF_v3_2313	RALW3_v3_0677	CONV	NA	NA	NA	NA	NA	bioB	1080	biotin synthetase	METABOLISM	H	Coenzyme transport and metabolism	COG0502
317	RALBF_v3_2312	RALW3_v3_0678	CONV	NA	NA	NA	NA	NA	accA	2025	Acetyl-/propionyl-coenzyme A carboxylase alpha chain [Includes: Biotin carboxylase ; Biotin carboxyl carrier protein]	METABOLISM	I	Lipid transport and metabolism	COG4770
3796	RALBF_v3_2311	RALW3_v3_0679	CONV	NA	NA	NA	NA	NA	-	423	conserved protein of unknown function	NA	NA	NA	NA
4318	RALBF_v3_2310	RALW3_v3_0680	CONV	NA	NA	NA	NA	NA	-	285	conserved protein of unknown function	NA	NA	NA	NA
4314	RALBF_v3_2309	RALW3_v3_0681	CONV	NA	NA	NA	NA	NA	-	282	protein of unknown function	NA	NA	NA	NA
1963	RALBF_v3_2308	RALW3_v3_0682	CONV	NA	NA	NA	NA	NA	ghrA	942	Glyoxylate/hydroxypyruvate reductase A	METABOLISM	E	Amino acid transport and metabolism	COG0111
2024	RALBF_v3_2307	RALW3_v3_0683	CONV	NA	NA	NA	NA	NA	mvaB	930	Hydroxymethylglutaryl-CoA lyase	METABOLISM	E	Amino acid transport and metabolism	COG0119
3526	RALBF_v3_2306	RALW3_v3_0684	CONV	NA	NA	NA	NA	NA	-	504	conserved hypothetical protein; YbaK/prolyl-tRNA synthetase associated region	POORLY CHARACTERIZED	S	Function unknown	COG2606
4388	RALBF_v3_2305	RALW3_v3_0685	CONV	NA	NA	NA	NA	NA	-	267	conserved protein of unknown function	POORLY CHARACTERIZED	R	General function prediction only	COG3313
1921	RALBF_v3_2304	RALW3_v3_0686	CONV	NA	NA	NA	NA	NA	-	963	Beta lactamase protein (fragment)	POORLY CHARACTERIZED	R	General function prediction only	COG0491
1914	RALBF_v3_2302	RALW3_v3_0688	CONV	NA	NA	NA	NA	NA	-	936	Fluoroacetate dehalogenase	POORLY CHARACTERIZED	R	General function prediction only	COG0596
1878	RALBF_v3_2301	RALW3_v3_0689	CONV	NA	NA	NA	NA	NA	-	984	2-nitropropane dioxygenase, npd protein	POORLY CHARACTERIZED	R	General function prediction only	COG2070
740	RALBF_v3_2300	RALW3_v3_0690	CONV	NA	NA	NA	NA	NA	-	1497	conserved exported protein of unknown function	POORLY CHARACTERIZED	S	Function unknown	COG5361
3230	RALBF_v3_2299	RALW3_v3_0691	CONV	NA	NA	NA	NA	NA	-	588	Transcription regulator protein	INFORMATION STORAGE AND PROCESSING	K	Transcription	COG1396
3369	RALBF_v3_2298	RALW3_v3_0692	CONV	NA	NA	NA	NA	NA	ttr	552	Acetyltransferase	INFORMATION STORAGE AND PROCESSING	K	Transcription	COG0454
1744	RALBF_v3_2296	RALW3_v3_0694	CONV	NA	NA	NA	NA	NA	-	1002	Putative rtx family calcium-binding cytotoxins and bacteriocins protein (fragment)	METABOLISM	Q	Secondary metabolites biosynthesis, transport and catabolism	COG2931
695	RALBF_v3_2295	RALW3_v3_0696	CONV	NA	NA	NA	NA	NA	ripB	1518	Type III effector RipB protein	METABOLISM	F	Nucleotide transport and metabolism	COG1957
2310	RALBF_v3_2294	RALW3_v3_0697	CONV	NA	NA	NA	NA	NA	-	855	3-HYDROXYBUTYRYL-COA DEHYDROGENASE	METABOLISM	I	Lipid transport and metabolism	COG1250
2829	RALBF_v3_2293	RALW3_v3_0698	CONV	NA	NA	NA	NA	NA	-	702	conserved protein of unknown function	INFORMATION STORAGE AND PROCESSING	L	Replication, recombination and repair	COG2255
68	RALBF_v3_2292	RALW3_v3_0699	CONV	NA	NA	NA	NA	NA	-	3300	METHYLMALONYL-COA MUTASE	METABOLISM	I	Lipid transport and metabolism	COG2185,COG1884
1536	RALBF_v3_2291	RALW3_v3_0700	CONV	NA	NA	NA	NA	NA	-	1068	conserved exported protein of unknown function	NA	NA	NA	NA
4029	RALBF_v3_2290	RALW3_v3_0701	CONV	NA	NA	NA	NA	NA	-	357	conserved protein of unknown function	POORLY CHARACTERIZED	S	Function unknown	COG2343
4310	RALBF_v3_2289	RALW3_v3_0702	CONV	NA	NA	NA	NA	NA	-	291	protein of unknown function	NA	NA	NA	NA
2685	RALBF_v3_2288	RALW3_v3_0703	CONV	NA	NA	NA	NA	NA	-	747	Transcription regulator protein	INFORMATION STORAGE AND PROCESSING	K	Transcription	COG2207
3119	RALBF_v3_2286	RALW3_v3_0705	CONV	NA	NA	NA	NA	NA	-	636	(Homoserine/homoserine lactone) efflux protein	METABOLISM	E	Amino acid transport and metabolism	COG1280
1236	RALBF_v3_2285	RALW3_v3_0706	CONV	NA	NA	NA	NA	NA	-	1197	conserved membrane protein of unknown function	POORLY CHARACTERIZED	S	Function unknown	COG4292
938	RALBF_v3_2284	RALW3_v3_0707	CONV	NA	NA	NA	NA	NA	-	1347	Chromate transport protein	METABOLISM	P	Inorganic ion transport and metabolism	COG2059
1273	RALBF_v3_2283	RALW3_v3_0708	CONV	NA	NA	NA	NA	NA	lysN	1209	2-aminoadipate transaminase	METABOLISM	E	Amino acid transport and metabolism	COG1167
1547	RALBF_v3_2281	RALW3_v3_0710	CONV	NA	NA	NA	NA	NA	rtcA	1086	RNA 3'-terminal phosphate cyclase	INFORMATION STORAGE AND PROCESSING	A	RNA processing and modification	COG0430
2407	RALBF_v3_2280	RALW3_v3_0711	CONV	NA	NA	NA	NA	NA	-	807	conserved protein of unknown function	POORLY CHARACTERIZED	R	General function prediction only	COG3541
1093	RALBF_v3_2279	RALW3_v3_0712	CONV	NA	NA	NA	NA	NA	rtcB	1242	conserved hypothetical protein	POORLY CHARACTERIZED	S	Function unknown	COG1690
4277	RALBF_v3_2278	RALW3_v3_0713	CONV	NA	NA	NA	NA	NA	-	288	conserved protein of unknown function	NA	NA	NA	NA
589	RALBF_v3_2277	RALW3_v3_0714	CONV	NA	NA	NA	NA	NA	rtcR	1608	sigma 54-dependent transcriptional regulator of rtcBA expression	INFORMATION STORAGE AND PROCESSING	K	Transcription	COG4650
4736	RALBF_v3_2272	RALW3_v3_0719	CONV	NA	NA	NA	NA	NA	-	171	protein of unknown function	NA	NA	NA	NA
3242	RALBF_v3_2271	RALW3_v3_0720	CONV	NA	NA	NA	NA	NA	-	582	putative transmembrane protein	NA	NA	NA	NA
2830	RALBF_v3_2270	RALW3_v3_0721	CONV	NA	NA	NA	NA	NA	-	675	conserved protein of unknown function	NA	NA	NA	NA
4398	RALBF_v3_2269	RALW3_v3_0722	CONV	NA	NA	NA	NA	NA	-	264	protein of unknown function	NA	NA	NA	NA
3079	RALBF_v3_2267	RALW3_v3_0723	CONV	NA	NA	NA	NA	NA	-	630	membrane protein of unknown function	NA	NA	NA	NA
4670	RALBF_v3_2268	RALW3_v3_0724	CONV	NA	NA	NA	NA	NA	-	189	conserved protein of unknown function	NA	NA	NA	NA
3962	RALBF_v3_2266	RALW3_v3_0725	CONV	NA	NA	NA	NA	NA	-	378	protein of unknown function	NA	NA	NA	NA
406	RALBF_v3_2265	RALW3_v3_0726	CONV	NA	NA	NA	NA	NA	glmS	1839	L-glutamine:D-fructose-6-phosphate aminotransferase	CELLULAR PROCESSES AND SIGNALING	M	Cell wall/membrane/envelope biogenesis	COG0449
913	RALBF_v3_2264	RALW3_v3_0727	CONV	NA	NA	NA	NA	NA	glmU	1368	fused N-acetyl glucosamine-1-phosphate uridyltransferase ; glucosamine-1-phosphate acetyl transferase	CELLULAR PROCESSES AND SIGNALING	M	Cell wall/membrane/envelope biogenesis	COG1207
1740	RALBF_v3_2263	RALW3_v3_0728	CONV	NA	NA	NA	NA	NA	-	987	conserved protein of unknown function	NA	NA	NA	NA
1933	RALBF_v3_2262	RALW3_v3_0729	CONV	NA	NA	NA	NA	NA	-	939	putative ATP pyrophosphatase	CELLULAR PROCESSES AND SIGNALING	D	Cell cycle control, cell division, chromosome partitioning	COG0037
1964	RALBF_v3_2261	RALW3_v3_0730	CONV	NA	NA	NA	NA	NA	-	942	2-dehydropantoate 2-reductase	METABOLISM	H	Coenzyme transport and metabolism	COG1893
826	RALBF_v3_2260	RALW3_v3_0731	CONV	NA	NA	NA	NA	NA	-	1425	Prenyltransferase	METABOLISM	H	Coenzyme transport and metabolism	COG0382
975	RALBF_v3_2259	RALW3_v3_0732	CONV	NA	NA	NA	NA	NA	-	1317	Fad/fmn-containing dehydrogenase protein	METABOLISM	C	Energy production and conversion	COG0277
2699	RALBF_v3_2258	RALW3_v3_0733	CONV	NA	NA	NA	NA	NA	-	741	Gluconate 5-dehydrogenase (5-keto-d-gluconate 5-reductase)	METABOLISM	I	Lipid transport and metabolism	COG1028
1902	RALBF_v3_2257	RALW3_v3_0734	CONV	NA	NA	NA	NA	NA	-	939	putative NAD-dependent epimerase/dehydratase	METABOLISM	G	Carbohydrate transport and metabolism	COG0702
1014	RALBF_v3_2256	RALW3_v3_0735	CONV	NA	NA	NA	NA	NA	-	1284	putative amine oxidase protein	METABOLISM	H	Coenzyme transport and metabolism	COG1232
3795	RALBF_v3_2255	RALW3_v3_0736	CONV	NA	NA	NA	NA	NA	-	426	conserved membrane protein of unknown function	POORLY CHARACTERIZED	S	Function unknown	COG2246
842	RALBF_v3_2254	RALW3_v3_0737	CONV	NA	NA	NA	NA	NA	hmwC	1437	Heavy metal cation tricomponent efflux outer membrane porin hmwc (Czcc-like)	CELLULAR PROCESSES AND SIGNALING	M	Cell wall/membrane/envelope biogenesis	COG1538
1349	RALBF_v3_2253	RALW3_v3_0738	CONV	NA	NA	NA	NA	NA	-	1146	putative ABC-2 transporter, membrane + ATP binding component	CELLULAR PROCESSES AND SIGNALING	V	Defense mechanisms	COG0842
1860	RALBF_v3_2252	RALW3_v3_0739	CONV	NA	NA	NA	NA	NA	-	966	High-affinity glutamine ABC transporter ATP-binding protein	CELLULAR PROCESSES AND SIGNALING	V	Defense mechanisms	COG1131
1875	RALBF_v3_2251	RALW3_v3_0740	CONV	NA	NA	NA	NA	NA	-	969	Secretion protein hlyd-related protein	CELLULAR PROCESSES AND SIGNALING	M	Cell wall/membrane/envelope biogenesis	COG0845
640	RALBF_v3_2249	RALW3_v3_0742	CONV	NA	NA	NA	NA	NA	-	1557	Succinate-semialdehyde dehydrogenase i, NADP-dependent	METABOLISM	C	Energy production and conversion	COG1012
2004	RALBF_v3_2248	RALW3_v3_0743	CONV	NA	NA	NA	NA	NA	-	930	putative transcription regulator protein	INFORMATION STORAGE AND PROCESSING	K	Transcription	COG0583
2036	RALBF_v3_2246	RALW3_v3_0745	CONV	NA	NA	NA	NA	NA	rocF	930	Arginase	METABOLISM	E	Amino acid transport and metabolism	COG0010
3895	RALBF_v3_2245	RALW3_v3_0746	CONV	NA	NA	NA	NA	NA	-	393	putative Dihydroneopterin aldolase	METABOLISM	H	Coenzyme transport and metabolism	COG1539
2448	RALBF_v3_2244	RALW3_v3_0747	CONV	NA	NA	NA	NA	NA	-	816	3-oxoacyl-[acyl-carrier-protein] reductase	METABOLISM	I	Lipid transport and metabolism	COG1028
1259	RALBF_v3_2243	RALW3_v3_0748	CONV	NA	NA	NA	NA	NA	-	1194	conserved protein of unknown function	POORLY CHARACTERIZED	S	Function unknown	COG1565
1101	RALBF_v3_2242	RALW3_v3_0749	CONV	NA	NA	NA	NA	NA	ampG	1281	muropeptide transport protein (MFS family)	METABOLISM	E	Amino acid transport and metabolism	COG0477
1925	RALBF_v3_2241	RALW3_v3_0750	CONV	NA	NA	NA	NA	NA	-	945	Zinc metalloprotease	CELLULAR PROCESSES AND SIGNALING	O	Posttranslational modification, protein turnover, chaperones	COG0501
3499	RALBF_v3_2238	RALW3_v3_0753	CONV	NA	NA	NA	NA	NA	-	513	putative transcriptional regulator, MarR family	INFORMATION STORAGE AND PROCESSING	K	Transcription	COG1846
3122	RALBF_v3_2237	RALW3_v3_0754	CONV	NA	NA	NA	NA	NA	-	615	conserved protein of unknown function	NA	NA	NA	NA
4105	RALBF_v3_2236	RALW3_v3_0755	CONV	NA	NA	NA	NA	NA	-	345	conserved exported protein of unknown function	NA	NA	NA	NA
2613	RALBF_v3_2235	RALW3_v3_0756	CONV	NA	NA	NA	NA	NA	-	756	Integral membrane protein	POORLY CHARACTERIZED	S	Function unknown	COG1434
2087	RALBF_v3_2234	RALW3_v3_0757	CONV	NA	NA	NA	NA	NA	-	912	Membrane protease subunit, stomatin/prohibitin-like protein	CELLULAR PROCESSES AND SIGNALING	O	Posttranslational modification, protein turnover, chaperones	COG0330
4463	RALBF_v3_2233	RALW3_v3_0758	CONV	NA	NA	NA	NA	NA	-	252	protein of unknown function	NA	NA	NA	NA
1912	RALBF_v3_2232	RALW3_v3_0759	CONV	NA	NA	NA	NA	NA	-	966	Hth-type (Hthlysr) transcriptional activator	INFORMATION STORAGE AND PROCESSING	K	Transcription	COG0583
2995	RALBF_v3_2231	RALW3_v3_0760	CONV	NA	NA	NA	NA	NA	-	639	conserved protein of unknown function	NA	NA	NA	NA
1708	RALBF_v3_2230	RALW3_v3_0761	CONV	NA	NA	NA	NA	NA	argC	1014	N-acetyl-gamma-glutamyl-phosphate reductase	METABOLISM	E	Amino acid transport and metabolism	COG0002
3527	RALBF_v3_2229	RALW3_v3_0762	CONV	NA	NA	NA	NA	NA	yiaA	501	conserved hypothetical protein; putative inner membrane protein	POORLY CHARACTERIZED	S	Function unknown	COG4682
2435	RALBF_v3_2228	RALW3_v3_0763	CONV	NA	NA	NA	NA	NA	-	786	Exodeoxyribonuclease III protein	INFORMATION STORAGE AND PROCESSING	L	Replication, recombination and repair	COG0708
2820	RALBF_v3_2227	RALW3_v3_0764	CONV	NA	NA	NA	NA	NA	pyrE	711	orotate phosphoribosyltransferase	METABOLISM	F	Nucleotide transport and metabolism	COG0461
2333	RALBF_v3_2226	RALW3_v3_0765	CONV	NA	NA	NA	NA	NA	-	828	conserved protein of unknown function	POORLY CHARACTERIZED	S	Function unknown	COG2326
2180	RALBF_v3_2225	RALW3_v3_0766	CONV	NA	NA	NA	NA	NA	dapF	879	diaminopimelate epimerase	METABOLISM	E	Amino acid transport and metabolism	COG0253
2100	RALBF_v3_2224	RALW3_v3_0767	CONV	NA	NA	NA	NA	NA	htrB	894	Lipid a biosynthesis acyltransferase	CELLULAR PROCESSES AND SIGNALING	M	Cell wall/membrane/envelope biogenesis	COG1560
2220	RALBF_v3_2223	RALW3_v3_0768	CONV	NA	NA	NA	NA	NA	-	858	Lipid a biosynthesis acyltransferase	CELLULAR PROCESSES AND SIGNALING	M	Cell wall/membrane/envelope biogenesis	COG1560
1029	RALBF_v3_2222	RALW3_v3_0769	CONV	NA	NA	NA	NA	NA	metK	1299	methionine adenosyltransferase 1 (AdoMet synthetase)	METABOLISM	H	Coenzyme transport and metabolism	COG0192
2158	RALBF_v3_2220	RALW3_v3_0771	CONV	NA	NA	NA	NA	NA	-	882	conserved protein of unknown function	INFORMATION STORAGE AND PROCESSING	L	Replication, recombination and repair	COG3449
340	RALBF_v3_2219	RALW3_v3_0772	CONV	NA	NA	NA	NA	NA	pgpB	1974	Lipoprotein	METABOLISM	I	Lipid transport and metabolism	COG0671
1970	RALBF_v3_2218	RALW3_v3_0773	CONV	NA	NA	NA	NA	NA	-	909	protein of unknown function	NA	NA	NA	NA
1401	RALBF_v3_2217	RALW3_v3_0774	CONV	NA	NA	NA	NA	NA	-	1137	Transporter	CELLULAR PROCESSES AND SIGNALING	T	Signal transduction mechanisms	COG3448
3176	RALBF_v3_2216	RALW3_v3_0775	CONV	NA	NA	NA	NA	NA	gstN	609	Glutathione s-transferase	CELLULAR PROCESSES AND SIGNALING	O	Posttranslational modification, protein turnover, chaperones	COG0625
3688	RALBF_v3_2215	RALW3_v3_0776	CONV	NA	NA	NA	NA	NA	-	459	AsnC/lrp family transcriptional regulator	INFORMATION STORAGE AND PROCESSING	K	Transcription	COG1522
820	RALBF_v3_2213	RALW3_v3_0778	CONV	NA	NA	NA	NA	NA	-	1449	Hemagglutinin-related protein	POORLY CHARACTERIZED	S	Function unknown	COG3391
4196	RALBF_v3_2211	RALW3_v3_0780	CONV	NA	NA	NA	NA	NA	-	321	Lambda repressor-like, dna-binding protein	INFORMATION STORAGE AND PROCESSING	K	Transcription	COG2944
4017	RALBF_v3_2210	RALW3_v3_0781	CONV	NA	NA	NA	NA	NA	-	366	conserved protein of unknown function	POORLY CHARACTERIZED	S	Function unknown	COG4737
758	RALBF_v3_2209	RALW3_v3_0782	CONV	NA	NA	NA	NA	NA	alkJ	1446	Alcohol dehydrogenase [acceptor]	METABOLISM	E	Amino acid transport and metabolism	COG2303
3935	RALBF_v3_2208	RALW3_v3_0783	CONV	NA	NA	NA	NA	NA	-	399	conserved protein of unknown function	METABOLISM	E	Amino acid transport and metabolism	COG2303
2090	RALBF_v3_2207	RALW3_v3_0784	CONV	NA	NA	NA	NA	NA	-	900	Glutamate/aspartate ABC transport protein high affinity periplasmic solute-binding protein	METABOLISM	E	Amino acid transport and metabolism	COG0834
519	RALBF_v3_2206	RALW3_v3_0785	CONV	NA	NA	NA	NA	NA	aidB	1662	putative acyl-CoA dehydrogenase AidB	METABOLISM	I	Lipid transport and metabolism	COG1960
3522	RALBF_v3_2205	RALW3_v3_0786	CONV	NA	NA	NA	NA	NA	-	495	putative acetyltransferase protein	INFORMATION STORAGE AND PROCESSING	K	Transcription	COG0454
4257	RALBF_v3_2204	RALW3_v3_0787	CONV	NA	NA	NA	NA	NA	-	303	conserved protein of unknown function	NA	NA	NA	NA
3415	RALBF_v3_2203	RALW3_v3_0788	CONV	NA	NA	NA	NA	NA	-	522	conserved protein of unknown function	POORLY CHARACTERIZED	S	Function unknown	COG4675
3400	RALBF_v3_2202	RALW3_v3_0789	CONV	NA	NA	NA	NA	NA	-	534	conserved protein of unknown function	POORLY CHARACTERIZED	S	Function unknown	COG4675
3371	RALBF_v3_2201	RALW3_v3_0790	CONV	NA	NA	NA	NA	NA	-	549	conserved protein of unknown function	POORLY CHARACTERIZED	S	Function unknown	COG4675
3916	RALBF_v3_2200	RALW3_v3_0791	CONV	NA	NA	NA	NA	NA	-	384	conserved protein of unknown function	NA	NA	NA	NA
4071	RALBF_v3_2189	RALW3_v3_0801	CONV	NA	NA	NA	NA	NA	-	363	putative lipoprotein transmembrane	NA	NA	NA	NA
2136	RALBF_v3_2188	RALW3_v3_0802	CONV	NA	NA	NA	NA	NA	thiD	915	Hydroxymethylpyrimidine/phosphomethylpyrimidine kinase	METABOLISM	H	Coenzyme transport and metabolism	COG0351
2754	RALBF_v3_2187	RALW3_v3_0803	CONV	NA	NA	NA	NA	NA	-	717	putative signal peptide protein	NA	NA	NA	NA
869	RALBF_v3_2186	RALW3_v3_0804	CONV	NA	NA	NA	NA	NA	phoA	1404	Alkaline phosphatase protein	METABOLISM	P	Inorganic ion transport and metabolism	COG1785
798	RALBF_v3_2185	RALW3_v3_0805	CONV	NA	NA	NA	NA	NA	-	1452	Alkaline phosphatase lipoprotein	METABOLISM	P	Inorganic ion transport and metabolism	COG1785
791	RALBF_v3_2184	RALW3_v3_0806	CONV	NA	NA	NA	NA	NA	ahcY	1425	ADENOSYLHOMOCYSTEINASE (S-ADENOSYL-L-HOMOCYSTEINE HYDROLASE)	METABOLISM	H	Coenzyme transport and metabolism	COG0499
4164	RALBF_v3_2183	RALW3_v3_0807	CONV	NA	NA	NA	NA	NA	yvlD	342	Uncharacterized membrane protein YvlD	POORLY CHARACTERIZED	S	Function unknown	COG1950
2349	RALBF_v3_2182	RALW3_v3_0808	CONV	NA	NA	NA	NA	NA	metF	831	5,10-methylenetetrahydrofolate reductase	METABOLISM	E	Amino acid transport and metabolism	COG0685
3679	RALBF_v3_2181	RALW3_v3_0809	CONV	NA	NA	NA	NA	NA	-	462	conserved protein of unknown function	INFORMATION STORAGE AND PROCESSING	K	Transcription	COG3070
3149	RALBF_v3_2180	RALW3_v3_0810	CONV	NA	NA	NA	NA	NA	-	606	5-formyltetrahydrofolate cyclo-ligase protein	METABOLISM	H	Coenzyme transport and metabolism	COG0212
332	RALBF_v3_2179	RALW3_v3_0811	CONV	NA	NA	NA	NA	NA	-	1965	Soluble lytic murein transglycosylase protein	CELLULAR PROCESSES AND SIGNALING	M	Cell wall/membrane/envelope biogenesis	COG0741
1736	RALBF_v3_2178	RALW3_v3_0812	CONV	NA	NA	NA	NA	NA	-	1005	Nadh-ubiquinone oxidoreductase protein	METABOLISM	G	Carbohydrate transport and metabolism	COG0702
2819	RALBF_v3_2176	RALW3_v3_0814	CONV	NA	NA	NA	NA	NA	-	690	Glutathione s-transferase protein	CELLULAR PROCESSES AND SIGNALING	O	Posttranslational modification, protein turnover, chaperones	COG0625
1063	RALBF_v3_2175	RALW3_v3_0815	CONV	NA	NA	NA	NA	NA	cca	1290	fused tRNA nucleotidyl transferase ; 2'3'-cyclic phosphodiesterase and 2'nucleotidase and phosphatase	INFORMATION STORAGE AND PROCESSING	J	Translation, ribosomal structure and biogenesis	COG0617
2068	RALBF_v3_2174	RALW3_v3_0816	CONV	NA	NA	NA	NA	NA	gltI	906	glutamate and aspartate transporter subunit ; periplasmic-binding component of ABC superfamily	METABOLISM	E	Amino acid transport and metabolism	COG0834
2358	RALBF_v3_2173	RALW3_v3_0817	CONV	NA	NA	NA	NA	NA	-	834	conserved protein of unknown function	POORLY CHARACTERIZED	S	Function unknown	COG3246
919	RALBF_v3_2172	RALW3_v3_0818	CONV	NA	NA	NA	NA	NA	-	1353	Adenosylmethionine--8-amino-7-oxononanoate transaminase	METABOLISM	H	Coenzyme transport and metabolism	COG0161
2140	RALBF_v3_2171	RALW3_v3_0819	CONV	NA	NA	NA	NA	NA	-	900	Transcriptional regulator protein	INFORMATION STORAGE AND PROCESSING	K	Transcription	COG1737
326	RALBF_v3_2169	RALW3_v3_0821	CONV	NA	NA	NA	NA	NA	-	2013	conserved membrane protein of unknown function	NA	NA	NA	NA
2783	RALBF_v3_2168	RALW3_v3_0822	CONV	NA	NA	NA	NA	NA	-	723	Response regulator in two-component reguatory system (Ebp family)	CELLULAR PROCESSES AND SIGNALING	T	Signal transduction mechanisms	COG2204
185	RALBF_v3_2167	RALW3_v3_0823	CONV	NA	NA	NA	NA	NA	-	2439	Nitrogen regulation protein	CELLULAR PROCESSES AND SIGNALING	T	Signal transduction mechanisms	COG5000
2698	RALBF_v3_2166	RALW3_v3_0824	CONV	NA	NA	NA	NA	NA	-	726	putative signal peptide, proline rich protein (fragment)	NA	NA	NA	NA
979	RALBF_v3_2165	RALW3_v3_0825	CONV	NA	NA	NA	NA	NA	rsmB	1332	16S rRNA m5C967 methyltransferase, S-adenosyl-L-methionine-dependent	INFORMATION STORAGE AND PROCESSING	J	Translation, ribosomal structure and biogenesis	COG0144
2930	RALBF_v3_2163	RALW3_v3_0827	CONV	NA	NA	NA	NA	NA	-	678	Transporter protein	METABOLISM	E	Amino acid transport and metabolism	COG1280
1812	RALBF_v3_2162	RALW3_v3_0828	CONV	NA	NA	NA	NA	NA	fmt	984	10-formyltetrahydrofolate:L-methionyl-tRNA(fMet) N-formyltransferase	INFORMATION STORAGE AND PROCESSING	J	Translation, ribosomal structure and biogenesis	COG0223
329	RALBF_v3_2161	RALW3_v3_0829	CONV	NA	NA	NA	NA	NA	-	1974	conserved membrane protein of unknown function	CELLULAR PROCESSES AND SIGNALING	M	Cell wall/membrane/envelope biogenesis	COG1807
3470	RALBF_v3_2160	RALW3_v3_0830	CONV	NA	NA	NA	NA	NA	def	510	peptide deformylase	INFORMATION STORAGE AND PROCESSING	J	Translation, ribosomal structure and biogenesis	COG0242
1294	RALBF_v3_2158	RALW3_v3_0832	CONV	NA	NA	NA	NA	NA	smf	1212	conserved hypothetical protein	INFORMATION STORAGE AND PROCESSING	L	Replication, recombination and repair	COG0758
3940	RALBF_v3_2157	RALW3_v3_0833	CONV	NA	NA	NA	NA	NA	-	390	Thioredoxin protein	METABOLISM	C	Energy production and conversion	COG0526
4413	RALBF_v3_2156	RALW3_v3_0834	CONV	NA	NA	NA	NA	NA	-	261	protein of unknown function	NA	NA	NA	NA
141	RALBF_v3_2155	RALW3_v3_0835	CONV	NA	NA	NA	NA	NA	topB	2643	DNA TOPOISOMERASE III	INFORMATION STORAGE AND PROCESSING	L	Replication, recombination and repair	COG0550
1940	RALBF_v3_2154	RALW3_v3_0836	CONV	NA	NA	NA	NA	NA	-	939	Transcriptional activator protein metr	INFORMATION STORAGE AND PROCESSING	K	Transcription	COG0583
495	RALBF_v3_2153	RALW3_v3_0837	CONV	NA	NA	NA	NA	NA	-	1692	Long-chain-fatty-acid--CoA ligase	METABOLISM	I	Lipid transport and metabolism	COG0318
1380	RALBF_v3_2152	RALW3_v3_0838	CONV	NA	NA	NA	NA	NA	mrdB	1143	cell wall shape-determining protein	CELLULAR PROCESSES AND SIGNALING	D	Cell cycle control, cell division, chromosome partitioning	COG0772
180	RALBF_v3_2151	RALW3_v3_0839	CONV	NA	NA	NA	NA	NA	mrdA	2409	Peptidoglycan glycosyltransferase (Penicillin-binding protein 2)	CELLULAR PROCESSES AND SIGNALING	M	Cell wall/membrane/envelope biogenesis	COG0768
3451	RALBF_v3_2150	RALW3_v3_0840	CONV	NA	NA	NA	NA	NA	mreD	513	Rod shape-determining protein mred	CELLULAR PROCESSES AND SIGNALING	M	Cell wall/membrane/envelope biogenesis	COG2891
1685	RALBF_v3_2149	RALW3_v3_0841	CONV	NA	NA	NA	NA	NA	mreC	1041	Cell shape-determining protein MreC	CELLULAR PROCESSES AND SIGNALING	M	Cell wall/membrane/envelope biogenesis	COG1792
1648	RALBF_v3_2148	RALW3_v3_0842	CONV	NA	NA	NA	NA	NA	mreB	1044	cell wall structural complex MreBCD, actin-like component MreB	CELLULAR PROCESSES AND SIGNALING	D	Cell cycle control, cell division, chromosome partitioning	COG1077
4272	RALBF_v3_2147	RALW3_v3_0843	CONV	NA	NA	NA	NA	NA	gatC	300	Glutamyl-tRNA(Gln) amidotransferase subunit C	INFORMATION STORAGE AND PROCESSING	J	Translation, ribosomal structure and biogenesis	COG0721
735	RALBF_v3_2146	RALW3_v3_0844	CONV	NA	NA	NA	NA	NA	gatA	1488	Glutamyl-tRNA(Gln) amidotransferase subunit A (Glu-ADT subunit A)	INFORMATION STORAGE AND PROCESSING	J	Translation, ribosomal structure and biogenesis	COG0154
4340	RALBF_v3_2145	RALW3_v3_0845	CONV	NA	NA	NA	NA	NA	-	279	conserved protein of unknown function	NA	NA	NA	NA
3468	RALBF_v3_2144	RALW3_v3_0846	CONV	NA	NA	NA	NA	NA	-	501	Lipoprotein	NA	NA	NA	NA
1801	RALBF_v3_2143	RALW3_v3_0847	CONV	NA	NA	NA	NA	NA	-	984	Enzyme, dienelactone hydrolase family	METABOLISM	Q	Secondary metabolites biosynthesis, transport and catabolism	COG0412
760	RALBF_v3_2142	RALW3_v3_0848	CONV	NA	NA	NA	NA	NA	gatB	1467	Aspartyl/glutamyl-tRNA(Asn/Gln) amidotransferase subunit B (Asp/Glu-ADT subunit B)	INFORMATION STORAGE AND PROCESSING	J	Translation, ribosomal structure and biogenesis	COG0064
2797	RALBF_v3_2141	RALW3_v3_0849	CONV	NA	NA	NA	NA	NA	-	708	conserved protein of unknown function	POORLY CHARACTERIZED	S	Function unknown	COG3159
1769	RALBF_v3_2140	RALW3_v3_0850	CONV	NA	NA	NA	NA	NA	xerC	990	site-specific tyrosine recombinase	INFORMATION STORAGE AND PROCESSING	L	Replication, recombination and repair	COG4973
1269	RALBF_v3_2139	RALW3_v3_0851	CONV	NA	NA	NA	NA	NA	rlmI	1194	Ribosomal RNA large subunit methyltransferase I	POORLY CHARACTERIZED	R	General function prediction only	COG1092
636	RALBF_v3_2138	RALW3_v3_0852	CONV	NA	NA	NA	NA	NA	-	1527	Fad linked oxidase protein	METABOLISM	C	Energy production and conversion	COG0277
1130	RALBF_v3_2137	RALW3_v3_0853	CONV	NA	NA	NA	NA	NA	-	1257	putative 6-phosphogluconolactonase (Pgl)	METABOLISM	G	Carbohydrate transport and metabolism	COG2706
3424	RALBF_v3_2136	RALW3_v3_0854	CONV	NA	NA	NA	NA	NA	fur	519	putative transcriptional regulator, FUR family	METABOLISM	P	Inorganic ion transport and metabolism	COG0735
1460	RALBF_v3_2135	RALW3_v3_0855	CONV	NA	NA	NA	NA	NA	-	1089	conserved hypothetical protein, similar to E.coli yjiA and P.chlororaphis P47K	POORLY CHARACTERIZED	R	General function prediction only	COG0523
3846	RALBF_v3_2134	RALW3_v3_0856	CONV	NA	NA	NA	NA	NA	dksA	420	RNA polymerase-binding transcription factor DksA	CELLULAR PROCESSES AND SIGNALING	T	Signal transduction mechanisms	COG1734
1013	RALBF_v3_2133	RALW3_v3_0857	CONV	NA	NA	NA	NA	NA	-	1299	47 kDa protein	POORLY CHARACTERIZED	R	General function prediction only	COG0523
605	RALBF_v3_2132	RALW3_v3_0858	CONV	NA	NA	NA	NA	NA	dppA	1593	Periplasmic dipeptide transport protein	METABOLISM	E	Amino acid transport and metabolism	COG0747
3280	RALBF_v3_2128	RALW3_v3_0862	CONV	NA	NA	NA	NA	NA	actR	579	Acid tolerance regulatory protein ActR	INFORMATION STORAGE AND PROCESSING	K	Transcription	COG4567
973	RALBF_v3_2127	RALW3_v3_0863	CONV	NA	NA	NA	NA	NA	-	1347	Sensory histidine kinase	CELLULAR PROCESSES AND SIGNALING	T	Signal transduction mechanisms	COG0642
3517	RALBF_v3_2126	RALW3_v3_0864	CONV	NA	NA	NA	NA	NA	-	501	conserved exported protein of unknown function	POORLY CHARACTERIZED	S	Function unknown	COG2847
4574	RALBF_v3_2125	RALW3_v3_0865	CONV	NA	NA	NA	NA	NA	-	216	conserved protein of unknown function	NA	NA	NA	NA
4478	RALBF_v3_2124	RALW3_v3_0866	CONV	NA	NA	NA	NA	NA	-	243	conserved protein of unknown function	NA	NA	NA	NA
4545	RALBF_v3_2123	RALW3_v3_0867	CONV	NA	NA	NA	NA	NA	-	216	conserved protein of unknown function	NA	NA	NA	NA
3038	RALBF_v3_2122	RALW3_v3_0868	CONV	NA	NA	NA	NA	NA	-	639	putative rna polymerase	INFORMATION STORAGE AND PROCESSING	K	Transcription	COG1595
1992	RALBF_v3_2121	RALW3_v3_0869	CONV	NA	NA	NA	NA	NA	argB	933	ACETYLGLUTAMATE KINASE (putative precursor)	METABOLISM	E	Amino acid transport and metabolism	COG0548
2267	RALBF_v3_2120	RALW3_v3_0870	CONV	NA	NA	NA	NA	NA	-	861	Had-superfamily hydrolase subfamily ia, variant 3 protein	POORLY CHARACTERIZED	R	General function prediction only	COG1011
2971	RALBF_v3_2119	RALW3_v3_0871	CONV	NA	NA	NA	NA	NA	slmA	657	Nucleoid occlusion factor SlmA	INFORMATION STORAGE AND PROCESSING	K	Transcription	COG1309
690	RALBF_v3_2115	RALW3_v3_0875	CONV	NA	NA	NA	NA	NA	mocR	1527	putative rhizopine catabolism regulatory protein MocR	METABOLISM	E	Amino acid transport and metabolism	COG1167
1189	RALBF_v3_2112	RALW3_v3_0878	CONV	NA	NA	NA	NA	NA	metX	1212	HOMOSERINE O-ACETYLTRANSFERASE PROTEIN	METABOLISM	E	Amino acid transport and metabolism	COG2021
3003	RALBF_v3_2111	RALW3_v3_0879	CONV	NA	NA	NA	NA	NA	metW	648	S-adenosyl-L-methionine-dependent methyltransferase	METABOLISM	Q	Secondary metabolites biosynthesis, transport and catabolism	COG0500
2353	RALBF_v3_2110	RALW3_v3_0880	CONV	NA	NA	NA	NA	NA	-	831	protein of unknown function	NA	NA	NA	NA
4645	RALBF_v3_2108	RALW3_v3_0882	CONV	NA	NA	NA	NA	NA	-	198	protein of unknown function	NA	NA	NA	NA
2577	RALBF_v3_2107	RALW3_v3_0883	CONV	NA	NA	NA	NA	NA	-	759	conserved exported protein of unknown function	POORLY CHARACTERIZED	R	General function prediction only	COG0790
4605	RALBF_v3_2106	RALW3_v3_0884	CONV	NA	NA	NA	NA	NA	ybdD	195	conserved hypothetical protein	POORLY CHARACTERIZED	S	Function unknown	COG2879
308	RALBF_v3_2105	RALW3_v3_0885	CONV	NA	NA	NA	NA	NA	cstA	2061	carbon starvation protein	CELLULAR PROCESSES AND SIGNALING	T	Signal transduction mechanisms	COG1966
776	RALBF_v3_2104	RALW3_v3_0886	CONV	NA	NA	NA	NA	NA	vsrA	1458	Transmembrane sensor kinase vsra	CELLULAR PROCESSES AND SIGNALING	T	Signal transduction mechanisms	COG4564
3095	RALBF_v3_2103	RALW3_v3_0887	CONV	NA	NA	NA	NA	NA	-	633	Nitrate/nitrite response regulator protein	INFORMATION STORAGE AND PROCESSING	K	Transcription	COG2197
2460	RALBF_v3_2102	RALW3_v3_0888	CONV	NA	NA	NA	NA	NA	-	789	putative hydroxypyruvate isomerase	METABOLISM	G	Carbohydrate transport and metabolism	COG3622
3622	RALBF_v3_2101	RALW3_v3_0889	CONV	NA	NA	NA	NA	NA	-	492	conserved exported protein of unknown function	NA	NA	NA	NA
2399	RALBF_v3_2100	RALW3_v3_0890	CONV	NA	NA	NA	NA	NA	-	828	DNA-binding response regulator in two-component regulatory system with phor	INFORMATION STORAGE AND PROCESSING	K	Transcription	COG0745
2751	RALBF_v3_2099	RALW3_v3_0891	CONV	NA	NA	NA	NA	NA	-	714	conserved protein of unknown function	NA	NA	NA	NA
3926	RALBF_v3_2098	RALW3_v3_0892	CONV	NA	NA	NA	NA	NA	-	393	protein of unknown function	NA	NA	NA	NA
362	RALBF_v3_2097	RALW3_v3_0893	CONV	NA	NA	NA	NA	NA	pckG	1869	PHOSPHOENOLPYRUVATE CARBOXYKINASE	METABOLISM	C	Energy production and conversion	COG1274
4488	RALBF_v3_2096	RALW3_v3_0894	CONV	NA	NA	NA	NA	NA	-	246	conserved protein of unknown function	NA	NA	NA	NA
1667	RALBF_v3_2095	RALW3_v3_0895	CONV	NA	NA	NA	NA	NA	serA	1029	D-3-PHOSPHOGLYCERATE DEHYDROGENASE / D-isomer specific 2-hydroxyacid dehydrogenase	METABOLISM	E	Amino acid transport and metabolism	COG0111
2095	RALBF_v3_2094	RALW3_v3_0896	CONV	NA	NA	NA	NA	NA	-	891	Extradiol ring-cleavage dioxygenase related protein	POORLY CHARACTERIZED	S	Function unknown	COG3384
879	RALBF_v3_2093	RALW3_v3_0897	CONV	NA	NA	NA	NA	NA	lpd	1410	Glutathione reductase protein	METABOLISM	C	Energy production and conversion	COG1249
1988	RALBF_v3_2092	RALW3_v3_0898	CONV	NA	NA	NA	NA	NA	-	924	Esterase of the alpha-beta hydrolase superfamily protein	POORLY CHARACTERIZED	R	General function prediction only	COG1752
4103	RALBF_v3_2090	RALW3_v3_0900	CONV	NA	NA	NA	NA	NA	-	336	protein of unknown function	NA	NA	NA	NA
80	RALBF_v3_2088	RALW3_v3_0902	CONV	NA	NA	NA	NA	NA	acrB	3150	component of acridine efflux pump, multidrug efflux system	CELLULAR PROCESSES AND SIGNALING	V	Defense mechanisms	COG0841
678	RALBF_v3_2087	RALW3_v3_0903	CONV	NA	NA	NA	NA	NA	oprM	1545	Outer membrane protein OprM	CELLULAR PROCESSES AND SIGNALING	M	Cell wall/membrane/envelope biogenesis	COG1538
4590	RALBF_v3_2086	RALW3_v3_0904	CONV	NA	NA	NA	NA	NA	rpsU	213	30S ribosomal subunit protein S21	INFORMATION STORAGE AND PROCESSING	J	Translation, ribosomal structure and biogenesis	COG0828
4765	RALBF_v3_2085	RALW3_v3_0905	CONV	NA	NA	NA	NA	NA	-	159	conserved exported protein of unknown function	NA	NA	NA	NA
4434	RALBF_v3_2084	RALW3_v3_0906	CONV	NA	NA	NA	NA	NA	-	252	conserved protein of unknown function	NA	NA	NA	NA
2262	RALBF_v3_2083	RALW3_v3_0907	CONV	NA	NA	NA	NA	NA	-	855	conserved protein of unknown function	POORLY CHARACTERIZED	R	General function prediction only	COG1408
4160	RALBF_v3_2082	RALW3_v3_0908	CONV	NA	NA	NA	NA	NA	-	324	putative low molecular weight phosphotyrosine protein phosphatase	POORLY CHARACTERIZED	R	General function prediction only	COG4551
3454	RALBF_v3_2081	RALW3_v3_0909	CONV	NA	NA	NA	NA	NA	-	516	putative isoprenylcysteine carboxyl methyltransferase transmembrane protein	CELLULAR PROCESSES AND SIGNALING	O	Posttranslational modification, protein turnover, chaperones	COG2020
4671	RALBF_v3_2080	RALW3_v3_0911	CONV	NA	NA	NA	NA	NA	-	189	conserved protein of unknown function	NA	NA	NA	NA
4653	RALBF_v3_2079	RALW3_v3_0912	CONV	NA	NA	NA	NA	NA	-	189	protein of unknown function	NA	NA	NA	NA
772	RALBF_v3_2078	RALW3_v3_0913	CONV	NA	NA	NA	NA	NA	trmE	1476	GTPase	POORLY CHARACTERIZED	R	General function prediction only	COG0486
496	RALBF_v3_2077	RALW3_v3_0914	CONV	NA	NA	NA	NA	NA	yidC	1692	Membrane protein insertase YidC	CELLULAR PROCESSES AND SIGNALING	U	Intracellular trafficking, secretion, and vesicular transport	COG0706
4207	RALBF_v3_2076	RALW3_v3_0915	CONV	NA	NA	NA	NA	NA	-	315	putative membrane protein insertion efficiency factor	POORLY CHARACTERIZED	S	Function unknown	COG0759
3644	RALBF_v3_2075	RALW3_v3_0916	CONV	NA	NA	NA	NA	NA	rnpA	468	Ribonuclease P protein component	INFORMATION STORAGE AND PROCESSING	J	Translation, ribosomal structure and biogenesis	COG0594
4227	RALBF_v3_2073	RALW3_v3_0918	CONV	NA	NA	NA	NA	NA	-	312	protein of unknown function	CELLULAR PROCESSES AND SIGNALING	N	Cell motility	COG1298
602	RALBF_v3_2072	RALW3_v3_0919	CONV	NA	NA	NA	NA	NA	dnaA	1605	chromosomal replication initiator protein DnaA, DNA-binding transcriptional dual regulator	INFORMATION STORAGE AND PROCESSING	L	Replication, recombination and repair	COG0593
1456	RALBF_v3_2071	RALW3_v3_0921	CONV	NA	NA	NA	NA	NA	dnaN	1116	DNA polymerase III, beta-subunit	INFORMATION STORAGE AND PROCESSING	L	Replication, recombination and repair	COG0592
158	RALBF_v3_2070	RALW3_v3_0922	CONV	NA	NA	NA	NA	NA	gyrB	2529	DNA gyrase, subunit B (type II topoisomerase)	INFORMATION STORAGE AND PROCESSING	L	Replication, recombination and repair	COG0187
3302	RALBF_v3_2047	RALW3_v3_0933	CONV	NA	NA	NA	NA	NA	-	549	protein of unknown function	NA	NA	NA	NA
4425	RALBF_v3_2046	RALW3_v3_0934	CONV	NA	NA	NA	NA	NA	-	261	conserved protein of unknown function	NA	NA	NA	NA
120	RALBF_v3_2044	RALW3_v3_0936	CONV	NA	NA	NA	NA	NA	vgrG	2754	putative VgrG protein type VI secretion system component	POORLY CHARACTERIZED	S	Function unknown	COG3501
2409	RALBF_v3_2042	RALW3_v3_0938	CONV	NA	NA	NA	NA	NA	-	810	conserved protein of unknown function	POORLY CHARACTERIZED	S	Function unknown	COG5435
2545	RALBF_v3_2041	RALW3_v3_0939	CONV	NA	NA	NA	NA	NA	-	1152	conserved membrane protein of unknown function	POORLY CHARACTERIZED	S	Function unknown	COG4104
4380	RALBF_v3_2036	RALW3_v3_0945	CONV	NA	NA	NA	NA	NA	-	267	conserved protein of unknown function	NA	NA	NA	NA
3267	RALBF_v3_2035	RALW3_v3_0946	CONV	NA	NA	NA	NA	NA	spoT	567	Bifunctional (P)ppGpp synthetase II/guanosine-3',5'-bisdiphosphate 3'-pyrophosphohydrolase	INFORMATION STORAGE AND PROCESSING	K	Transcription	COG0317
1971	RALBF_v3_2033	RALW3_v3_0948	CONV	NA	NA	NA	NA	NA	-	924	conserved membrane protein of unknown function	POORLY CHARACTERIZED	S	Function unknown	COG3781
650	RALBF_v3_2032	RALW3_v3_0949	CONV	NA	NA	NA	NA	NA	cheD	1569	Methyl-accepting chemotaxis proteinI(Serine chemoreceptor)	CELLULAR PROCESSES AND SIGNALING	N	Cell motility	COG0840
2483	RALBF_v3_2031	RALW3_v3_0950	CONV	NA	NA	NA	NA	NA	iclR	789	Transcription regulator protein	INFORMATION STORAGE AND PROCESSING	K	Transcription	COG1414
2570	RALBF_v3_2029	RALW3_v3_0951	CONV	NA	NA	NA	NA	NA	gltI	777	Glutamate/aspartate ABC transporter periplasmic binding subunit	METABOLISM	E	Amino acid transport and metabolism	COG0834
2950	RALBF_v3_2028	RALW3_v3_0952	CONV	NA	NA	NA	NA	NA	yecS	672	putative transporter subunit: permease component of ABC superfamily transporter	METABOLISM	E	Amino acid transport and metabolism	COG0765
2587	RALBF_v3_2027	RALW3_v3_0953	CONV	NA	NA	NA	NA	NA	yecC	762	putative transporter subunit: ATP-binding component of ABC superfamily transporter	METABOLISM	E	Amino acid transport and metabolism	COG1126
1016	RALBF_v3_2026	RALW3_v3_0954	CONV	NA	NA	NA	NA	NA	soxB	1308	Sarcosine oxidase (Beta subunit) protein	METABOLISM	E	Amino acid transport and metabolism	COG0665
2440	RALBF_v3_2025	RALW3_v3_0955	CONV	NA	NA	NA	NA	NA	mhpC	801	Predicted hydrolases or acyltransferases (Alpha/beta hydrolase superfamily) protein	POORLY CHARACTERIZED	R	General function prediction only	COG0596
3387	RALBF_v3_2024	RALW3_v3_0956	CONV	NA	NA	NA	NA	NA	-	531	conserved protein of unknown function	NA	NA	NA	NA
2582	RALBF_v3_2023	RALW3_v3_0957	CONV	NA	NA	NA	NA	NA	-	786	conserved membrane protein of unknown function	POORLY CHARACTERIZED	S	Function unknown	COG4705
2977	RALBF_v3_2022	RALW3_v3_0958	CONV	NA	NA	NA	NA	NA	qseB	666	DNA-binding response regulator in two-component regulatory system with QseC	INFORMATION STORAGE AND PROCESSING	K	Transcription	COG0745
990	RALBF_v3_2021	RALW3_v3_0959	CONV	NA	NA	NA	NA	NA	qseC	1341	Sensory histidine kinase	CELLULAR PROCESSES AND SIGNALING	T	Signal transduction mechanisms	COG0642
2355	RALBF_v3_2020	RALW3_v3_0960	CONV	NA	NA	NA	NA	NA	-	825	conserved membrane protein of unknown function	POORLY CHARACTERIZED	R	General function prediction only	COG1266
1082	RALBF_v3_2016	RALW3_v3_0963	CONV	NA	NA	NA	NA	NA	pcaK	1272	4-hydroxybenzoate transporter protein	METABOLISM	G	Carbohydrate transport and metabolism	COG2814
3464	RALBF_v3_2013	RALW3_v3_0966	CONV	NA	NA	NA	NA	NA	nsrR	519	HTH-type transcriptional regulator NsrR	INFORMATION STORAGE AND PROCESSING	K	Transcription	COG1959
757	RALBF_v3_2012	RALW3_v3_0967	CONV	NA	NA	NA	NA	NA	hsdM	1446	TypeIrestriction enzyme m protein	CELLULAR PROCESSES AND SIGNALING	V	Defense mechanisms	COG0286
2242	RALBF_v3_2011	RALW3_v3_0968	CONV	NA	NA	NA	NA	NA	-	861	conserved protein of unknown function	NA	NA	NA	NA
759	RALBF_v3_2009	RALW3_v3_0971	CONV	NA	NA	NA	NA	NA	-	1476	Sensory histidine kinase	CELLULAR PROCESSES AND SIGNALING	T	Signal transduction mechanisms	COG0642
2982	RALBF_v3_2008	RALW3_v3_0972	CONV	NA	NA	NA	NA	NA	tctD	675	Transcriptional regulatory protein tctD	INFORMATION STORAGE AND PROCESSING	K	Transcription	COG0745
1633	RALBF_v3_2007	RALW3_v3_0973	CONV	NA	NA	NA	NA	NA	-	1047	Abc-type nitrate/sulfonate/bicarbonate transport systems, periplasmic component protein (fragment)	METABOLISM	P	Inorganic ion transport and metabolism	COG0715
3777	RALBF_v3_2005	RALW3_v3_0975	CONV	NA	NA	NA	NA	NA	-	435	conserved protein of unknown function	METABOLISM	Q	Secondary metabolites biosynthesis, transport and catabolism	COG2050
3237	RALBF_v3_2004	RALW3_v3_0976	CONV	NA	NA	NA	NA	NA	yecD	591	putative hydrolase	METABOLISM	Q	Secondary metabolites biosynthesis, transport and catabolism	COG1335
3015	RALBF_v3_2003	RALW3_v3_0977	CONV	NA	NA	NA	NA	NA	rcsB	648	Capsular synthesis response regulator protein	INFORMATION STORAGE AND PROCESSING	K	Transcription	COG2197
2471	RALBF_v3_1999	RALW3_v3_0980	CONV	NA	NA	NA	NA	NA	metQ	807	DL-methionine transporter subunit ; periplasmic-binding component of ABC superfamily	METABOLISM	P	Inorganic ion transport and metabolism	COG1464
122	RALBF_v3_1998	RALW3_v3_0981	CONV	NA	NA	NA	NA	NA	kdpD	2814	fused sensory histidine kinase in two-component regulatory system with KdpE: signal sensing protein ; sensory histidine kinase	CELLULAR PROCESSES AND SIGNALING	T	Signal transduction mechanisms	COG2205
3183	RALBF_v3_1996	RALW3_v3_0982	CONV	NA	NA	NA	NA	NA	kdpC	615	potassium translocating ATPase, subunit C	METABOLISM	P	Inorganic ion transport and metabolism	COG2156
245	RALBF_v3_1995	RALW3_v3_0983	CONV	NA	NA	NA	NA	NA	kdpB	2235	potassium translocating ATPase, subunit B	METABOLISM	P	Inorganic ion transport and metabolism	COG2216
2364	RALBF_v3_1991	RALW3_v3_0987	CONV	NA	NA	NA	NA	NA	-	816	conserved exported protein of unknown function	NA	NA	NA	NA
2551	RALBF_v3_1989	RALW3_v3_0988	CONV	NA	NA	NA	NA	NA	pfs	786	Bifunctional protein (Mta/sah nucleosidase) (P46): 5'-methylthioadenosine nucleosidase and s-adenosylhomocysteine nucleosidase	METABOLISM	F	Nucleotide transport and metabolism	COG0775
4240	RALBF_v3_1987	RALW3_v3_0989	CONV	NA	NA	NA	NA	NA	-	306	conserved protein of unknown function	METABOLISM	H	Coenzyme transport and metabolism	COG0414
1689	RALBF_v3_1986	RALW3_v3_0990	CONV	NA	NA	NA	NA	NA	-	1011	Response regulator VSRC transcription regulator protein (fragment)	INFORMATION STORAGE AND PROCESSING	K	Transcription	COG2771
956	RALBF_v3_1985	RALW3_v3_0991	CONV	NA	NA	NA	NA	NA	nasD	1353	Nitrate ABC transporter ATP-binding protein	METABOLISM	P	Inorganic ion transport and metabolism	COG1116
454	RALBF_v3_1984	RALW3_v3_0992	CONV	NA	NA	NA	NA	NA	-	1761	putative Binding-protein-dependent transporter, inner membrane component	METABOLISM	P	Inorganic ion transport and metabolism	COG0600,COG4986
1017	RALBF_v3_1982	RALW3_v3_0994	CONV	NA	NA	NA	NA	NA	ripE1	1290	Type III effector, AvrPphE family	NA	NA	NA	NA
2244	RALBF_v3_1981	RALW3_v3_0995	CONV	NA	NA	NA	NA	NA	rlmJ	858	Ribosomal RNA large subunit methyltransferase J	POORLY CHARACTERIZED	R	General function prediction only	COG2961
763	RALBF_v3_1980	RALW3_v3_0996	CONV	NA	NA	NA	NA	NA	frc	1464	Formyl-coenzyme a transferase (Formyl-CoA transferase)	METABOLISM	C	Energy production and conversion	COG1804
4470	RALBF_v3_1979	RALW3_v3_0997	CONV	NA	NA	NA	NA	NA	minE	255	cell division topological specificity factor, reverses MinC inhibition of FtsZ ring formation	CELLULAR PROCESSES AND SIGNALING	D	Cell cycle control, cell division, chromosome partitioning	COG0851
2441	RALBF_v3_1978	RALW3_v3_0998	CONV	NA	NA	NA	NA	NA	minD	816	membrane ATPase of the MinC-MinD-MinE system	CELLULAR PROCESSES AND SIGNALING	D	Cell cycle control, cell division, chromosome partitioning	COG2894
2681	RALBF_v3_1977	RALW3_v3_0999	CONV	NA	NA	NA	NA	NA	minC	747	putative septum site-determining protein MinC	CELLULAR PROCESSES AND SIGNALING	D	Cell cycle control, cell division, chromosome partitioning	COG0850
312	RALBF_v3_1976	RALW3_v3_1000	CONV	NA	NA	NA	NA	NA	cpdB	2046	2',3'-cyclic-nucleotide 2'-phosphodiesterase/3'-nucleotidase	METABOLISM	F	Nucleotide transport and metabolism	COG0737
2453	RALBF_v3_1975	RALW3_v3_1001	CONV	NA	NA	NA	NA	NA	-	819	Tetratricopeptide repeat-like protein	POORLY CHARACTERIZED	R	General function prediction only	COG0790
1483	RALBF_v3_1974	RALW3_v3_1002	CONV	NA	NA	NA	NA	NA	-	1104	putative 2-dehydropantoate 2-reductase	METABOLISM	H	Coenzyme transport and metabolism	COG1893
1806	RALBF_v3_1973	RALW3_v3_1003	CONV	NA	NA	NA	NA	NA	-	960	conserved exported protein of unknown function	POORLY CHARACTERIZED	S	Function unknown	COG4322
4381	RALBF_v3_1972	RALW3_v3_1004	CONV	NA	NA	NA	NA	NA	hupB	279	DNA-binding protein HU-beta, NS1 (HU-1), plays a role in DNA replication and in rpo translation	INFORMATION STORAGE AND PROCESSING	L	Replication, recombination and repair	COG0776
3355	RALBF_v3_1971	RALW3_v3_1007	CONV	NA	NA	NA	NA	NA	-	540	Set domain protein	POORLY CHARACTERIZED	R	General function prediction only	COG2940
529	RALBF_v3_1970	RALW3_v3_1008	CONV	NA	NA	NA	NA	NA	-	1689	Sensory histidine kinase	CELLULAR PROCESSES AND SIGNALING	T	Signal transduction mechanisms	COG0642
2824	RALBF_v3_1969	RALW3_v3_1009	CONV	NA	NA	NA	NA	NA	qseB	711	Transcriptional regulatory protein QseB	INFORMATION STORAGE AND PROCESSING	K	Transcription	COG0745
4546	RALBF_v3_1968	RALW3_v3_1010	CONV	NA	NA	NA	NA	NA	-	228	conserved protein of unknown function	NA	NA	NA	NA
4230	RALBF_v3_1967	RALW3_v3_1011	CONV	NA	NA	NA	NA	NA	phhB	306	putative pterin-4-alpha-carbinolamine dehydratase	METABOLISM	H	Coenzyme transport and metabolism	COG2154
2596	RALBF_v3_1964	RALW3_v3_1013	CONV	NA	NA	NA	NA	NA	-	768	conserved membrane protein of unknown function	POORLY CHARACTERIZED	S	Function unknown	COG3714
3637	RALBF_v3_1965	RALW3_v3_1014	CONV	NA	NA	NA	NA	NA	irp	477	AsnC/lrp family transcriptional regulator	INFORMATION STORAGE AND PROCESSING	K	Transcription	COG1522
1799	RALBF_v3_1963	RALW3_v3_1015	CONV	NA	NA	NA	NA	NA	-	1005	Ornithine cyclodeaminase protein	METABOLISM	E	Amino acid transport and metabolism	COG2423
4624	RALBF_v3_1961	RALW3_v3_1020	CONV	NA	NA	NA	NA	NA	copZ	201	Copper chaperone CopZ	METABOLISM	P	Inorganic ion transport and metabolism	COG2608
244	RALBF_v3_1960	RALW3_v3_1021	CONV	NA	NA	NA	NA	NA	copA	2250	copper transporter	METABOLISM	P	Inorganic ion transport and metabolism	COG2217
3598	RALBF_v3_1959	RALW3_v3_1022	CONV	NA	NA	NA	NA	NA	cueR	477	DNA-binding transcriptional activator of copper-responsive regulon genes	INFORMATION STORAGE AND PROCESSING	K	Transcription	COG0789
2290	RALBF_v3_1958	RALW3_v3_1023	CONV	NA	NA	NA	NA	NA	pldB	861	Lysophospholipase L2	METABOLISM	I	Lipid transport and metabolism	COG2267
514	RALBF_v3_1957	RALW3_v3_1024	CONV	NA	NA	NA	NA	NA	-	1668	choline oxidase (putative soluble) /choline dehydrogenase, a flavoprotein	METABOLISM	E	Amino acid transport and metabolism	COG2303
4415	RALBF_v3_1956	RALW3_v3_1025	CONV	NA	NA	NA	NA	NA	-	258	protein of unknown function	NA	NA	NA	NA
2574	RALBF_v3_1955	RALW3_v3_1026	CONV	NA	NA	NA	NA	NA	-	771	putative branched-chain amino acid transport system permease, ATP binding component	METABOLISM	E	Amino acid transport and metabolism	COG0411
2665	RALBF_v3_1954	RALW3_v3_1027	CONV	NA	NA	NA	NA	NA	-	741	putative branched-chain amino acid transport system permease, ATP binding component	METABOLISM	E	Amino acid transport and metabolism	COG0410
2230	RALBF_v3_1952	RALW3_v3_1029	CONV	NA	NA	NA	NA	NA	-	885	putative Branched-chain amino acid transport system permease, membrane component	METABOLISM	E	Amino acid transport and metabolism	COG0559
1836	RALBF_v3_1951	RALW3_v3_1030	CONV	NA	NA	NA	NA	NA	livM	993	Amino acid transport system permease lipoprotein	METABOLISM	E	Amino acid transport and metabolism	COG4177
4568	RALBF_v3_1950	RALW3_v3_1031	CONV	NA	NA	NA	NA	NA	-	219	conserved protein of unknown function	NA	NA	NA	NA
3766	RALBF_v3_1949	RALW3_v3_1032	CONV	NA	NA	NA	NA	NA	-	444	conserved protein of unknown function	NA	NA	NA	NA
3367	RALBF_v3_1946	RALW3_v3_1034	CONV	NA	NA	NA	NA	NA	-	552	putative HD phosphohydrolase	POORLY CHARACTERIZED	R	General function prediction only	COG4341
1831	RALBF_v3_1945	RALW3_v3_1035	CONV	NA	NA	NA	NA	NA	wcaG	957	NADPH-dependent glutamate synthase beta chain-related oxidoreductase	METABOLISM	G	Carbohydrate transport and metabolism	COG0451
2192	RALBF_v3_1944	RALW3_v3_1036	CONV	NA	NA	NA	NA	NA	nac	897	Nitrogen assimilation transcriptional regulator	INFORMATION STORAGE AND PROCESSING	K	Transcription	COG0583
4571	RALBF_v3_1943	RALW3_v3_1037	CONV	NA	NA	NA	NA	NA	-	216	conserved protein of unknown function	POORLY CHARACTERIZED	S	Function unknown	COG3530
2107	RALBF_v3_1942	RALW3_v3_1038	CONV	NA	NA	NA	NA	NA	gcvA	894	Transcriptional regulator of glycine cleavage system operon, lysr family	INFORMATION STORAGE AND PROCESSING	K	Transcription	COG0583
3200	RALBF_v3_1941	RALW3_v3_1039	CONV	NA	NA	NA	NA	NA	-	606	Short chain dehydrogenase	METABOLISM	I	Lipid transport and metabolism	COG1028
347	RALBF_v3_1939	RALW3_v3_1041	CONV	NA	NA	NA	NA	NA	gidA	1944	tRNA uridine 5-carboxymethylaminomethyl modification enzyme gidA (Glucose-inhibited division protein A)	CELLULAR PROCESSES AND SIGNALING	D	Cell cycle control, cell division, chromosome partitioning	COG0445
2926	RALBF_v3_1938	RALW3_v3_1042	CONV	NA	NA	NA	NA	NA	gidB	678	methyltransferase, SAM-dependent methyltransferase, glucose-inhibited cell-division protein	CELLULAR PROCESSES AND SIGNALING	M	Cell wall/membrane/envelope biogenesis	COG0357
2530	RALBF_v3_1937	RALW3_v3_1043	CONV	NA	NA	NA	NA	NA	parA	786	ATPase involved in chromosome partitioning, PARA protein	CELLULAR PROCESSES AND SIGNALING	D	Cell cycle control, cell division, chromosome partitioning	COG1192
2143	RALBF_v3_1936	RALW3_v3_1044	CONV	NA	NA	NA	NA	NA	parB	912	exonuclease involved in chromosome partitioning, PARB protein	INFORMATION STORAGE AND PROCESSING	K	Transcription	COG1475
3360	RALBF_v3_1935	RALW3_v3_1045	CONV	NA	NA	NA	NA	NA	atpI	558	ATP synthase, protein i (Accesory subunit)	METABOLISM	C	Energy production and conversion	COG3312
2152	RALBF_v3_1934	RALW3_v3_1046	CONV	NA	NA	NA	NA	NA	atpB	882	membrane-bound ATP synthase, F0 sector, subunit a, important for FO assembly	METABOLISM	C	Energy production and conversion	COG0356
4433	RALBF_v3_1933	RALW3_v3_1047	CONV	NA	NA	NA	NA	NA	atpE	267	membrane bound ATP synthase, F0 sector, subunit c	METABOLISM	C	Energy production and conversion	COG0636
3645	RALBF_v3_1932	RALW3_v3_1048	CONV	NA	NA	NA	NA	NA	atpF	471	membrane-bound ATP synthase, F0 sector, subunit b	METABOLISM	C	Energy production and conversion	COG0711
3438	RALBF_v3_1931	RALW3_v3_1049	CONV	NA	NA	NA	NA	NA	atpH	537	ATP synthase subunit delta	METABOLISM	C	Energy production and conversion	COG0712
675	RALBF_v3_1930	RALW3_v3_1050	CONV	NA	NA	NA	NA	NA	atpA	1542	membrane-bound ATP synthase, F1 sector, alpha-subunit	METABOLISM	C	Energy production and conversion	COG0056
2214	RALBF_v3_1929	RALW3_v3_1051	CONV	NA	NA	NA	NA	NA	atpG	876	membrane-bound ATP synthase, F1 sector, gamma-subunit	METABOLISM	C	Energy production and conversion	COG0224
836	RALBF_v3_1928	RALW3_v3_1052	CONV	NA	NA	NA	NA	NA	atpD	1410	F1 sector of membrane-bound ATP synthase, beta subunit	METABOLISM	C	Energy production and conversion	COG0055
3885	RALBF_v3_1927	RALW3_v3_1053	CONV	NA	NA	NA	NA	NA	atpC	417	membrane-bound ATP synthase, F1 sector, epsilon-subunit	METABOLISM	C	Energy production and conversion	COG0355
196	RALBF_v3_1926	RALW3_v3_1054	CONV	NA	NA	NA	NA	NA	-	2310	conserved exported protein of unknown function	CELLULAR PROCESSES AND SIGNALING	M	Cell wall/membrane/envelope biogenesis	COG0810
1369	RALBF_v3_1925	RALW3_v3_1055	CONV	NA	NA	NA	NA	NA	-	1143	conserved exported protein of unknown function	NA	NA	NA	NA
3675	RALBF_v3_1924	RALW3_v3_1056	CONV	NA	NA	NA	NA	NA	-	462	conserved protein of unknown function	POORLY CHARACTERIZED	R	General function prediction only	COG1832
1841	RALBF_v3_1923	RALW3_v3_1057	CONV	NA	NA	NA	NA	NA	aes	966	Esterase / lipase protein	METABOLISM	I	Lipid transport and metabolism	COG0657
1609	RALBF_v3_1921	RALW3_v3_1059	CONV	NA	NA	NA	NA	NA	pstS	1062	Phosphate-binding protein PstS	METABOLISM	P	Inorganic ion transport and metabolism	COG0226
3173	RALBF_v3_1919	RALW3_v3_1060	CONV	NA	NA	NA	NA	NA	gstB	609	Glutathione S-transferase GST-6.0	CELLULAR PROCESSES AND SIGNALING	O	Posttranslational modification, protein turnover, chaperones	COG0625
2174	RALBF_v3_1918	RALW3_v3_1061	CONV	NA	NA	NA	NA	NA	-	894	conserved protein of unknown function	INFORMATION STORAGE AND PROCESSING	K	Transcription	COG0583
2934	RALBF_v3_1917	RALW3_v3_1062	CONV	NA	NA	NA	NA	NA	-	648	conserved exported protein of unknown function	NA	NA	NA	NA
461	RALBF_v3_1916	RALW3_v3_1063	CONV	NA	NA	NA	NA	NA	-	1800	putative methyl-accepting chemotaxis I (Serine chemoreceptor) transmembrane protein	CELLULAR PROCESSES AND SIGNALING	N	Cell motility	COG0840
3957	RALBF_v3_1915	RALW3_v3_1064	CONV	NA	NA	NA	NA	NA	-	381	conserved protein of unknown function	NA	NA	NA	NA
4035	RALBF_v3_1914	RALW3_v3_1065	CONV	NA	NA	NA	NA	NA	-	348	conserved protein of unknown function	POORLY CHARACTERIZED	S	Function unknown	COG3791
3590	RALBF_v3_1912	RALW3_v3_1066	CONV	NA	NA	NA	NA	NA	-	477	conserved exported protein of unknown function	POORLY CHARACTERIZED	S	Function unknown	COG1917
1509	RALBF_v3_1911	RALW3_v3_1067	CONV	NA	NA	NA	NA	NA	hemE	1095	uroporphyrinogen decarboxylase	METABOLISM	H	Coenzyme transport and metabolism	COG0407
4719	RALBF_v3_1910	RALW3_v3_1068	CONV	NA	NA	NA	NA	NA	-	180	protein of unknown function	NA	NA	NA	NA
221	RALBF_v3_1908	RALW3_v3_1069	CONV	NA	NA	NA	NA	NA	priA	2307	Primosome factor n' (Replication factor y)	INFORMATION STORAGE AND PROCESSING	L	Replication, recombination and repair	COG1198
1211	RALBF_v3_1905	RALW3_v3_1072	CONV	NA	NA	NA	NA	NA	-	1224	conserved membrane protein of unknown function	METABOLISM	P	Inorganic ion transport and metabolism	COG0475
1360	RALBF_v3_1904	RALW3_v3_1073	CONV	NA	NA	NA	NA	NA	-	1134	putative enzyme	POORLY CHARACTERIZED	S	Function unknown	COG2170
330	RALBF_v3_1903	RALW3_v3_1075	CONV	NA	NA	NA	NA	NA	-	2034	putative oligopeptide transporter HI_0561	POORLY CHARACTERIZED	S	Function unknown	COG1297
130	RALBF_v3_1898	RALW3_v3_1081	CONV	NA	NA	NA	NA	NA	-	2721	Vgr-related protein	POORLY CHARACTERIZED	S	Function unknown	COG3501,COG4253
734	RALBF_v3_1896	RALW3_v3_1083	CONV	NA	NA	NA	NA	NA	-	1470	Virulence factor, pectin lyase fold protein	NA	NA	NA	NA
4158	RALBF_v3_1889	RALW3_v3_1090	CONV	NA	NA	NA	NA	NA	-	315	protein of unknown function	NA	NA	NA	NA
273	RALBF_v3_1886	RALW3_v3_1093	CONV	NA	NA	NA	NA	NA	rep	2118	DNA helicase and single-stranded DNA-dependent ATPase	INFORMATION STORAGE AND PROCESSING	L	Replication, recombination and repair	COG0210
4638	RALBF_v3_1885	RALW3_v3_1094	CONV	NA	NA	NA	NA	NA	-	198	protein of unknown function	NA	NA	NA	NA
1074	RALBF_v3_1875	RALW3_v3_1103	CONV	NA	NA	NA	NA	NA	ttuD	1305	HYDROXYPYRUVATE REDUCTASE OXIDOREDUCTASE PROTEIN; tartrate degradation	METABOLISM	G	Carbohydrate transport and metabolism	COG2379
2099	RALBF_v3_1874	RALW3_v3_1104	CONV	NA	NA	NA	NA	NA	glxR	912	tartronic semialdehyde reductase	METABOLISM	I	Lipid transport and metabolism	COG2084
2506	RALBF_v3_1873	RALW3_v3_1105	CONV	NA	NA	NA	NA	NA	hyi	783	hydroxypyruvate isomerase	METABOLISM	G	Carbohydrate transport and metabolism	COG3622
434	RALBF_v3_1872	RALW3_v3_1106	CONV	NA	NA	NA	NA	NA	gcl	1776	glyoxylate carboligase	POORLY CHARACTERIZED	R	General function prediction only	COG3960
2012	RALBF_v3_1870	RALW3_v3_1108	CONV	NA	NA	NA	NA	NA	-	912	putative transcriptional regulator, LysR family	INFORMATION STORAGE AND PROCESSING	K	Transcription	COG0583
4378	RALBF_v3_1869	RALW3_v3_1109	CONV	NA	NA	NA	NA	NA	relE	273	Cytotoxic translational repressor of toxin-antitoxin stability system protein	CELLULAR PROCESSES AND SIGNALING	D	Cell cycle control, cell division, chromosome partitioning	COG2026
4150	RALBF_v3_1868	RALW3_v3_1110	CONV	NA	NA	NA	NA	NA	-	333	Transcriptional regulator	INFORMATION STORAGE AND PROCESSING	K	Transcription	COG1396
3274	RALBF_v3_1867	RALW3_v3_1111	CONV	NA	NA	NA	NA	NA	-	588	Xaa-Pro dipeptidase	POORLY CHARACTERIZED	S	Function unknown	COG1739
2865	RALBF_v3_1866	RALW3_v3_1112	CONV	NA	NA	NA	NA	NA	gntR	690	Transcriptional regulator, GntR family	INFORMATION STORAGE AND PROCESSING	K	Transcription	COG1802
1011	RALBF_v3_1865	RALW3_v3_1113	CONV	NA	NA	NA	NA	NA	dctA	1341	C4-dicarboxylic acid, orotate and citrate transporter	METABOLISM	C	Energy production and conversion	COG1301
1644	RALBF_v3_1864	RALW3_v3_1114	CONV	NA	NA	NA	NA	NA	alc	1011	putative allantoicase	METABOLISM	F	Nucleotide transport and metabolism	COG4266
3375	RALBF_v3_1863	RALW3_v3_1115	CONV	NA	NA	NA	NA	NA	allA	543	ureidoglycolate hydrolase	METABOLISM	F	Nucleotide transport and metabolism	COG3194
1108	RALBF_v3_1862	RALW3_v3_1116	CONV	NA	NA	NA	NA	NA	argE	1275	N-acetylornithine deacetylase	METABOLISM	E	Amino acid transport and metabolism	COG0624
4091	RALBF_v3_1860	RALW3_v3_1118	CONV	NA	NA	NA	NA	NA	arsC	357	putative arsenate reductase	METABOLISM	P	Inorganic ion transport and metabolism	COG1393
2785	RALBF_v3_1858	RALW3_v3_1120	CONV	NA	NA	NA	NA	NA	-	696	conserved hypothetical protein	NA	NA	NA	NA
2942	RALBF_v3_1857	RALW3_v3_1121	CONV	NA	NA	NA	NA	NA	ycbL	657	putative enzyme	POORLY CHARACTERIZED	R	General function prediction only	COG0491
2838	RALBF_v3_1856	RALW3_v3_1122	CONV	NA	NA	NA	NA	NA	rlpA	708	Lipoprotein	CELLULAR PROCESSES AND SIGNALING	M	Cell wall/membrane/envelope biogenesis	COG0797
2196	RALBF_v3_1855	RALW3_v3_1123	CONV	NA	NA	NA	NA	NA	yraL	903	putative methyltransferase	POORLY CHARACTERIZED	R	General function prediction only	COG0313
3799	RALBF_v3_1854	RALW3_v3_1124	CONV	NA	NA	NA	NA	NA	yraN	426	conserved hypothetical protein	INFORMATION STORAGE AND PROCESSING	L	Replication, recombination and repair	COG0792
2161	RALBF_v3_1853	RALW3_v3_1125	CONV	NA	NA	NA	NA	NA	-	900	conserved protein of unknown function	POORLY CHARACTERIZED	R	General function prediction only	COG2823
4084	RALBF_v3_1852	RALW3_v3_1126	CONV	NA	NA	NA	NA	NA	-	351	conserved exported protein of unknown function	METABOLISM	C	Energy production and conversion	COG2863
1062	RALBF_v3_1851	RALW3_v3_1127	CONV	NA	NA	NA	NA	NA	fccB	1293	Sulfide dehydrogenase [flavocytochrome c] flavoprotein chain	POORLY CHARACTERIZED	R	General function prediction only	COG0446
2190	RALBF_v3_1850	RALW3_v3_1128	CONV	NA	NA	NA	NA	NA	eamA	897	cysteine and O-acetyl-L-serine efflux system	METABOLISM	E	Amino acid transport and metabolism	COG0697
4111	RALBF_v3_1849	RALW3_v3_1129	CONV	NA	NA	NA	NA	NA	-	348	Cytochrome c-551	METABOLISM	C	Energy production and conversion	COG4654
3611	RALBF_v3_1848	RALW3_v3_1130	CONV	NA	NA	NA	NA	NA	soxY	483	Sulfur oxidation protein	POORLY CHARACTERIZED	S	Function unknown	COG5501
4214	RALBF_v3_1847	RALW3_v3_1131	CONV	NA	NA	NA	NA	NA	-	312	thiosulphate binding protein, putative soxZ homolog	NA	NA	NA	NA
3712	RALBF_v3_1846	RALW3_v3_1132	CONV	NA	NA	NA	NA	NA	-	459	conserved exported protein of unknown function	POORLY CHARACTERIZED	S	Function unknown	COG1416
2393	RALBF_v3_1845	RALW3_v3_1133	CONV	NA	NA	NA	NA	NA	soxA	813	SoxAX cytochrome complex subunit A	NA	NA	NA	NA
3002	RALBF_v3_1844	RALW3_v3_1134	CONV	NA	NA	NA	NA	NA	-	642	Cytochrome c protein	NA	NA	NA	NA
3457	RALBF_v3_1843	RALW3_v3_1135	CONV	NA	NA	NA	NA	NA	-	519	putative disulfite reductase/thioredoxin, soxW homolog	METABOLISM	C	Energy production and conversion	COG0526
4261	RALBF_v3_1833	RALW3_v3_1139	CONV	NA	NA	NA	NA	NA	-	474	putative bacteriophage-related protein	NA	NA	NA	NA
4197	RALBF_v3_1832	RALW3_v3_1140	CONV	NA	NA	NA	NA	NA	-	375	putative bacteriophage-related protein	NA	NA	NA	NA
1027	RALBF_v3_1831	RALW3_v3_1141	CONV	NA	NA	NA	NA	NA	-	1389	putative site-specific resolvase protein	INFORMATION STORAGE AND PROCESSING	L	Replication, recombination and repair	COG1961
3856	RALBF_v3_1830	RALW3_v3_1142	CONV	NA	NA	NA	NA	NA	-	450	putative bacteriophage related protein	NA	NA	NA	NA
295	RALBF_v3_1828	RALW3_v3_1145	CONV	NA	NA	NA	NA	NA	-	2238	conserved protein of unknown function	NA	NA	NA	NA
3718	RALBF_v3_1827	RALW3_v3_1146	CONV	NA	NA	NA	NA	NA	-	462	Putative excisionase protein (fragment)	NA	NA	NA	NA
4627	RALBF_v3_1817	RALW3_v3_1158	CONV	NA	NA	NA	NA	NA	-	210	conserved protein of unknown function	CELLULAR PROCESSES AND SIGNALING	U	Intracellular trafficking, secretion, and vesicular transport	COG0653
880	RALBF_v3_1811	RALW3_v3_1162	CONV	NA	NA	NA	NA	NA	-	1404	putative Site-specific DNA-methyltransferase	INFORMATION STORAGE AND PROCESSING	L	Replication, recombination and repair	COG0863
3835	RALBF_v3_1805	RALW3_v3_1167	CONV	NA	NA	NA	NA	NA	-	474	conserved protein of unknown function	NA	NA	NA	NA
4495	RALBF_v3_1804	RALW3_v3_1168	CONV	NA	NA	NA	NA	NA	-	273	conserved protein of unknown function	NA	NA	NA	NA
3551	RALBF_v3_2980	RALW3_v3_1171	CONV	NA	NA	NA	NA	NA	-	510	Phage capside-related protein	CELLULAR PROCESSES AND SIGNALING	N	Cell motility	COG0840
3949	RALBF_v3_2981	RALW3_v3_1172	CONV	NA	NA	NA	NA	NA	-	393	conserved protein of unknown function	NA	NA	NA	NA
4560	RALBF_v3_2982	RALW3_v3_1173	CONV	NA	NA	NA	NA	NA	-	222	conserved protein of unknown function	NA	NA	NA	NA
652	RALBF_v3_2983	RALW3_v3_1174	CONV	NA	NA	NA	NA	NA	-	1539	putative bacteriophage-related protein	POORLY CHARACTERIZED	R	General function prediction only	COG5511
1171	RALBF_v3_2984	RALW3_v3_1175	CONV	NA	NA	NA	NA	NA	-	1251	Bacteriophage head-tail preconnector protein GP5	CELLULAR PROCESSES AND SIGNALING	O	Posttranslational modification, protein turnover, chaperones	COG0616
4009	RALBF_v3_2985	RALW3_v3_1176	CONV	NA	NA	NA	NA	NA	-	378	putative bacteriophage-related protein	NA	NA	NA	NA
1721	RALBF_v3_2986	RALW3_v3_1177	CONV	NA	NA	NA	NA	NA	-	1005	putative bacteriophage-related protein	NA	NA	NA	NA
4289	RALBF_v3_2987	RALW3_v3_1178	CONV	NA	NA	NA	NA	NA	-	303	conserved protein of unknown function	NA	NA	NA	NA
3747	RALBF_v3_2988	RALW3_v3_1179	CONV	NA	NA	NA	NA	NA	-	447	conserved protein of unknown function	NA	NA	NA	NA
2576	RALBF_v3_2989	RALW3_v3_1180	CONV	NA	NA	NA	NA	NA	-	774	conserved protein of unknown function	NA	NA	NA	NA
3966	RALBF_v3_2990	RALW3_v3_1181	CONV	NA	NA	NA	NA	NA	-	393	conserved protein of unknown function	NA	NA	NA	NA
4681	RALBF_v3_2991	RALW3_v3_1182	CONV	NA	NA	NA	NA	NA	-	192	conserved protein of unknown function	NA	NA	NA	NA
3043	RALBF_v3_2992	RALW3_v3_1183	CONV	NA	NA	NA	NA	NA	-	645	conserved protein of unknown function	METABOLISM	C	Energy production and conversion	COG2224
4321	RALBF_v3_2993	RALW3_v3_1184	CONV	NA	NA	NA	NA	NA	-	291	Histone-like nucleoid-structuring protein H-NS	POORLY CHARACTERIZED	R	General function prediction only	COG2916
4717	RALBF_v3_2996	RALW3_v3_1187	CONV	NA	NA	NA	NA	NA	-	177	conserved protein of unknown function	NA	NA	NA	NA
3914	RALBF_v3_2997	RALW3_v3_1188	CONV	NA	NA	NA	NA	NA	vapC	414	Ribonuclease VapC	POORLY CHARACTERIZED	R	General function prediction only	COG1487
4483	RALBF_v3_2998	RALW3_v3_1189	CONV	NA	NA	NA	NA	NA	-	252	conserved protein of unknown function	NA	NA	NA	NA
4033	RALBF_v3_1781	RALW3_v3_1191	CONV	NA	NA	NA	NA	NA	-	396	conserved protein of unknown function	NA	NA	NA	NA
64	RALBF_v3_1780	RALW3_v3_1192	CONV	NA	NA	NA	NA	NA	-	3588	Curculin-like (Mannose-binding) lectin protein	NA	NA	NA	NA
603	RALBF_v3_1776	RALW3_v3_1196	CONV	NA	NA	NA	NA	NA	-	1839	conserved protein of unknown function	NA	NA	NA	NA
4430	RALBF_v3_3010	RALW3_v3_1198	CONV	NA	NA	NA	NA	NA	-	291	conserved protein of unknown function	NA	NA	NA	NA
4337	RALBF_v3_3013	RALW3_v3_1201	CONV	NA	NA	NA	NA	NA	-	297	conserved protein of unknown function	NA	NA	NA	NA
4376	RALBF_v3_3014	RALW3_v3_1202	CONV	NA	NA	NA	NA	NA	-	339	conserved protein of unknown function	NA	NA	NA	NA
4537	RALBF_v3_1767	RALW3_v3_1204	CONV	NA	NA	NA	NA	NA	-	288	protein of unknown function	NA	NA	NA	NA
4725	RALBF_v3_1753	RALW3_v3_1221	CONV	NA	NA	NA	NA	NA	-	171	protein of unknown function	NA	NA	NA	NA
4342	RALBF_v3_1752	RALW3_v3_1222	CONV	NA	NA	NA	NA	NA	-	285	exported protein of unknown function	CELLULAR PROCESSES AND SIGNALING	M	Cell wall/membrane/envelope biogenesis	COG0766
3445	RALBF_v3_1751	RALW3_v3_1224	CONV	NA	NA	NA	NA	NA	-	510	conserved protein of unknown function	NA	NA	NA	NA
4258	RALBF_v3_1750	RALW3_v3_1226	CONV	NA	NA	NA	NA	NA	-	306	protein of unknown function	NA	NA	NA	NA
1820	RALBF_v3_1747	RALW3_v3_1230	CONV	NA	NA	NA	NA	NA	-	984	conserved exported protein of unknown function	NA	NA	NA	NA
4710	RALBF_v3_1748	RALW3_v3_1231	CONV	NA	NA	NA	NA	NA	-	177	protein of unknown function	NA	NA	NA	NA
4278	RALBF_v3_1745	RALW3_v3_1233	CONV	NA	NA	NA	NA	NA	-	294	protein of unknown function	NA	NA	NA	NA
3340	RALBF_v3_1743	RALW3_v3_1236	CONV	NA	NA	NA	NA	NA	cysC	555	Adenylyl-sulfate kinase	METABOLISM	P	Inorganic ion transport and metabolism	COG0529
2070	RALBF_v3_1742	RALW3_v3_1237	CONV	NA	NA	NA	NA	NA	-	903	Esterase/lipase/thioesterase protein	NA	NA	NA	NA
1317	RALBF_v3_1741	RALW3_v3_1238	CONV	NA	NA	NA	NA	NA	-	1164	Glycosyl transferase, family 9 protein	POORLY CHARACTERIZED	R	General function prediction only	COG0457
287	RALBF_v3_1740	RALW3_v3_1239	CONV	NA	NA	NA	NA	NA	-	2103	conserved protein of unknown function	POORLY CHARACTERIZED	R	General function prediction only	COG0457
97	RALBF_v3_1739	RALW3_v3_1240	CONV	NA	NA	NA	NA	NA	-	3027	Hemagglutinin-related autotransporter protein	POORLY CHARACTERIZED	S	Function unknown	COG4625
2861	RALBF_v3_1738	RALW3_v3_1241	CONV	NA	NA	NA	NA	NA	vsrD	699	Response regulator protein	INFORMATION STORAGE AND PROCESSING	K	Transcription	COG2197
354	RALBF_v3_1737	RALW3_v3_1242	CONV	NA	NA	NA	NA	NA	-	1932	Transmembrane sensor kinase vsrA transcription regulator protein	CELLULAR PROCESSES AND SIGNALING	T	Signal transduction mechanisms	COG4585
1373	RALBF_v3_1735	RALW3_v3_1243	CONV	NA	NA	NA	NA	NA	-	1143	putative methyltransferase, Methylase of polypeptide chain release factors	INFORMATION STORAGE AND PROCESSING	J	Translation, ribosomal structure and biogenesis	COG2890
1087	RALBF_v3_1734	RALW3_v3_1244	CONV	NA	NA	NA	NA	NA	-	1278	conserved exported protein of unknown function	POORLY CHARACTERIZED	R	General function prediction only	COG2081
2330	RALBF_v3_1733	RALW3_v3_1245	CONV	NA	NA	NA	NA	NA	-	837	conserved hypothetical protein; putative S-adenosyl-L-methionine-dependent methyltransferase	METABOLISM	Q	Secondary metabolites biosynthesis, transport and catabolism	COG0500
3782	RALBF_v3_1732	RALW3_v3_1246	CONV	NA	NA	NA	NA	NA	-	435	conserved exported protein of unknown function	NA	NA	NA	NA
3802	RALBF_v3_1731	RALW3_v3_1247	CONV	NA	NA	NA	NA	NA	-	423	conserved exported protein of unknown function	NA	NA	NA	NA
1257	RALBF_v3_1730	RALW3_v3_1248	CONV	NA	NA	NA	NA	NA	vgb	1182	Hydrolase protein	CELLULAR PROCESSES AND SIGNALING	V	Defense mechanisms	COG4257
3520	RALBF_v3_1727	RALW3_v3_1251	CONV	NA	NA	NA	NA	NA	-	489	conserved exported protein of unknown function	POORLY CHARACTERIZED	S	Function unknown	COG4922
3475	RALBF_v3_1720	RALW3_v3_1258	CONV	NA	NA	NA	NA	NA	-	504	conserved protein of unknown function	METABOLISM	E	Amino acid transport and metabolism	COG0346
4522	RALBF_v3_1719	RALW3_v3_1259	CONV	NA	NA	NA	NA	NA	-	225	conserved protein of unknown function	NA	NA	NA	NA
3824	RALBF_v3_1714	RALW3_v3_1264	CONV	NA	NA	NA	NA	NA	-	435	conserved exported protein of unknown function	NA	NA	NA	NA
2235	RALBF_v3_1713	RALW3_v3_1265	CONV	NA	NA	NA	NA	NA	-	864	conserved exported protein of unknown function	METABOLISM	C	Energy production and conversion	COG3474
4118	RALBF_v3_1712	RALW3_v3_1266	CONV	NA	NA	NA	NA	NA	-	342	Regulatory protein MunI (modular protein)	INFORMATION STORAGE AND PROCESSING	K	Transcription	COG1396
3901	RALBF_v3_1711	RALW3_v3_1267	CONV	NA	NA	NA	NA	NA	-	399	conserved protein of unknown function	NA	NA	NA	NA
1387	RALBF_v3_1710	RALW3_v3_1268	CONV	NA	NA	NA	NA	NA	-	1164	Leucine-, isoleucine-, valine-, threonine-, and alanine-binding protein	METABOLISM	E	Amino acid transport and metabolism	COG0683
3942	RALBF_v3_1709	RALW3_v3_1269	CONV	NA	NA	NA	NA	NA	-	390	conserved protein of unknown function	NA	NA	NA	NA
4100	RALBF_v3_1708	RALW3_v3_1270	CONV	NA	NA	NA	NA	NA	-	333	exported protein of unknown function	NA	NA	NA	NA
2167	RALBF_v3_1707	RALW3_v3_1271	CONV	NA	NA	NA	NA	NA	-	906	conserved protein of unknown function	NA	NA	NA	NA
906	RALBF_v3_1706	RALW3_v3_1272	CONV	NA	NA	NA	NA	NA	-	1374	Diguanylate cyclase	CELLULAR PROCESSES AND SIGNALING	T	Signal transduction mechanisms	COG2199
3179	RALBF_v3_1705	RALW3_v3_1273	CONV	NA	NA	NA	NA	NA	-	600	Transport protein	METABOLISM	I	Lipid transport and metabolism	COG0671
3312	RALBF_v3_1704	RALW3_v3_1274	CONV	NA	NA	NA	NA	NA	-	555	conserved exported protein of unknown function	NA	NA	NA	NA
3615	RALBF_v3_1702	RALW3_v3_1276	CONV	NA	NA	NA	NA	NA	ohrR	480	Organic hydroperoxide resistance transcriptional regulator, marr family	INFORMATION STORAGE AND PROCESSING	K	Transcription	COG1846
4496	RALBF_v3_1701	RALW3_v3_1277	CONV	NA	NA	NA	NA	NA	-	237	protein of unknown function	NA	NA	NA	NA
96	RALBF_v3_1699	RALW3_v3_1279	CONV	NA	NA	NA	NA	NA	ragA	2964	Polysaccharide transport system component protein	NA	NA	NA	NA
341	RALBF_v3_1698	RALW3_v3_1280	CONV	NA	NA	NA	NA	NA	cheD	1986	Methyl-accepting chemotaxis I	CELLULAR PROCESSES AND SIGNALING	N	Cell motility	COG0840
1926	RALBF_v3_1696	RALW3_v3_1281	CONV	NA	NA	NA	NA	NA	nicB	930	6-hydroxy-3-succinoylpyridine 3-monooxygenase HspA	POORLY CHARACTERIZED	S	Function unknown	COG1432
875	RALBF_v3_1686	RALW3_v3_1291	CONV	NA	NA	NA	NA	NA	eutB	1395	ethanolamine ammonia-lyase, large subunit, heavy chain	METABOLISM	E	Amino acid transport and metabolism	COG4303
2433	RALBF_v3_1685	RALW3_v3_1292	CONV	NA	NA	NA	NA	NA	eutC	813	Ethanolamine ammonia-lyase light chain	METABOLISM	E	Amino acid transport and metabolism	COG4302
737	RALBF_v3_1684	RALW3_v3_1293	CONV	NA	NA	NA	NA	NA	sbcB	1470	Exodeoxyribonuclease I	INFORMATION STORAGE AND PROCESSING	L	Replication, recombination and repair	COG2925
753	RALBF_v3_1681	RALW3_v3_1296	CONV	NA	NA	NA	NA	NA	mocR	1476	putative rhizopine catabolism regulatory protein MocR	METABOLISM	E	Amino acid transport and metabolism	COG1167
1019	RALBF_v3_1674	RALW3_v3_1303	CONV	NA	NA	NA	NA	NA	-	1287	putative transmembrane protein	NA	NA	NA	NA
1030	RALBF_v3_1673	RALW3_v3_1304	CONV	NA	NA	NA	NA	NA	-	1284	putative transmembrane protein	NA	NA	NA	NA
1279	RALBF_v3_1672	RALW3_v3_1306	CONV	NA	NA	NA	NA	NA	gspF	1212	fragment of General Secretory Pathway protein F, type II secretion system (part 1)	CELLULAR PROCESSES AND SIGNALING	N	Cell motility	COG1459
489	RALBF_v3_1671	RALW3_v3_1307	CONV	NA	NA	NA	NA	NA	-	1740	conserved membrane protein of unknown function	NA	NA	NA	NA
644	RALBF_v3_1670	RALW3_v3_1308	CONV	NA	NA	NA	NA	NA	gspE	1557	General Secretory Pathway E protein, ATPase component	CELLULAR PROCESSES AND SIGNALING	N	Cell motility	COG2804
186	RALBF_v3_1669	RALW3_v3_1309	CONV	NA	NA	NA	NA	NA	gspD	2430	General secretory pathway protein d	CELLULAR PROCESSES AND SIGNALING	N	Cell motility	COG1450
2376	RALBF_v3_1668	RALW3_v3_1310	CONV	NA	NA	NA	NA	NA	gspN	846	General secretory pathway protein n	NA	NA	NA	NA
3282	RALBF_v3_1667	RALW3_v3_1311	CONV	NA	NA	NA	NA	NA	gspM	579	General secretory pathway protein m	CELLULAR PROCESSES AND SIGNALING	U	Intracellular trafficking, secretion, and vesicular transport	COG3149
814	RALBF_v3_1666	RALW3_v3_1312	CONV	NA	NA	NA	NA	NA	gspL	1440	General secretory pathway protein l	NA	NA	NA	NA
1610	RALBF_v3_1665	RALW3_v3_1313	CONV	NA	NA	NA	NA	NA	gspK	1062	Type II secretion system protein K	CELLULAR PROCESSES AND SIGNALING	U	Intracellular trafficking, secretion, and vesicular transport	COG3156
2771	RALBF_v3_1664	RALW3_v3_1314	CONV	NA	NA	NA	NA	NA	gspJ	729	General secretory pathway protein j, type II secretion system	CELLULAR PROCESSES AND SIGNALING	U	Intracellular trafficking, secretion, and vesicular transport	COG4795
3911	RALBF_v3_1663	RALW3_v3_1315	CONV	NA	NA	NA	NA	NA	gspI	399	General Secretory Pathway protein I, type II secretion system	CELLULAR PROCESSES AND SIGNALING	N	Cell motility	COG2165
3677	RALBF_v3_1662	RALW3_v3_1316	CONV	NA	NA	NA	NA	NA	gspH	462	General secretory pathway H transmembrane protein	CELLULAR PROCESSES AND SIGNALING	N	Cell motility	COG2165
3618	RALBF_v3_1661	RALW3_v3_1317	CONV	NA	NA	NA	NA	NA	gspG	471	General Secretory Pathway protein G, type II secretion system	CELLULAR PROCESSES AND SIGNALING	N	Cell motility	COG2165
2909	RALBF_v3_1660	RALW3_v3_1318	CONV	NA	NA	NA	NA	NA	gspC	687	General secretion pathway related protein	INFORMATION STORAGE AND PROCESSING	K	Transcription	COG0086
3293	RALBF_v3_1659	RALW3_v3_1319	CONV	NA	NA	NA	NA	NA	-	564	conserved exported protein of unknown function	NA	NA	NA	NA
3572	RALBF_v3_1657	RALW3_v3_1321	CONV	NA	NA	NA	NA	NA	-	489	putative transcriptional regulator, AsnC/Lrp family	INFORMATION STORAGE AND PROCESSING	K	Transcription	COG1522
3917	RALBF_v3_1654	RALW3_v3_1325	CONV	NA	NA	NA	NA	NA	-	396	putative ketosteroid isomerase-like protein	POORLY CHARACTERIZED	S	Function unknown	COG4319
3548	RALBF_v3_1653	RALW3_v3_1326	CONV	NA	NA	NA	NA	NA	-	489	putative heme peroxidase / cupin, rmlc-type	NA	NA	NA	NA
3359	RALBF_v3_1651	RALW3_v3_1328	CONV	NA	NA	NA	NA	NA	kefF	549	glutathione-regulated potassium-efflux system ancillary protein KefF	POORLY CHARACTERIZED	R	General function prediction only	COG2249
390	RALBF_v3_1650	RALW3_v3_1329	CONV	NA	NA	NA	NA	NA	kefC	1899	potassium:proton antiporter	METABOLISM	P	Inorganic ion transport and metabolism	COG0475,COG1226
3790	RALBF_v3_1648	RALW3_v3_1330	CONV	NA	NA	NA	NA	NA	flgD	438	Basal-body rod modification protein flgd	NA	NA	NA	NA
4048	RALBF_v3_1647	RALW3_v3_1332	CONV	NA	NA	NA	NA	NA	-	366	conserved protein of unknown function	NA	NA	NA	NA
2189	RALBF_v3_1646	RALW3_v3_1334	CONV	NA	NA	NA	NA	NA	-	876	conserved protein of unknown function	NA	NA	NA	NA
1045	RALBF_v3_1645	RALW3_v3_1335	CONV	NA	NA	NA	NA	NA	cpg	1311	Carboxypeptidase G2	METABOLISM	E	Amino acid transport and metabolism	COG0624
1720	RALBF_v3_1642	RALW3_v3_1338	CONV	NA	NA	NA	NA	NA	bugT	1026	Protein BugT	POORLY CHARACTERIZED	S	Function unknown	COG3181
2822	RALBF_v3_1641	RALW3_v3_1339	CONV	NA	NA	NA	NA	NA	kdpE	705	DNA-binding response regulator in two-component regulatory system with KdpD	INFORMATION STORAGE AND PROCESSING	K	Transcription	COG0745
4212	RALBF_v3_1640	RALW3_v3_1340	CONV	NA	NA	NA	NA	NA	hip	312	High-potential iron-sulfur protein	NA	NA	NA	NA
3211	RALBF_v3_1639	RALW3_v3_1341	CONV	NA	NA	NA	NA	NA	-	588	conserved protein of unknown function	NA	NA	NA	NA
4135	RALBF_v3_1638	RALW3_v3_1342	CONV	NA	NA	NA	NA	NA	-	339	conserved protein of unknown function	NA	NA	NA	NA
3701	RALBF_v3_1637	RALW3_v3_1343	CONV	NA	NA	NA	NA	NA	-	435	protein of unknown function	NA	NA	NA	NA
4746	RALBF_v3_1635	RALW3_v3_1344	CONV	NA	NA	NA	NA	NA	-	174	conserved protein of unknown function	NA	NA	NA	NA
3054	RALBF_v3_1634	RALW3_v3_1345	CONV	NA	NA	NA	NA	NA	-	627	protein of unknown function	NA	NA	NA	NA
1934	RALBF_v3_1633	RALW3_v3_1346	CONV	NA	NA	NA	NA	NA	-	945	conserved protein of unknown function	NA	NA	NA	NA
4121	RALBF_v3_1632	RALW3_v3_1347	CONV	NA	NA	NA	NA	NA	-	348	conserved protein of unknown function	NA	NA	NA	NA
2243	RALBF_v3_1631	RALW3_v3_1348	CONV	NA	NA	NA	NA	NA	cycB	885	putative membrane bound protein, weak cytochrome c domains	METABOLISM	C	Energy production and conversion	COG3245
1375	RALBF_v3_1628	RALW3_v3_1351	CONV	NA	NA	NA	NA	NA	-	1140	conserved exported protein of unknown function	NA	NA	NA	NA
2401	RALBF_v3_1627	RALW3_v3_1352	CONV	NA	NA	NA	NA	NA	-	828	conserved protein of unknown function	INFORMATION STORAGE AND PROCESSING	K	Transcription	COG0789
2022	RALBF_v3_1626	RALW3_v3_1353	CONV	NA	NA	NA	NA	NA	-	897	conserved protein of unknown function	POORLY CHARACTERIZED	R	General function prediction only	COG3687
1586	RALBF_v3_1625	RALW3_v3_1354	CONV	NA	NA	NA	NA	NA	-	1056	B-ketoadipate enol-lactone hydrolase protein	POORLY CHARACTERIZED	R	General function prediction only	COG0596
2157	RALBF_v3_1624	RALW3_v3_1355	CONV	NA	NA	NA	NA	NA	sadH	891	putative oxidoreductase SadH	METABOLISM	I	Lipid transport and metabolism	COG1028
533	RALBF_v3_1623	RALW3_v3_1356	CONV	NA	NA	NA	NA	NA	trkA	1614	Monooxygenase protein	METABOLISM	P	Inorganic ion transport and metabolism	COG2072
98	RALBF_v3_1622	RALW3_v3_1357	CONV	NA	NA	NA	NA	NA	rcsC	3000	Sensor histidine kinase and response regulator hybrid	CELLULAR PROCESSES AND SIGNALING	T	Signal transduction mechanisms	COG2202,COG0642,COG0784
2957	RALBF_v3_1621	RALW3_v3_1358	CONV	NA	NA	NA	NA	NA	-	669	Response regulator protein (fragment)	INFORMATION STORAGE AND PROCESSING	K	Transcription	COG2197
1677	RALBF_v3_1620	RALW3_v3_1359	CONV	NA	NA	NA	NA	NA	-	1014	protein of unknown function	INFORMATION STORAGE AND PROCESSING	J	Translation, ribosomal structure and biogenesis	COG0532,COG0100
1351	RALBF_v3_1619	RALW3_v3_1360	CONV	NA	NA	NA	NA	NA	mmt	1161	Cation efflux protein	METABOLISM	P	Inorganic ion transport and metabolism	COG0053
897	RALBF_v3_1618	RALW3_v3_1361	CONV	NA	NA	NA	NA	NA	-	1359	conserved protein of unknown function	METABOLISM	C	Energy production and conversion	COG0243
2725	RALBF_v3_1613	RALW3_v3_1366	CONV	NA	NA	NA	NA	NA	-	717	Glutathione s-transferase protein (fragment)	NA	NA	NA	NA
1117	RALBF_v3_1612	RALW3_v3_1367	CONV	NA	NA	NA	NA	NA	ynfM	1278	Inner membrane transport protein YnfM	METABOLISM	E	Amino acid transport and metabolism	COG0477
237	RALBF_v3_1611	RALW3_v3_1368	CONV	NA	NA	NA	NA	NA	-	2280	Small-conductance mechanosensitive channel protein (fragment)	CELLULAR PROCESSES AND SIGNALING	M	Cell wall/membrane/envelope biogenesis	COG0668
2674	RALBF_v3_1610	RALW3_v3_1369	CONV	NA	NA	NA	NA	NA	-	735	conserved membrane protein of unknown function	POORLY CHARACTERIZED	S	Function unknown	COG3295
4625	RALBF_v3_1609	RALW3_v3_1370	CONV	NA	NA	NA	NA	NA	-	201	putative transcriptional regulator, XRE family	INFORMATION STORAGE AND PROCESSING	K	Transcription	COG1396
2742	RALBF_v3_1607	RALW3_v3_1372	CONV	NA	NA	NA	NA	NA	rstA	732	DNA-binding response regulator in two-component regulatory system with RstB	INFORMATION STORAGE AND PROCESSING	K	Transcription	COG0745
1036	RALBF_v3_1606	RALW3_v3_1373	CONV	NA	NA	NA	NA	NA	cpxA	1296	Sensory histidine kinase in two-component regulatory system with cpxr	CELLULAR PROCESSES AND SIGNALING	T	Signal transduction mechanisms	COG0642
2417	RALBF_v3_1605	RALW3_v3_1374	CONV	NA	NA	NA	NA	NA	araC	807	Transcriptional regulator, AraC family	INFORMATION STORAGE AND PROCESSING	K	Transcription	COG2207
1364	RALBF_v3_1604	RALW3_v3_1375	CONV	NA	NA	NA	NA	NA	-	1167	Leucine-, isoleucine-, valine-, threonine-, and alanine-binding protein	METABOLISM	E	Amino acid transport and metabolism	COG0683
1056	RALBF_v3_1602	RALW3_v3_1378	CONV	NA	NA	NA	NA	NA	citA	1290	Citrate-proton symporter	METABOLISM	E	Amino acid transport and metabolism	COG0477
1066	RALBF_v3_1601	RALW3_v3_1379	CONV	NA	NA	NA	NA	NA	manA	1269	Mannose-6-phosphate isomerase	METABOLISM	G	Carbohydrate transport and metabolism	COG2942
567	RALBF_v3_1600	RALW3_v3_1380	CONV	NA	NA	NA	NA	NA	opgD	1608	Glucans biosynthesis protein D 1	METABOLISM	P	Inorganic ion transport and metabolism	COG3131
4526	RALBF_v3_1599	RALW3_v3_1381	CONV	NA	NA	NA	NA	NA	mazE	234	Maze related signal transduction protein	CELLULAR PROCESSES AND SIGNALING	T	Signal transduction mechanisms	COG2336
3861	RALBF_v3_1598	RALW3_v3_1382	CONV	NA	NA	NA	NA	NA	vapC	414	Ribonuclease VapC	POORLY CHARACTERIZED	R	General function prediction only	COG5573
3108	RALBF_v3_1597	RALW3_v3_1383	CONV	NA	NA	NA	NA	NA	-	627	conserved protein of unknown function	POORLY CHARACTERIZED	S	Function unknown	COG3310
4698	RALBF_v3_0116	RALW3_v3_1401	CONV	NA	NA	NA	NA	NA	-	186	protein of unknown function	NA	NA	NA	NA
1252	RALBF_v3_1555	RALW3_v3_1406	CONV	NA	NA	NA	NA	NA	tufB	1191	protein chain elongation factor EF-Tu	INFORMATION STORAGE AND PROCESSING	J	Translation, ribosomal structure and biogenesis	COG0050
3985	RALBF_v3_1574	RALW3_v3_1407	CONV	NA	NA	NA	NA	NA	secE	381	preprotein translocase membrane subunit	CELLULAR PROCESSES AND SIGNALING	U	Intracellular trafficking, secretion, and vesicular transport	COG0690
3213	RALBF_v3_1573	RALW3_v3_1408	CONV	NA	NA	NA	NA	NA	nusG	585	transcription termination factor	INFORMATION STORAGE AND PROCESSING	K	Transcription	COG0250
3791	RALBF_v3_1572	RALW3_v3_1409	CONV	NA	NA	NA	NA	NA	rplK	432	50S ribosomal subunit protein L11, N-terminal believed to regulate RelA	INFORMATION STORAGE AND PROCESSING	J	Translation, ribosomal structure and biogenesis	COG0080
2879	RALBF_v3_1571	RALW3_v3_1410	CONV	NA	NA	NA	NA	NA	rplA	696	50S ribosomal subunit protein L1, regulates synthesis of L1 and L11	INFORMATION STORAGE AND PROCESSING	J	Translation, ribosomal structure and biogenesis	COG0081
3558	RALBF_v3_1570	RALW3_v3_1411	CONV	NA	NA	NA	NA	NA	rplJ	507	50S ribosomal subunit protein L10	INFORMATION STORAGE AND PROCESSING	J	Translation, ribosomal structure and biogenesis	COG0244
4051	RALBF_v3_1569	RALW3_v3_1412	CONV	NA	NA	NA	NA	NA	rplL	375	50S ribosomal subunit protein L7/L12	INFORMATION STORAGE AND PROCESSING	J	Translation, ribosomal structure and biogenesis	COG0222
38	RALBF_v3_1568	RALW3_v3_1413	CONV	NA	NA	NA	NA	NA	rpoB	4107	RNA polymerase, beta subunit	INFORMATION STORAGE AND PROCESSING	K	Transcription	COG0085
35	RALBF_v3_1567	RALW3_v3_1414	CONV	NA	NA	NA	NA	NA	rpoC	4230	RNA polymerase, beta prime subunit	INFORMATION STORAGE AND PROCESSING	K	Transcription	COG0086
421	RALBF_v3_1566	RALW3_v3_1415	CONV	NA	NA	NA	NA	NA	-	1842	conserved exported protein of unknown function	POORLY CHARACTERIZED	S	Function unknown	COG4685
2670	RALBF_v3_1565	RALW3_v3_1416	CONV	NA	NA	NA	NA	NA	yfaT	729	hypothetical protein	POORLY CHARACTERIZED	S	Function unknown	COG3234
28	RALBF_v3_1564	RALW3_v3_1417	CONV	NA	NA	NA	NA	NA	-	4782	conserved exported protein of unknown function	POORLY CHARACTERIZED	R	General function prediction only	COG2373
482	RALBF_v3_1563	RALW3_v3_1418	CONV	NA	NA	NA	NA	NA	yfaQ	1731	hypothetical protein	POORLY CHARACTERIZED	S	Function unknown	COG5445
2434	RALBF_v3_1562	RALW3_v3_1419	CONV	NA	NA	NA	NA	NA	-	804	conserved exported protein of unknown function	POORLY CHARACTERIZED	S	Function unknown	COG4676
2302	RALBF_v3_1561	RALW3_v3_1420	CONV	NA	NA	NA	NA	NA	yfaP	846	conserved hypothetical protein	POORLY CHARACTERIZED	S	Function unknown	COG4676
3240	RALBF_v3_1560	RALW3_v3_1421	CONV	NA	NA	NA	NA	NA	-	591	Sam (Or some other nucleotide) binding motif protein	METABOLISM	Q	Secondary metabolites biosynthesis, transport and catabolism	COG0500
359	RALBF_v3_1559	RALW3_v3_1422	CONV	NA	NA	NA	NA	NA	recQ	1914	ATP-dependent DNA helicase RecQ	INFORMATION STORAGE AND PROCESSING	L	Replication, recombination and repair	COG0514
3990	RALBF_v3_1558	RALW3_v3_1423	CONV	NA	NA	NA	NA	NA	rpsL	378	30S ribosomal subunit protein S12	INFORMATION STORAGE AND PROCESSING	J	Translation, ribosomal structure and biogenesis	COG0048
3627	RALBF_v3_1557	RALW3_v3_1424	CONV	NA	NA	NA	NA	NA	rpsG	471	30S ribosomal subunit protein S7, initiates assembly	INFORMATION STORAGE AND PROCESSING	J	Translation, ribosomal structure and biogenesis	COG0049
275	RALBF_v3_1556	RALW3_v3_1425	CONV	NA	NA	NA	NA	NA	fusA	2106	protein chain elongation factor EF-G, GTP-binding	INFORMATION STORAGE AND PROCESSING	J	Translation, ribosomal structure and biogenesis	COG0480
4213	RALBF_v3_1554	RALW3_v3_1427	CONV	NA	NA	NA	NA	NA	rpsJ	315	30S ribosomal subunit protein S10	INFORMATION STORAGE AND PROCESSING	J	Translation, ribosomal structure and biogenesis	COG0051
2991	RALBF_v3_1553	RALW3_v3_1428	CONV	NA	NA	NA	NA	NA	rplC	663	50S ribosomal subunit protein L3	INFORMATION STORAGE AND PROCESSING	J	Translation, ribosomal structure and biogenesis	COG0087
3111	RALBF_v3_1552	RALW3_v3_1429	CONV	NA	NA	NA	NA	NA	rplD	621	50S ribosomal subunit protein L4, regulates expression of S10 operon	INFORMATION STORAGE AND PROCESSING	J	Translation, ribosomal structure and biogenesis	COG0088
4225	RALBF_v3_1551	RALW3_v3_1430	CONV	NA	NA	NA	NA	NA	rplW	315	50S ribosomal subunit protein L23	INFORMATION STORAGE AND PROCESSING	J	Translation, ribosomal structure and biogenesis	COG0089
2345	RALBF_v3_1550	RALW3_v3_1431	CONV	NA	NA	NA	NA	NA	rplB	831	50S ribosomal subunit protein L2	INFORMATION STORAGE AND PROCESSING	J	Translation, ribosomal structure and biogenesis	COG0090
4370	RALBF_v3_1549	RALW3_v3_1432	CONV	NA	NA	NA	NA	NA	rpsS	276	30S ribosomal subunit protein S19	INFORMATION STORAGE AND PROCESSING	J	Translation, ribosomal structure and biogenesis	COG0185
4171	RALBF_v3_1548	RALW3_v3_1433	CONV	NA	NA	NA	NA	NA	rplV	330	50S ribosomal subunit protein L22	INFORMATION STORAGE AND PROCESSING	J	Translation, ribosomal structure and biogenesis	COG0091
2462	RALBF_v3_1547	RALW3_v3_1434	CONV	NA	NA	NA	NA	NA	rpsC	795	30S ribosomal subunit protein S3	INFORMATION STORAGE AND PROCESSING	J	Translation, ribosomal structure and biogenesis	COG0092
3838	RALBF_v3_1546	RALW3_v3_1435	CONV	NA	NA	NA	NA	NA	rplP	417	50S ribosomal subunit protein L16	INFORMATION STORAGE AND PROCESSING	J	Translation, ribosomal structure and biogenesis	COG0197
4658	RALBF_v3_1545	RALW3_v3_1436	CONV	NA	NA	NA	NA	NA	rpmC	195	50S ribosomal subunit protein L29	INFORMATION STORAGE AND PROCESSING	J	Translation, ribosomal structure and biogenesis	COG0255
4394	RALBF_v3_1544	RALW3_v3_1437	CONV	NA	NA	NA	NA	NA	rpsQ	270	30S ribosomal subunit protein S17	INFORMATION STORAGE AND PROCESSING	J	Translation, ribosomal structure and biogenesis	COG0186
4043	RALBF_v3_1543	RALW3_v3_1438	CONV	NA	NA	NA	NA	NA	rplN	369	50S ribosomal subunit protein L14	INFORMATION STORAGE AND PROCESSING	J	Translation, ribosomal structure and biogenesis	COG0093
4262	RALBF_v3_1542	RALW3_v3_1439	CONV	NA	NA	NA	NA	NA	rplX	309	50S ribosomal subunit protein L24	INFORMATION STORAGE AND PROCESSING	J	Translation, ribosomal structure and biogenesis	COG0198
3382	RALBF_v3_1541	RALW3_v3_1440	CONV	NA	NA	NA	NA	NA	rplE	543	50S ribosomal subunit protein L5	INFORMATION STORAGE AND PROCESSING	J	Translation, ribosomal structure and biogenesis	COG0094
4270	RALBF_v3_1540	RALW3_v3_1441	CONV	NA	NA	NA	NA	NA	rpsN	306	30S ribosomal subunit protein S14	INFORMATION STORAGE AND PROCESSING	J	Translation, ribosomal structure and biogenesis	COG0199
3930	RALBF_v3_1539	RALW3_v3_1442	CONV	NA	NA	NA	NA	NA	rpsH	396	30S ribosomal subunit protein S8	INFORMATION STORAGE AND PROCESSING	J	Translation, ribosomal structure and biogenesis	COG0096
3423	RALBF_v3_1538	RALW3_v3_1443	CONV	NA	NA	NA	NA	NA	rplF	534	50S ribosomal subunit protein L6	INFORMATION STORAGE AND PROCESSING	J	Translation, ribosomal structure and biogenesis	COG0097
4064	RALBF_v3_1537	RALW3_v3_1444	CONV	NA	NA	NA	NA	NA	rplR	366	50S ribosomal subunit protein L18	INFORMATION STORAGE AND PROCESSING	J	Translation, ribosomal structure and biogenesis	COG0256
3467	RALBF_v3_1536	RALW3_v3_1445	CONV	NA	NA	NA	NA	NA	rpsE	519	30S ribosomal subunit protein S5	INFORMATION STORAGE AND PROCESSING	J	Translation, ribosomal structure and biogenesis	COG0098
4702	RALBF_v3_1535	RALW3_v3_1446	CONV	NA	NA	NA	NA	NA	rpmD	183	50S ribosomal subunit protein L30	INFORMATION STORAGE AND PROCESSING	J	Translation, ribosomal structure and biogenesis	COG1841
3847	RALBF_v3_1534	RALW3_v3_1447	CONV	NA	NA	NA	NA	NA	rplO	432	50S ribosomal subunit protein L15	INFORMATION STORAGE AND PROCESSING	J	Translation, ribosomal structure and biogenesis	COG0200
946	RALBF_v3_1533	RALW3_v3_1448	CONV	NA	NA	NA	NA	NA	secY	1347	preprotein translocase, membrane component, transport across inner membrane (General Secretory Pathway)	CELLULAR PROCESSES AND SIGNALING	U	Intracellular trafficking, secretion, and vesicular transport	COG0201
4649	RALBF_v3_1532	RALW3_v3_1449	CONV	NA	NA	NA	NA	NA	infA	219	Translation initiation factor IF-1	INFORMATION STORAGE AND PROCESSING	J	Translation, ribosomal structure and biogenesis	COG0361
4031	RALBF_v3_1530	RALW3_v3_1451	CONV	NA	NA	NA	NA	NA	rpsM	366	30S ribosomal subunit protein S13	INFORMATION STORAGE AND PROCESSING	J	Translation, ribosomal structure and biogenesis	COG0099
3902	RALBF_v3_1529	RALW3_v3_1452	CONV	NA	NA	NA	NA	NA	rpsK	402	30S ribosomal subunit protein S11	INFORMATION STORAGE AND PROCESSING	J	Translation, ribosomal structure and biogenesis	COG0100
3118	RALBF_v3_1528	RALW3_v3_1453	CONV	NA	NA	NA	NA	NA	rpsD	624	30S ribosomal subunit protein S4	INFORMATION STORAGE AND PROCESSING	J	Translation, ribosomal structure and biogenesis	COG0522
4687	RALBF_v3_1527	RALW3_v3_1454	CONV	NA	NA	NA	NA	NA	-	180	protein of unknown function	NA	NA	NA	NA
1850	RALBF_v3_1526	RALW3_v3_1455	CONV	NA	NA	NA	NA	NA	rpoA	981	RNA polymerase, alpha subunit; RNA polymerase alpha chain family	INFORMATION STORAGE AND PROCESSING	K	Transcription	COG0202
3923	RALBF_v3_1525	RALW3_v3_1456	CONV	NA	NA	NA	NA	NA	rplQ	399	50S ribosomal subunit protein L17	INFORMATION STORAGE AND PROCESSING	J	Translation, ribosomal structure and biogenesis	COG0203
4654	RALBF_v3_1524	RALW3_v3_1457	CONV	NA	NA	NA	NA	NA	-	189	protein of unknown function	NA	NA	NA	NA
4132	RALBF_v3_1523	RALW3_v3_1458	CONV	NA	NA	NA	NA	NA	cutA	339	Periplasmic divalent cation tolerance protein	METABOLISM	P	Inorganic ion transport and metabolism	COG1324
420	RALBF_v3_1522	RALW3_v3_1459	CONV	NA	NA	NA	NA	NA	dsbD	1839	Thiol:disulfide interchange protein DsbD	METABOLISM	C	Energy production and conversion	COG4232
1758	RALBF_v3_1521	RALW3_v3_1460	CONV	NA	NA	NA	NA	NA	hemB	996	5-aminolevulinate dehydratase (porphobilinogen synthase)	METABOLISM	H	Coenzyme transport and metabolism	COG0113
2795	RALBF_v3_1520	RALW3_v3_1461	CONV	NA	NA	NA	NA	NA	engB	702	putative GTP-binding protein EngB	POORLY CHARACTERIZED	R	General function prediction only	COG0218
2953	RALBF_v3_1519	RALW3_v3_1462	CONV	NA	NA	NA	NA	NA	-	660	Oxidoreductase cytochrome c-type protein	METABOLISM	C	Energy production and conversion	COG2863
254	RALBF_v3_1518	RALW3_v3_1463	CONV	NA	NA	NA	NA	NA	-	2184	Cytochrome c biogenesis protein	CELLULAR PROCESSES AND SIGNALING	O	Posttranslational modification, protein turnover, chaperones	COG1333
1250	RALBF_v3_1517	RALW3_v3_1464	CONV	NA	NA	NA	NA	NA	-	1188	putative CYTOCHROME C-TYPE BIOGENESIS TRANSMEMBRANE PROTEIN	CELLULAR PROCESSES AND SIGNALING	O	Posttranslational modification, protein turnover, chaperones	COG0755
3741	RALBF_v3_1515	RALW3_v3_1465	CONV	NA	NA	NA	NA	NA	-	432	ATP/GTP binding protein	POORLY CHARACTERIZED	S	Function unknown	COG4315
3414	RALBF_v3_1514	RALW3_v3_1466	CONV	NA	NA	NA	NA	NA	-	537	Rna polymerase sigma-e factor (Sigma-24) protein	INFORMATION STORAGE AND PROCESSING	K	Transcription	COG1595
2261	RALBF_v3_1513	RALW3_v3_1467	CONV	NA	NA	NA	NA	NA	-	861	Transmembrane transcriptional regulator (Anti-sigma factor) protein	INFORMATION STORAGE AND PROCESSING	K	Transcription	COG5662
1693	RALBF_v3_1512	RALW3_v3_1468	CONV	NA	NA	NA	NA	NA	yedY	996	exported heme-molybdoenzyme molybdopterin-containing subunit YedY; TAT export	POORLY CHARACTERIZED	R	General function prediction only	COG2041
2954	RALBF_v3_1511	RALW3_v3_1469	CONV	NA	NA	NA	NA	NA	yedZ	654	Sulfoxide reductase heme-binding subunit YedZ	POORLY CHARACTERIZED	S	Function unknown	COG2717
4544	RALBF_v3_1509	RALW3_v3_1471	CONV	NA	NA	NA	NA	NA	-	231	conserved exported protein of unknown function	NA	NA	NA	NA
4126	RALBF_v3_1508	RALW3_v3_1472	CONV	NA	NA	NA	NA	NA	cyaY	342	Protein CyaY	METABOLISM	P	Inorganic ion transport and metabolism	COG1965
176	RALBF_v3_1506	RALW3_v3_1474	CONV	NA	NA	NA	NA	NA	mrcA	2409	Penicillin-binding protein 1A [Includes: Penicillin-insensitive transglycosylase ; Penicillin-sensitive transpeptidase]	CELLULAR PROCESSES AND SIGNALING	M	Cell wall/membrane/envelope biogenesis	COG5009
1587	RALBF_v3_1504	RALW3_v3_1475	CONV	NA	NA	NA	NA	NA	pilM	1071	Fimbrial typa-4 assembly protein	CELLULAR PROCESSES AND SIGNALING	N	Cell motility	COG4972
3087	RALBF_v3_1503	RALW3_v3_1476	CONV	NA	NA	NA	NA	NA	pilN	633	Fimbrial type-4 assembly transmembrane protein	CELLULAR PROCESSES AND SIGNALING	N	Cell motility	COG3166
2986	RALBF_v3_1502	RALW3_v3_1477	CONV	NA	NA	NA	NA	NA	pilO	660	fimbrial type-4 assembly transmembrane protein	CELLULAR PROCESSES AND SIGNALING	N	Cell motility	COG3167
3354	RALBF_v3_1501	RALW3_v3_1478	CONV	NA	NA	NA	NA	NA	pilP	546	fimbrial type-4 assembly lipoprotein	CELLULAR PROCESSES AND SIGNALING	N	Cell motility	COG3168
277	RALBF_v3_1500	RALW3_v3_1479	CONV	NA	NA	NA	NA	NA	pilQ	2142	fimbrial type-4 assembly protein	CELLULAR PROCESSES AND SIGNALING	U	Intracellular trafficking, secretion, and vesicular transport	COG4796
3389	RALBF_v3_1499	RALW3_v3_1480	CONV	NA	NA	NA	NA	NA	aroK	573	shikimate kinase I	METABOLISM	E	Amino acid transport and metabolism	COG0703
1493	RALBF_v3_1498	RALW3_v3_1481	CONV	NA	NA	NA	NA	NA	aroB	1107	3-dehydroquinate synthase	METABOLISM	E	Amino acid transport and metabolism	COG0337
1308	RALBF_v3_1497	RALW3_v3_1482	CONV	NA	NA	NA	NA	NA	dgt	1164	deoxyguanosine triphosphate triphosphohydrolase	METABOLISM	F	Nucleotide transport and metabolism	COG0232
2363	RALBF_v3_1490	RALW3_v3_1488	CONV	NA	NA	NA	NA	NA	yrbF	840	toluene transporter subunit: ATP-binding component of ABC superfamily	METABOLISM	Q	Secondary metabolites biosynthesis, transport and catabolism	COG1127
2631	RALBF_v3_1489	RALW3_v3_1489	CONV	NA	NA	NA	NA	NA	yrbE	768	toluene transporter subunit: membrane component of ABC superfamily	METABOLISM	Q	Secondary metabolites biosynthesis, transport and catabolism	COG0767
3484	RALBF_v3_1488	RALW3_v3_1490	CONV	NA	NA	NA	NA	NA	yrbD	519	toluene transporter subunit: membrane component of ABC superfamily	METABOLISM	Q	Secondary metabolites biosynthesis, transport and catabolism	COG1463
2437	RALBF_v3_1487	RALW3_v3_1491	CONV	NA	NA	NA	NA	NA	vacJ	810	Lipoprotein (VACJ) transmembrane	CELLULAR PROCESSES AND SIGNALING	M	Cell wall/membrane/envelope biogenesis	COG2853
3063	RALBF_v3_1486	RALW3_v3_1492	CONV	NA	NA	NA	NA	NA	-	636	conserved exported protein of unknown function	METABOLISM	Q	Secondary metabolites biosynthesis, transport and catabolism	COG2854
4241	RALBF_v3_1485	RALW3_v3_1493	CONV	NA	NA	NA	NA	NA	-	315	conserved protein of unknown function	POORLY CHARACTERIZED	R	General function prediction only	COG3113
1916	RALBF_v3_1484	RALW3_v3_1494	CONV	NA	NA	NA	NA	NA	-	957	putative ABC transporter, atp_binding component	CELLULAR PROCESSES AND SIGNALING	V	Defense mechanisms	COG1131
2479	RALBF_v3_1483	RALW3_v3_1495	CONV	NA	NA	NA	NA	NA	-	789	putative ABC transporter, membrane component	CELLULAR PROCESSES AND SIGNALING	V	Defense mechanisms	COG0842
4493	RALBF_v3_1482	RALW3_v3_1496	CONV	NA	NA	NA	NA	NA	-	237	putative transcriptional regulator, BolA family	INFORMATION STORAGE AND PROCESSING	K	Transcription	COG5007
944	RALBF_v3_1481	RALW3_v3_1497	CONV	NA	NA	NA	NA	NA	murA	1356	UDP-N-acetylglucosamine 1-carboxyvinyltransferase (Enoylpyruvate transferase) (UDP-N-acetylglucosamine enolpyruvyl transferase) (EPT)	CELLULAR PROCESSES AND SIGNALING	M	Cell wall/membrane/envelope biogenesis	COG0766
2848	RALBF_v3_1480	RALW3_v3_1498	CONV	NA	NA	NA	NA	NA	hisG	702	hetero-octameric ATP phosphoribosyl transferase, ATP phosphoribosyltransferase subunit	METABOLISM	E	Amino acid transport and metabolism	COG0040
993	RALBF_v3_1479	RALW3_v3_1499	CONV	NA	NA	NA	NA	NA	hisD	1329	HISTIDINOL DEHYDROGENASE OXIDOREDUCTASE PROTEIN	METABOLISM	E	Amino acid transport and metabolism	COG0141
1414	RALBF_v3_1478	RALW3_v3_1500	CONV	NA	NA	NA	NA	NA	hisC	1131	Histidinol-phosphate aminotransferase 1	METABOLISM	E	Amino acid transport and metabolism	COG0079
3218	RALBF_v3_1477	RALW3_v3_1501	CONV	NA	NA	NA	NA	NA	hisB	591	IMIDAZOLEGLYCEROL-PHOSPHATE DEHYDRATASE	METABOLISM	E	Amino acid transport and metabolism	COG0131
3162	RALBF_v3_1476	RALW3_v3_1502	CONV	NA	NA	NA	NA	NA	-	624	conserved hypothetical protein; putative antibiotic resistance protein MarC family	CELLULAR PROCESSES AND SIGNALING	U	Intracellular trafficking, secretion, and vesicular transport	COG2095
2931	RALBF_v3_1475	RALW3_v3_1503	CONV	NA	NA	NA	NA	NA	hisH	654	Imidazole glycerol phosphate synthase subunit HisH	METABOLISM	E	Amino acid transport and metabolism	COG0118
2676	RALBF_v3_1474	RALW3_v3_1504	CONV	NA	NA	NA	NA	NA	hisA	744	N-(5'-phospho-L-ribosyl-formimino)-5-amino-1-(5' -phosphoribosyl)-4-imidazolecarboxamide isomerase	METABOLISM	E	Amino acid transport and metabolism	COG0106
4013	RALBF_v3_1471	RALW3_v3_1507	CONV	NA	NA	NA	NA	NA	hisIE	375	fragment of bifunctional protein [Includes: phosphoribosyl-AMP cyclohydrolase; phosphoribosyl-ATP pyrophosphatase] (part 2)	METABOLISM	E	Amino acid transport and metabolism	COG0140
3974	RALBF_v3_1470	RALW3_v3_1508	CONV	NA	NA	NA	NA	NA	-	375	conserved protein of unknown function	POORLY CHARACTERIZED	S	Function unknown	COG3671
4439	RALBF_v3_1469	RALW3_v3_1509	CONV	NA	NA	NA	NA	NA	tatA	258	Sec-independent protein translocase protein TatA	CELLULAR PROCESSES AND SIGNALING	U	Intracellular trafficking, secretion, and vesicular transport	COG1826
3440	RALBF_v3_1468	RALW3_v3_1510	CONV	NA	NA	NA	NA	NA	tatB	519	Sec-independent protein translocase protein TatB	CELLULAR PROCESSES AND SIGNALING	U	Intracellular trafficking, secretion, and vesicular transport	COG1826
2470	RALBF_v3_1467	RALW3_v3_1511	CONV	NA	NA	NA	NA	NA	tatC	798	twin-arginine translocase subunit, sec-independent protein export	CELLULAR PROCESSES AND SIGNALING	U	Intracellular trafficking, secretion, and vesicular transport	COG0805
1552	RALBF_v3_1466	RALW3_v3_1512	CONV	NA	NA	NA	NA	NA	-	1077	sn-glycerol-3-phosphate transport ATP-binding protein	METABOLISM	E	Amino acid transport and metabolism	COG3842
424	RALBF_v3_1465	RALW3_v3_1513	CONV	NA	NA	NA	NA	NA	-	1812	Thiosulfate ABC transporter membrane component	METABOLISM	P	Inorganic ion transport and metabolism	COG1178
1464	RALBF_v3_1464	RALW3_v3_1514	CONV	NA	NA	NA	NA	NA	afuA	1104	Periplasmic iron-binding protein	METABOLISM	P	Inorganic ion transport and metabolism	COG1840
729	RALBF_v3_1463	RALW3_v3_1515	CONV	NA	NA	NA	NA	NA	-	1512	Sensory histidine kinase	CELLULAR PROCESSES AND SIGNALING	T	Signal transduction mechanisms	COG0642
2851	RALBF_v3_1462	RALW3_v3_1516	CONV	NA	NA	NA	NA	NA	tctD	708	Transcriptional regulatory protein tctD	INFORMATION STORAGE AND PROCESSING	K	Transcription	COG0745
1212	RALBF_v3_1461	RALW3_v3_1517	CONV	NA	NA	NA	NA	NA	-	1203	Iron(III)-binding protein	METABOLISM	P	Inorganic ion transport and metabolism	COG1840
1433	RALBF_v3_1460	RALW3_v3_1518	CONV	NA	NA	NA	NA	NA	-	1128	Porin protein	CELLULAR PROCESSES AND SIGNALING	M	Cell wall/membrane/envelope biogenesis	COG3203
1232	RALBF_v3_1459	RALW3_v3_1519	CONV	NA	NA	NA	NA	NA	-	1212	membrane associated serine endoprotease	CELLULAR PROCESSES AND SIGNALING	O	Posttranslational modification, protein turnover, chaperones	COG0265
2654	RALBF_v3_1458	RALW3_v3_1520	CONV	NA	NA	NA	NA	NA	ybgI	747	conserved hypothetical protein; putative metal-binding protein	POORLY CHARACTERIZED	S	Function unknown	COG0327
3832	RALBF_v3_1457	RALW3_v3_1521	CONV	NA	NA	NA	NA	NA	mscL	426	Large-conductance mechanosensitive channel	CELLULAR PROCESSES AND SIGNALING	M	Cell wall/membrane/envelope biogenesis	COG1970
3140	RALBF_v3_1456	RALW3_v3_1522	CONV	NA	NA	NA	NA	NA	petA	609	CYTOCHROME bC1 complex (ubiquinol:ferricytochrome c oxidoreductase), , Rieske iron-sulfur subunit	METABOLISM	C	Energy production and conversion	COG0723
801	RALBF_v3_1455	RALW3_v3_1523	CONV	NA	NA	NA	NA	NA	petB	1404	CYTOCHROME bC1 complex (ubiquinol:ferricytochrome c oxidoreductase), transmembrane subunit	METABOLISM	C	Energy production and conversion	COG1290
2612	RALBF_v3_1454	RALW3_v3_1524	CONV	NA	NA	NA	NA	NA	petC	747	Cytochrome c1	METABOLISM	C	Energy production and conversion	COG2857
3114	RALBF_v3_1453	RALW3_v3_1525	CONV	NA	NA	NA	NA	NA	sspA	612	stringent starvation protein A, regulator of transcription	CELLULAR PROCESSES AND SIGNALING	O	Posttranslational modification, protein turnover, chaperones	COG0625
3495	RALBF_v3_1452	RALW3_v3_1526	CONV	NA	NA	NA	NA	NA	sspB	501	Stringent starvation protein b	POORLY CHARACTERIZED	R	General function prediction only	COG2969
2213	RALBF_v3_1451	RALW3_v3_1527	CONV	NA	NA	NA	NA	NA	-	888	Transcriptional regulator of glycine cleavage system operon, lysr family	INFORMATION STORAGE AND PROCESSING	K	Transcription	COG0583
2541	RALBF_v3_1450	RALW3_v3_1528	CONV	NA	NA	NA	NA	NA	-	780	putative hydrolases or acyltransferases (Alpha/beta hydrolase superfamily)	POORLY CHARACTERIZED	R	General function prediction only	COG0596
4575	RALBF_v3_1449	RALW3_v3_1529	CONV	NA	NA	NA	NA	NA	-	213	protein of unknown function	NA	NA	NA	NA
2557	RALBF_v3_mp1733	RALW3_v3_1530	CONV	NA	NA	NA	NA	NA	-	789	transposase, IS21 family	INFORMATION STORAGE AND PROCESSING	L	Replication, recombination and repair	COG1484
284	RALBF_v3_1446	RALW3_v3_1533	CONV	NA	NA	NA	NA	NA	cirA	2100	Outer membrane heme receptor	METABOLISM	P	Inorganic ion transport and metabolism	COG1629
399	RALBF_v3_1445	RALW3_v3_1534	CONV	NA	NA	NA	NA	NA	ggt	1875	Gamma-glutamyltransferase	METABOLISM	E	Amino acid transport and metabolism	COG0405
191	RALBF_v3_1444	RALW3_v3_1535	CONV	NA	NA	NA	NA	NA	fhuA	2385	Tonb-dependent siderophore receptor ferrichrome-iron receptor	METABOLISM	P	Inorganic ion transport and metabolism	COG1629
2741	RALBF_v3_1443	RALW3_v3_1536	CONV	NA	NA	NA	NA	NA	-	723	protein of unknown function	NA	NA	NA	NA
2414	RALBF_v3_1442	RALW3_v3_1537	CONV	NA	NA	NA	NA	NA	fecR	825	putative iron transport-sensory transduction protein (FecR)	METABOLISM	P	Inorganic ion transport and metabolism	COG3712
3308	RALBF_v3_1441	RALW3_v3_1538	CONV	NA	NA	NA	NA	NA	rpoE	558	Extracytoplasmic function sigma factor (Iron-regulated) protein	INFORMATION STORAGE AND PROCESSING	K	Transcription	COG1595
4312	RALBF_v3_1440	RALW3_v3_1539	CONV	NA	NA	NA	NA	NA	-	270	protein of unknown function	NA	NA	NA	NA
1668	RALBF_v3_1439	RALW3_v3_1540	CONV	NA	NA	NA	NA	NA	cyoA	1017	Cytochrome bo(3) ubiquinol oxidase subunit 2	METABOLISM	C	Energy production and conversion	COG1622
3994	RALBF_v3_1436	RALW3_v3_1543	CONV	NA	NA	NA	NA	NA	cyoD	369	cytochrome o ubiquinol oxidase subunit IV	METABOLISM	C	Energy production and conversion	COG3125
453	RALBF_v3_1435	RALW3_v3_1544	CONV	NA	NA	NA	NA	NA	yjjK	1770	fused putative transporter subunits of ABC superfamily: ATP-binding components	POORLY CHARACTERIZED	R	General function prediction only	COG0488
4518	RALBF_v3_1434	RALW3_v3_1545	CONV	NA	NA	NA	NA	NA	-	228	conserved protein of unknown function	POORLY CHARACTERIZED	S	Function unknown	COG3369
3506	RALBF_v3_1433	RALW3_v3_1546	CONV	NA	NA	NA	NA	NA	-	489	conserved protein of unknown function	POORLY CHARACTERIZED	S	Function unknown	COG2606
147	RALBF_v3_1431	RALW3_v3_1548	CONV	NA	NA	NA	NA	NA	mdoH	2589	glucan biosynthesis: glycosyl transferase	CELLULAR PROCESSES AND SIGNALING	M	Cell wall/membrane/envelope biogenesis	COG2943
643	RALBF_v3_1430	RALW3_v3_1549	CONV	NA	NA	NA	NA	NA	mdoG	1527	glucan biosynthesis protein, periplasmic	METABOLISM	P	Inorganic ion transport and metabolism	COG3131
3931	RALBF_v3_1429	RALW3_v3_1550	CONV	NA	NA	NA	NA	NA	-	387	protein of unknown function	NA	NA	NA	NA
2774	RALBF_v3_1428	RALW3_v3_1551	CONV	NA	NA	NA	NA	NA	-	720	conserved exported protein of unknown function	METABOLISM	C	Energy production and conversion	COG0508
3045	RALBF_v3_1426	RALW3_v3_1553	CONV	NA	NA	NA	NA	NA	ubiX	645	3-octaprenyl-4-hydroxybenzoate carboxy-lyase	METABOLISM	H	Coenzyme transport and metabolism	COG0163
4188	RALBF_v3_1425	RALW3_v3_1554	CONV	NA	NA	NA	NA	NA	-	312	conserved hypothetical protein; putative monothiol glutaredoxin	CELLULAR PROCESSES AND SIGNALING	O	Posttranslational modification, protein turnover, chaperones	COG0278
2061	RALBF_v3_1424	RALW3_v3_1555	CONV	NA	NA	NA	NA	NA	prmC	930	N5-glutamine methyltransferase, modifies release factors RF-1 and RF-2	INFORMATION STORAGE AND PROCESSING	J	Translation, ribosomal structure and biogenesis	COG2890
4143	RALBF_v3_1423	RALW3_v3_1556	CONV	NA	NA	NA	NA	NA	-	345	conserved exported protein of unknown function	CELLULAR PROCESSES AND SIGNALING	N	Cell motility	COG0840
1568	RALBF_v3_1422	RALW3_v3_1557	CONV	NA	NA	NA	NA	NA	prfA	1071	peptide chain release factor RF-1	INFORMATION STORAGE AND PROCESSING	J	Translation, ribosomal structure and biogenesis	COG0216
1024	RALBF_v3_1421	RALW3_v3_1558	CONV	NA	NA	NA	NA	NA	hemA	1308	glutamyl tRNA reductase	METABOLISM	H	Coenzyme transport and metabolism	COG0373
4502	RALBF_v3_1420	RALW3_v3_1559	CONV	NA	NA	NA	NA	NA	-	243	conserved membrane protein of unknown function	POORLY CHARACTERIZED	S	Function unknown	COG2261
1523	RALBF_v3_1419	RALW3_v3_1560	CONV	NA	NA	NA	NA	NA	-	1095	putative GTP-binding protein	INFORMATION STORAGE AND PROCESSING	J	Translation, ribosomal structure and biogenesis	COG0012
3231	RALBF_v3_1418	RALW3_v3_1561	CONV	NA	NA	NA	NA	NA	-	585	protein of unknown function	NA	NA	NA	NA
3436	RALBF_v3_1415	RALW3_v3_1564	CONV	NA	NA	NA	NA	NA	mltE	513	Lytic transglycosylase, catalytic protein	CELLULAR PROCESSES AND SIGNALING	M	Cell wall/membrane/envelope biogenesis	COG0741
1065	RALBF_v3_1412	RALW3_v3_1567	CONV	NA	NA	NA	NA	NA	ubiF	1287	2-octaprenyl-3-methyl-6-methoxy-1,4-benzoquinol oxygenase	METABOLISM	C	Energy production and conversion	COG0654
2653	RALBF_v3_1411	RALW3_v3_1568	CONV	NA	NA	NA	NA	NA	dsbC	747	putative thiol:disulfide interchange protein DsbC	CELLULAR PROCESSES AND SIGNALING	O	Posttranslational modification, protein turnover, chaperones	COG1651
1733	RALBF_v3_1410	RALW3_v3_1569	CONV	NA	NA	NA	NA	NA	yhdH	1017	putative oxidoreductase, Zn-dependent and NAD(P)-binding	METABOLISM	C	Energy production and conversion	COG0604
367	RALBF_v3_1409	RALW3_v3_1570	CONV	NA	NA	NA	NA	NA	-	1908	conserved protein of unknown function	POORLY CHARACTERIZED	R	General function prediction only	COG3975
247	RALBF_v3_1408	RALW3_v3_1571	CONV	NA	NA	NA	NA	NA	-	2214	Integral membrane protein	POORLY CHARACTERIZED	S	Function unknown	COG1289
4288	RALBF_v3_1406	RALW3_v3_1573	CONV	NA	NA	NA	NA	NA	-	300	conserved exported protein of unknown function	CELLULAR PROCESSES AND SIGNALING	D	Cell cycle control, cell division, chromosome partitioning	COG0772
4392	RALBF_v3_1405	RALW3_v3_1575	CONV	NA	NA	NA	NA	NA	-	264	conserved protein of unknown function	NA	NA	NA	NA
2438	RALBF_v3_1404	RALW3_v3_1576	CONV	NA	NA	NA	NA	NA	ung	801	Uracil-DNA glycosylase	INFORMATION STORAGE AND PROCESSING	L	Replication, recombination and repair	COG0692
2955	RALBF_v3_1403	RALW3_v3_1577	CONV	NA	NA	NA	NA	NA	-	672	putative adenylate cyclase protein	POORLY CHARACTERIZED	S	Function unknown	COG3025
2472	RALBF_v3_1402	RALW3_v3_1578	CONV	NA	NA	NA	NA	NA	trpC	804	Indole-3-glycerol phosphate synthase 1	METABOLISM	E	Amino acid transport and metabolism	COG0134
1651	RALBF_v3_1401	RALW3_v3_1579	CONV	NA	NA	NA	NA	NA	trpD_C_term	1038	ANTHRANILATE PHOSPHORIBOSYLTRANSFERASE PROTEIN	METABOLISM	E	Amino acid transport and metabolism	COG0547
3794	RALBF_v3_1400	RALW3_v3_1580	CONV	NA	NA	NA	NA	NA	-	438	conserved exported protein of unknown function	NA	NA	NA	NA
3263	RALBF_v3_1399	RALW3_v3_1581	CONV	NA	NA	NA	NA	NA	trpD_N_term	570	Anthranilate synthase component II	METABOLISM	E	Amino acid transport and metabolism	COG0512
687	RALBF_v3_1398	RALW3_v3_1582	CONV	NA	NA	NA	NA	NA	trpE	1536	ANTHRANILATE SYNTHASE COMPONENT I	METABOLISM	E	Amino acid transport and metabolism	COG0147
2693	RALBF_v3_1397	RALW3_v3_1583	CONV	NA	NA	NA	NA	NA	-	741	Phosphoglycolate phosphatase	POORLY CHARACTERIZED	R	General function prediction only	COG0546
2724	RALBF_v3_1396	RALW3_v3_1584	CONV	NA	NA	NA	NA	NA	rpe	729	D-ribulose-5-phosphate 3-epimerase	METABOLISM	G	Carbohydrate transport and metabolism	COG0036
3964	RALBF_v3_1395	RALW3_v3_1585	CONV	NA	NA	NA	NA	NA	apaG	375	Protein ApaG	METABOLISM	P	Inorganic ion transport and metabolism	COG2967
4307	RALBF_v3_1394	RALW3_v3_1586	CONV	NA	NA	NA	NA	NA	-	282	conserved protein of unknown function	NA	NA	NA	NA
1379	RALBF_v3_1393	RALW3_v3_1587	CONV	NA	NA	NA	NA	NA	mltA	1134	Membrane-bound lytic murein transglycosylase a	CELLULAR PROCESSES AND SIGNALING	M	Cell wall/membrane/envelope biogenesis	COG2821
1015	RALBF_v3_1392	RALW3_v3_1588	CONV	NA	NA	NA	NA	NA	paaK	1311	phenylacetyl-CoA ligase, phenylacetic acid degradation	METABOLISM	H	Coenzyme transport and metabolism	COG1541
3614	RALBF_v3_1391	RALW3_v3_1589	CONV	NA	NA	NA	NA	NA	paaI	468	phenylacetate pathway hotdog-fold thioesterase	METABOLISM	Q	Secondary metabolites biosynthesis, transport and catabolism	COG2050
2503	RALBF_v3_1390	RALW3_v3_1590	CONV	NA	NA	NA	NA	NA	paaG	789	acyl-CoA hydratase	METABOLISM	I	Lipid transport and metabolism	COG1024
2544	RALBF_v3_1389	RALW3_v3_1591	CONV	NA	NA	NA	NA	NA	badK	777	cyclohex-1-ene-1-carboxyl-CoA hydratase	METABOLISM	I	Lipid transport and metabolism	COG1024
4697	RALBF_v3_1383	RALW3_v3_1596	CONV	NA	NA	NA	NA	NA	-	186	protein of unknown function	NA	NA	NA	NA
1214	RALBF_v3_1378	RALW3_v3_1599	CONV	NA	NA	NA	NA	NA	hipO	1185	Hippurate hydrolase	POORLY CHARACTERIZED	R	General function prediction only	COG1473
581	RALBF_v3_1377	RALW3_v3_1600	CONV	NA	NA	NA	NA	NA	dppA	1584	PERIPLASMIC DIPEPTIDE TRANSPORT PROTEIN	METABOLISM	E	Amino acid transport and metabolism	COG0747
1908	RALBF_v3_1376	RALW3_v3_1601	CONV	NA	NA	NA	NA	NA	dppB	978	dipeptide transport protein 1 (ABC superfamily, membrane component)	METABOLISM	E	Amino acid transport and metabolism	COG0601
2137	RALBF_v3_1375	RALW3_v3_1602	CONV	NA	NA	NA	NA	NA	dppC	915	dipeptide transporter ; membrane component of ABC superfamily	METABOLISM	E	Amino acid transport and metabolism	COG1173
1674	RALBF_v3_1374	RALW3_v3_1603	CONV	NA	NA	NA	NA	NA	oppD	1020	oligopeptide transport protein (ABC superfamily, atp_bind)	METABOLISM	E	Amino acid transport and metabolism	COG0444
1549	RALBF_v3_1373	RALW3_v3_1604	CONV	NA	NA	NA	NA	NA	oppF	1065	oligopeptide transporter subunit ; ATP-binding component of ABC superfamily	METABOLISM	E	Amino acid transport and metabolism	COG4608
1205	RALBF_v3_1371	RALW3_v3_1606	CONV	NA	NA	NA	NA	NA	-	1206	Acetylornithine deacetylase (Acetylornithinase) protein	METABOLISM	E	Amino acid transport and metabolism	COG0624
1357	RALBF_v3_1370	RALW3_v3_1607	CONV	NA	NA	NA	NA	NA	-	1158	Abc-type branched-chain amino acid transport systems, periplasmic component protein	METABOLISM	E	Amino acid transport and metabolism	COG0683
279	RALBF_v3_1365	RALW3_v3_1612	CONV	NA	NA	NA	NA	NA	-	2097	Putative Molybdopterin oxidoreductase	METABOLISM	C	Energy production and conversion	COG0243
1348	RALBF_v3_1364	RALW3_v3_1613	CONV	NA	NA	NA	NA	NA	-	1155	Zinc protease protein	POORLY CHARACTERIZED	R	General function prediction only	COG4324
490	RALBF_v3_1363	RALW3_v3_1614	CONV	NA	NA	NA	NA	NA	fadD	1710	acyl-CoA synthetase (long-chain-fatty-acid--CoA ligase)	METABOLISM	I	Lipid transport and metabolism	COG0318
1021	RALBF_v3_1362	RALW3_v3_1615	CONV	NA	NA	NA	NA	NA	yhjE	1320	putative transporter	METABOLISM	E	Amino acid transport and metabolism	COG0477
1297	RALBF_v3_1361	RALW3_v3_1616	CONV	NA	NA	NA	NA	NA	-	1173	Outer membrane porin protein	CELLULAR PROCESSES AND SIGNALING	M	Cell wall/membrane/envelope biogenesis	COG3203
2881	RALBF_v3_1360	RALW3_v3_1617	CONV	NA	NA	NA	NA	NA	coq	678	2-nonaprenyl-3-methyl-6-methoxy-1,4-benzoquinol hydroxylase	METABOLISM	H	Coenzyme transport and metabolism	COG2941
3774	RALBF_v3_1359	RALW3_v3_1618	CONV	NA	NA	NA	NA	NA	-	429	conserved hypothetical protein, UPF0040 COG2001	POORLY CHARACTERIZED	S	Function unknown	COG2001
1917	RALBF_v3_1358	RALW3_v3_1619	CONV	NA	NA	NA	NA	NA	mraW	960	S-adenosyl-dependent methyltransferase activity on membrane-located substrates	CELLULAR PROCESSES AND SIGNALING	M	Cell wall/membrane/envelope biogenesis	COG0275
4177	RALBF_v3_1357	RALW3_v3_1620	CONV	NA	NA	NA	NA	NA	ftsL	327	Cell division protein FtsL	CELLULAR PROCESSES AND SIGNALING	D	Cell cycle control, cell division, chromosome partitioning	COG3116
436	RALBF_v3_1356	RALW3_v3_1621	CONV	NA	NA	NA	NA	NA	ftsI	1788	division-specific transpeptidase, penicillin-binding protein 3	CELLULAR PROCESSES AND SIGNALING	M	Cell wall/membrane/envelope biogenesis	COG0768
651	RALBF_v3_1355	RALW3_v3_1622	CONV	NA	NA	NA	NA	NA	murE	1545	UDP-N-acetylmuramoyl-L-alanyl-D-glutamate:meso-d iaminopimelate ligase	CELLULAR PROCESSES AND SIGNALING	M	Cell wall/membrane/envelope biogenesis	COG0769
805	RALBF_v3_1354	RALW3_v3_1623	CONV	NA	NA	NA	NA	NA	murF	1449	UDP-N-acetylmuramoyl-tripeptide:D-alanyl-D-alani n e ligase	CELLULAR PROCESSES AND SIGNALING	M	Cell wall/membrane/envelope biogenesis	COG0770
1299	RALBF_v3_1353	RALW3_v3_1624	CONV	NA	NA	NA	NA	NA	mraY	1170	phospho-N-acetylmuramoyl-pentapeptide transferase	CELLULAR PROCESSES AND SIGNALING	M	Cell wall/membrane/envelope biogenesis	COG0472
580	RALBF_v3_1352	RALW3_v3_1625	CONV	NA	NA	NA	NA	NA	murD	1641	UDP-N-acetylmuramoylalanine--D-glutamate ligase	CELLULAR PROCESSES AND SIGNALING	M	Cell wall/membrane/envelope biogenesis	COG0771
1147	RALBF_v3_1351	RALW3_v3_1626	CONV	NA	NA	NA	NA	NA	ftsW	1242	essential cell division gene, stablilzes FtsZ ring, required for PBP2 expression	CELLULAR PROCESSES AND SIGNALING	D	Cell cycle control, cell division, chromosome partitioning	COG0772
1564	RALBF_v3_1350	RALW3_v3_1627	CONV	NA	NA	NA	NA	NA	murG	1086	N-acetylglucosaminyl transferase	CELLULAR PROCESSES AND SIGNALING	M	Cell wall/membrane/envelope biogenesis	COG0707
792	RALBF_v3_1349	RALW3_v3_1628	CONV	NA	NA	NA	NA	NA	murC	1452	UDP-N-acetyl-muramate:alanine ligase, L-alanine adding enzyme	CELLULAR PROCESSES AND SIGNALING	M	Cell wall/membrane/envelope biogenesis	COG0773
1762	RALBF_v3_1348	RALW3_v3_1629	CONV	NA	NA	NA	NA	NA	ddlB	996	D-alanine:D-alanine ligase	CELLULAR PROCESSES AND SIGNALING	M	Cell wall/membrane/envelope biogenesis	COG1181
2132	RALBF_v3_1347	RALW3_v3_1630	CONV	NA	NA	NA	NA	NA	ftsQ	900	Cell division protein FtsQ	CELLULAR PROCESSES AND SIGNALING	M	Cell wall/membrane/envelope biogenesis	COG1589
1169	RALBF_v3_1346	RALW3_v3_1631	CONV	NA	NA	NA	NA	NA	ftsA	1233	cell division protein with ATPase domain, involved in recruitment of FtsK to Z ring	CELLULAR PROCESSES AND SIGNALING	D	Cell cycle control, cell division, chromosome partitioning	COG0849
1243	RALBF_v3_1345	RALW3_v3_1632	CONV	NA	NA	NA	NA	NA	ftsZ	1203	cell division protein; tubulin-like GTP-binding protein and GTPase, forms circumferential ring in cell division	CELLULAR PROCESSES AND SIGNALING	D	Cell cycle control, cell division, chromosome partitioning	COG0206
3508	RALBF_v3_1344	RALW3_v3_1633	CONV	NA	NA	NA	NA	NA	-	501	putative Peroxiredoxin	CELLULAR PROCESSES AND SIGNALING	O	Posttranslational modification, protein turnover, chaperones	COG0678
4498	RALBF_v3_1343	RALW3_v3_1634	CONV	NA	NA	NA	NA	NA	-	231	protein of unknown function	NA	NA	NA	NA
2069	RALBF_v3_1342	RALW3_v3_1635	CONV	NA	NA	NA	NA	NA	lpxC	918	UDP-3-O-acyl N-acetylglucosamine deacetylase	CELLULAR PROCESSES AND SIGNALING	M	Cell wall/membrane/envelope biogenesis	COG0774
3515	RALBF_v3_1341	RALW3_v3_1636	CONV	NA	NA	NA	NA	NA	-	510	conserved protein of unknown function	NA	NA	NA	NA
1886	RALBF_v3_1340	RALW3_v3_1637	CONV	NA	NA	NA	NA	NA	-	963	conserved exported protein of unknown function	CELLULAR PROCESSES AND SIGNALING	M	Cell wall/membrane/envelope biogenesis	COG0739
117	RALBF_v3_1339	RALW3_v3_1638	CONV	NA	NA	NA	NA	NA	secA	2805	preprotein translocase, ATPase secretion component (General Secretory Pathway)	CELLULAR PROCESSES AND SIGNALING	U	Intracellular trafficking, secretion, and vesicular transport	COG0653
1179	RALBF_v3_1338	RALW3_v3_1639	CONV	NA	NA	NA	NA	NA	argJ	1230	Arginine biosynthesis bifunctional protein ArgJ [Includes: Glutamate N-acetyltransferase ; Amino-acid acetyltransferase]	METABOLISM	E	Amino acid transport and metabolism	COG1364
2145	RALBF_v3_1337	RALW3_v3_1640	CONV	NA	NA	NA	NA	NA	-	885	conserved hypothetical protein, DUF815	POORLY CHARACTERIZED	R	General function prediction only	COG2607
3636	RALBF_v3_1336	RALW3_v3_1641	CONV	NA	NA	NA	NA	NA	mutT	462	Mutator mutt protein (7, 8-dihydro-8-oxoguanine-triphosphatase)	INFORMATION STORAGE AND PROCESSING	L	Replication, recombination and repair	COG0494
4550	RALBF_v3_1335	RALW3_v3_1642	CONV	NA	NA	NA	NA	NA	yacG	216	DNA gyrase inhibitor YacG	POORLY CHARACTERIZED	S	Function unknown	COG3024
2590	RALBF_v3_1334	RALW3_v3_1643	CONV	NA	NA	NA	NA	NA	zapD	759	Cell division protein ZapD	POORLY CHARACTERIZED	S	Function unknown	COG4582
3170	RALBF_v3_1333	RALW3_v3_1644	CONV	NA	NA	NA	NA	NA	coaE	615	dephospho-CoA kinase	METABOLISM	H	Coenzyme transport and metabolism	COG0237
2229	RALBF_v3_1332	RALW3_v3_1645	CONV	NA	NA	NA	NA	NA	pilD	873	type 4 prepilin-like proteins leader peptide processing enzyme (Protein secretion protein XCPA)[Includes: Leader peptidase (Prepilin peptidase); N-methyltransferase]	CELLULAR PROCESSES AND SIGNALING	N	Cell motility	COG1989
1091	RALBF_v3_1331	RALW3_v3_1646	CONV	NA	NA	NA	NA	NA	pilC	1266	type IV pilus assembly transmembrane protein	CELLULAR PROCESSES AND SIGNALING	N	Cell motility	COG1459
488	RALBF_v3_1330	RALW3_v3_1647	CONV	NA	NA	NA	NA	NA	pilB	1728	Type IV pilus assembly protein	CELLULAR PROCESSES AND SIGNALING	N	Cell motility	COG2804
1086	RALBF_v3_1329	RALW3_v3_1648	CONV	NA	NA	NA	NA	NA	corC	1278	Magnesium and cobalt efflux protein	METABOLISM	P	Inorganic ion transport and metabolism	COG4536
1880	RALBF_v3_1328	RALW3_v3_1649	CONV	NA	NA	NA	NA	NA	ispB	969	octaprenyl diphosphate synthase	METABOLISM	H	Coenzyme transport and metabolism	COG0142
2714	RALBF_v3_1326	RALW3_v3_1650	CONV	NA	NA	NA	NA	NA	-	717	conserved protein of unknown function	NA	NA	NA	NA
4231	RALBF_v3_1327	RALW3_v3_1651	CONV	NA	NA	NA	NA	NA	rplU	312	50S ribosomal subunit protein L21	INFORMATION STORAGE AND PROCESSING	J	Translation, ribosomal structure and biogenesis	COG0261
4444	RALBF_v3_1325	RALW3_v3_1652	CONV	NA	NA	NA	NA	NA	rpmA	261	50S ribosomal subunit protein L27	INFORMATION STORAGE AND PROCESSING	J	Translation, ribosomal structure and biogenesis	COG0211
1489	RALBF_v3_1324	RALW3_v3_1654	CONV	NA	NA	NA	NA	NA	obgE	1101	GTPase involved in cell partioning and DNA repair	POORLY CHARACTERIZED	R	General function prediction only	COG0536
1488	RALBF_v3_1323	RALW3_v3_1655	CONV	NA	NA	NA	NA	NA	proB	1125	gamma-glutamate kinase	METABOLISM	E	Amino acid transport and metabolism	COG0263
3065	RALBF_v3_1322	RALW3_v3_1656	CONV	NA	NA	NA	NA	NA	-	636	Lipoprotein	NA	NA	NA	NA
2652	RALBF_v3_1321	RALW3_v3_1657	CONV	NA	NA	NA	NA	NA	nudH	726	dinucleotide oligophosphate (alarmone) hydrolase	INFORMATION STORAGE AND PROCESSING	L	Replication, recombination and repair	COG0494
479	RALBF_v3_1320	RALW3_v3_1658	CONV	NA	NA	NA	NA	NA	proS	1725	prolyl-tRNA synthetase	INFORMATION STORAGE AND PROCESSING	J	Translation, ribosomal structure and biogenesis	COG0442
2690	RALBF_v3_1319	RALW3_v3_1659	CONV	NA	NA	NA	NA	NA	-	735	Transglycosylase protein	CELLULAR PROCESSES AND SIGNALING	M	Cell wall/membrane/envelope biogenesis	COG0741
2186	RALBF_v3_1318	RALW3_v3_1660	CONV	NA	NA	NA	NA	NA	-	879	Prolyl 4-hydroxylase alpha subunit	NA	NA	NA	NA
3234	RALBF_v3_1317	RALW3_v3_1661	CONV	NA	NA	NA	NA	NA	yhgN	594	putative antibiotic transporter	CELLULAR PROCESSES AND SIGNALING	U	Intracellular trafficking, secretion, and vesicular transport	COG2095
3325	RALBF_v3_1316	RALW3_v3_1662	CONV	NA	NA	NA	NA	NA	-	549	putative HYPOXANTHINE PHOSPHORIBOSYLTRANSFERASE; putative TRANSMEMBRANE PROTEIN	METABOLISM	F	Nucleotide transport and metabolism	COG0634
815	RALBF_v3_1315	RALW3_v3_1663	CONV	NA	NA	NA	NA	NA	ffh	1437	Signal Recognition Particle (SRP) component with 4.5S RNA (ffs)	CELLULAR PROCESSES AND SIGNALING	U	Intracellular trafficking, secretion, and vesicular transport	COG0541
2059	RALBF_v3_1314	RALW3_v3_1664	CONV	NA	NA	NA	NA	NA	-	912	Cytochrome c assembly protein	POORLY CHARACTERIZED	R	General function prediction only	COG4137
4435	RALBF_v3_1313	RALW3_v3_1665	CONV	NA	NA	NA	NA	NA	-	261	conserved exported protein of unknown function	NA	NA	NA	NA
313	RALBF_v3_1312	RALW3_v3_1666	CONV	NA	NA	NA	NA	NA	pehS	2064	sensor histidine kinase transcription regulator	CELLULAR PROCESSES AND SIGNALING	T	Signal transduction mechanisms	COG0642
530	RALBF_v3_1311	RALW3_v3_1667	CONV	NA	NA	NA	NA	NA	pehR	1716	Response regulator protein	CELLULAR PROCESSES AND SIGNALING	T	Signal transduction mechanisms	COG2204
3129	RALBF_v3_1310	RALW3_v3_1668	CONV	NA	NA	NA	NA	NA	ampD	603	N-acetyl-anhydromuranmyl-L-alanine amidase	CELLULAR PROCESSES AND SIGNALING	V	Defense mechanisms	COG3023
95	RALBF_v3_1308	RALW3_v3_1669	CONV	NA	NA	NA	NA	NA	nrdA	2964	Ribonucleoside-diphosphate reductase alpha subunit	METABOLISM	F	Nucleotide transport and metabolism	COG0209
1153	RALBF_v3_1307	RALW3_v3_1670	CONV	NA	NA	NA	NA	NA	nrdB	1209	ribonucleoside diphosphate reductase 1, beta subunit, ferritin-like	METABOLISM	F	Nucleotide transport and metabolism	COG0208
1516	RALBF_v3_1306	RALW3_v3_1671	CONV	NA	NA	NA	NA	NA	-	1083	Imp dehydrogenase/gmp reductase protein	METABOLISM	H	Coenzyme transport and metabolism	COG0192
3378	RALBF_v3_1304	RALW3_v3_1673	CONV	NA	NA	NA	NA	NA	-	540	Uncharacterized HTH-type transcriptional regulator HI_0224	INFORMATION STORAGE AND PROCESSING	K	Transcription	COG1522
939	RALBF_v3_1303	RALW3_v3_1674	CONV	NA	NA	NA	NA	NA	-	1347	Heme peroxidase protein	NA	NA	NA	NA
665	RALBF_v3_1302	RALW3_v3_1675	CONV	NA	NA	NA	NA	NA	cheD	1548	Methyl-accepting chemotaxis I	CELLULAR PROCESSES AND SIGNALING	N	Cell motility	COG0840
3695	RALBF_v3_1301	RALW3_v3_1676	CONV	NA	NA	NA	NA	NA	-	456	conserved exported protein of unknown function	POORLY CHARACTERIZED	S	Function unknown	COG4731
1630	RALBF_v3_1300	RALW3_v3_1677	CONV	NA	NA	NA	NA	NA	-	1083	conserved exported protein of unknown function	NA	NA	NA	NA
3315	RALBF_v3_1295	RALW3_v3_1680	CONV	NA	NA	NA	NA	NA	-	588	conserved protein of unknown function	INFORMATION STORAGE AND PROCESSING	J	Translation, ribosomal structure and biogenesis	COG0532
3694	RALBF_v3_1294	RALW3_v3_1681	CONV	NA	NA	NA	NA	NA	pcp	468	Outer membrane lipoprotein pcp	CELLULAR PROCESSES AND SIGNALING	M	Cell wall/membrane/envelope biogenesis	COG3133
1938	RALBF_v3_1293	RALW3_v3_1682	CONV	NA	NA	NA	NA	NA	-	936	Adenosine kinase	METABOLISM	G	Carbohydrate transport and metabolism	COG0524
3559	RALBF_v3_1292	RALW3_v3_1683	CONV	NA	NA	NA	NA	NA	tpx	501	thiol peroxidase	CELLULAR PROCESSES AND SIGNALING	O	Posttranslational modification, protein turnover, chaperones	COG2077
813	RALBF_v3_1291	RALW3_v3_1684	CONV	NA	NA	NA	NA	NA	-	1422	conserved protein of unknown function	CELLULAR PROCESSES AND SIGNALING	M	Cell wall/membrane/envelope biogenesis	COG0810
2131	RALBF_v3_1290	RALW3_v3_1685	CONV	NA	NA	NA	NA	NA	prmA	897	Ribosomal protein L11 methyltransferase	INFORMATION STORAGE AND PROCESSING	J	Translation, ribosomal structure and biogenesis	COG2264
864	RALBF_v3_1289	RALW3_v3_1686	CONV	NA	NA	NA	NA	NA	accC	1371	Biotin carboxylase (Acetyl-CoA carboxylase subunit A)	METABOLISM	I	Lipid transport and metabolism	COG0439
3676	RALBF_v3_1288	RALW3_v3_1687	CONV	NA	NA	NA	NA	NA	accB	465	acetyl CoA carboxylase, BCCP subunit	METABOLISM	I	Lipid transport and metabolism	COG0511
3635	RALBF_v3_1287	RALW3_v3_1688	CONV	NA	NA	NA	NA	NA	aroQ	471	3-DEHYDROQUINATE DEHYDRATASE (3-DEHYDROQUINASE) (TYPE II DHQASE) PROTEIN	METABOLISM	E	Amino acid transport and metabolism	COG0757
3446	RALBF_v3_1286	RALW3_v3_1689	CONV	NA	NA	NA	NA	NA	trxA	525	Thioredoxin 1 (Redox factor) protein	METABOLISM	C	Energy production and conversion	COG0526
2927	RALBF_v3_1285	RALW3_v3_1690	CONV	NA	NA	NA	NA	NA	-	675	conserved protein of unknown function	NA	NA	NA	NA
827	RALBF_v3_1284	RALW3_v3_1691	CONV	NA	NA	NA	NA	NA	mpl	1416	UDP-N-acetylmuramate:L-alanyl-gamma-D-glutamyl-m eso-diaminopimelate ligase	CELLULAR PROCESSES AND SIGNALING	M	Cell wall/membrane/envelope biogenesis	COG0773
3061	RALBF_v3_1283	RALW3_v3_1692	CONV	NA	NA	NA	NA	NA	-	633	conserved protein of unknown function	POORLY CHARACTERIZED	R	General function prediction only	COG3150
3277	RALBF_v3_1282	RALW3_v3_1693	CONV	NA	NA	NA	NA	NA	ubiC	573	putative chorismate pyruvate-lyase	METABOLISM	H	Coenzyme transport and metabolism	COG3161
297	RALBF_v3_1281	RALW3_v3_1694	CONV	NA	NA	NA	NA	NA	vacB	2082	Ribonuclease protein	INFORMATION STORAGE AND PROCESSING	K	Transcription	COG0557
2081	RALBF_v3_1280	RALW3_v3_1695	CONV	NA	NA	NA	NA	NA	-	915	Tonb-related protein	CELLULAR PROCESSES AND SIGNALING	M	Cell wall/membrane/envelope biogenesis	COG0810
2046	RALBF_v3_1279	RALW3_v3_1696	CONV	NA	NA	NA	NA	NA	aroE	918	Shikimate dehydrogenase	METABOLISM	E	Amino acid transport and metabolism	COG0169
2753	RALBF_v3_1278	RALW3_v3_1697	CONV	NA	NA	NA	NA	NA	mtgA	705	Monofunctional biosynthetic peptidoglycan transglycosylase (Monofunctional TGase)	CELLULAR PROCESSES AND SIGNALING	M	Cell wall/membrane/envelope biogenesis	COG0744
1862	RALBF_v3_1276	RALW3_v3_1699	CONV	NA	NA	NA	NA	NA	corA	963	Mg2+/Ni2+/Co2+ transport protein (Mg transport system I)	METABOLISM	P	Inorganic ion transport and metabolism	COG0598
2387	RALBF_v3_1275	RALW3_v3_1700	CONV	NA	NA	NA	NA	NA	pyrF	816	Orotidine 5'-phosphate decarboxylase (OMP decarboxylase) (OMPDCase)	METABOLISM	F	Nucleotide transport and metabolism	COG0284
1123	RALBF_v3_1274	RALW3_v3_1701	CONV	NA	NA	NA	NA	NA	czcD	1227	putative cation efflux protein	METABOLISM	P	Inorganic ion transport and metabolism	COG1230
3530	RALBF_v3_1273	RALW3_v3_1702	CONV	NA	NA	NA	NA	NA	ygaD	501	conserved hypothetical protein	POORLY CHARACTERIZED	R	General function prediction only	COG1546
3223	RALBF_v3_1272	RALW3_v3_1703	CONV	NA	NA	NA	NA	NA	pgpA	579	Phosphatidylglycerophosphatase A	METABOLISM	I	Lipid transport and metabolism	COG1267
1802	RALBF_v3_1271	RALW3_v3_1704	CONV	NA	NA	NA	NA	NA	thiL	999	thiamin-monophosphate kinase	METABOLISM	H	Coenzyme transport and metabolism	COG0611
195	RALBF_v3_1270	RALW3_v3_1705	CONV	NA	NA	NA	NA	NA	maeB	2346	NAD(P)-dependent malic enzyme	METABOLISM	C	Energy production and conversion	COG0281,COG0280
3963	RALBF_v3_1269	RALW3_v3_1706	CONV	NA	NA	NA	NA	NA	rnaSA	384	Guanyl-specific ribonuclease Sa3	METABOLISM	F	Nucleotide transport and metabolism	COG4290
3153	RALBF_v3_1268	RALW3_v3_1707	CONV	NA	NA	NA	NA	NA	-	606	conserved protein of unknown function	NA	NA	NA	NA
3366	RALBF_v3_1267	RALW3_v3_1708	CONV	NA	NA	NA	NA	NA	-	570	conserved protein of unknown function	POORLY CHARACTERIZED	S	Function unknown	COG3753
2678	RALBF_v3_1266	RALW3_v3_1709	CONV	NA	NA	NA	NA	NA	-	750	Ribosomal RNA small subunit methyltransferase E	POORLY CHARACTERIZED	S	Function unknown	COG1385
3751	RALBF_v3_1265	RALW3_v3_1710	CONV	NA	NA	NA	NA	NA	-	426	PhnB protein	POORLY CHARACTERIZED	S	Function unknown	COG2764
311	RALBF_v3_1264	RALW3_v3_1711	CONV	NA	NA	NA	NA	NA	tktA	2028	transketolase 1	METABOLISM	G	Carbohydrate transport and metabolism	COG0021
1751	RALBF_v3_1263	RALW3_v3_1712	CONV	NA	NA	NA	NA	NA	gapA	999	Glyceraldehyde-3-phosphate dehydrogenase A	METABOLISM	G	Carbohydrate transport and metabolism	COG0057
1598	RALBF_v3_1262	RALW3_v3_1713	CONV	NA	NA	NA	NA	NA	phcA	1044	transcriptional regulator, LysR family	INFORMATION STORAGE AND PROCESSING	K	Transcription	COG0583
3748	RALBF_v3_1261	RALW3_v3_1714	CONV	NA	NA	NA	NA	NA	fur	432	transcriptional repressor of iron transport (Fur family)	METABOLISM	P	Inorganic ion transport and metabolism	COG0735
2989	RALBF_v3_1260	RALW3_v3_1715	CONV	NA	NA	NA	NA	NA	bamE	660	Outer membrane protein assembly factor BamE	INFORMATION STORAGE AND PROCESSING	J	Translation, ribosomal structure and biogenesis	COG2913
2542	RALBF_v3_1259	RALW3_v3_1716	CONV	NA	NA	NA	NA	NA	dapB	792	dihydrodipicolinate reductase	METABOLISM	E	Amino acid transport and metabolism	COG0289
131	RALBF_v3_1258	RALW3_v3_1717	CONV	NA	NA	NA	NA	NA	leuS	2634	leucine tRNA synthetase	INFORMATION STORAGE AND PROCESSING	J	Translation, ribosomal structure and biogenesis	COG0495
3490	RALBF_v3_1257	RALW3_v3_1718	CONV	NA	NA	NA	NA	NA	rlpB	510	Lipoprotein b	CELLULAR PROCESSES AND SIGNALING	M	Cell wall/membrane/envelope biogenesis	COG2980
1571	RALBF_v3_1256	RALW3_v3_1719	CONV	NA	NA	NA	NA	NA	holA	1077	Dna polymerase III (Delta subunit) protein	INFORMATION STORAGE AND PROCESSING	L	Replication, recombination and repair	COG1466
1094	RALBF_v3_1255	RALW3_v3_1720	CONV	NA	NA	NA	NA	NA	proA	1281	gamma-glutamylphosphate reductase	METABOLISM	E	Amino acid transport and metabolism	COG0014
3809	RALBF_v3_1254	RALW3_v3_1721	CONV	NA	NA	NA	NA	NA	-	423	conserved membrane protein of unknown function	POORLY CHARACTERIZED	S	Function unknown	COG1981
830	RALBF_v3_1253	RALW3_v3_1722	CONV	NA	NA	NA	NA	NA	-	1401	conserved protein of unknown function	INFORMATION STORAGE AND PROCESSING	L	Replication, recombination and repair	COG0116
1723	RALBF_v3_1252	RALW3_v3_1723	CONV	NA	NA	NA	NA	NA	phcQ	1011	Response regulator receiver, CheY family; belongs to the pheBSRQ operon that regulates phcA	CELLULAR PROCESSES AND SIGNALING	T	Signal transduction mechanisms	COG0784,COG2204
1446	RALBF_v3_1251	RALW3_v3_1724	CONV	NA	NA	NA	NA	NA	phcR	1119	Sensor protein; repressor of PhcA	CELLULAR PROCESSES AND SIGNALING	T	Signal transduction mechanisms	COG0784,COG0642
962	RALBF_v3_1250	RALW3_v3_1725	CONV	NA	NA	NA	NA	NA	phcS	1329	PhcS	CELLULAR PROCESSES AND SIGNALING	T	Signal transduction mechanisms	COG0642
829	RALBF_v3_1249	RALW3_v3_1726	CONV	NA	NA	NA	NA	NA	phcB	1404	regulatory protein, SAM-dependent methyltransferase domain	METABOLISM	Q	Secondary metabolites biosynthesis, transport and catabolism	COG0500
1576	RALBF_v3_1248	RALW3_v3_1728	CONV	NA	NA	NA	NA	NA	atoC	1038	putative response regulator receiver isolated domain, CheY-like protein	CELLULAR PROCESSES AND SIGNALING	T	Signal transduction mechanisms	COG0784,COG0745
782	RALBF_v3_1247	RALW3_v3_1729	CONV	NA	NA	NA	NA	NA	pntB	1458	NAD(P) transhydrogenase subunit beta	METABOLISM	C	Energy production and conversion	COG1282
4204	RALBF_v3_1246	RALW3_v3_1730	CONV	NA	NA	NA	NA	NA	pntAb	321	NAD(P) transhydrogenase subunit alpha part 2	METABOLISM	C	Energy production and conversion	COG3288
4040	RALBF_v3_1245	RALW3_v3_1731	CONV	NA	NA	NA	NA	NA	panD	363	aspartate 1-decarboxylase	METABOLISM	H	Coenzyme transport and metabolism	COG0853
1428	RALBF_v3_1244	RALW3_v3_1732	CONV	NA	NA	NA	NA	NA	pntAa	1140	NAD(P) transhydrogenase subunit alpha part 1	METABOLISM	C	Energy production and conversion	COG3288
310	RALBF_v3_1243	RALW3_v3_1733	CONV	NA	NA	NA	NA	NA	-	2070	Tonb-dependent siderophore receptor ferrichrome-iron receptor	METABOLISM	P	Inorganic ion transport and metabolism	COG1629
1358	RALBF_v3_1242	RALW3_v3_1734	CONV	NA	NA	NA	NA	NA	-	1143	conserved membrane protein of unknown function	POORLY CHARACTERIZED	S	Function unknown	COG3503
706	RALBF_v3_1241	RALW3_v3_1735	CONV	NA	NA	NA	NA	NA	emrB	1536	Multidrug resistance protein b	METABOLISM	E	Amino acid transport and metabolism	COG0477
3480	RALBF_v3_1239	RALW3_v3_1737	CONV	NA	NA	NA	NA	NA	ymfB	507	bifunctional thiamin pyrimidine pyrophosphate hydrolase and thiamin pyrophosphate hydrolase	INFORMATION STORAGE AND PROCESSING	L	Replication, recombination and repair	COG0494
1430	RALBF_v3_1238	RALW3_v3_1738	CONV	NA	NA	NA	NA	NA	trmU	1113	tRNA (5-methylaminomethyl-2-thiouridylate)-methyltransferase	INFORMATION STORAGE AND PROCESSING	J	Translation, ribosomal structure and biogenesis	COG0482
572	RALBF_v3_1237	RALW3_v3_1739	CONV	NA	NA	NA	NA	NA	-	1599	Glutamate synthase (Large subunit) oxidoreductase protein	METABOLISM	E	Amino acid transport and metabolism	COG0069
3115	RALBF_v3_1236	RALW3_v3_1740	CONV	NA	NA	NA	NA	NA	-	609	Glutathione s-transferase protein (fragment)	CELLULAR PROCESSES AND SIGNALING	O	Posttranslational modification, protein turnover, chaperones	COG0625
891	RALBF_v3_1235	RALW3_v3_1741	CONV	NA	NA	NA	NA	NA	purB	1374	adenylosuccinate lyase	METABOLISM	F	Nucleotide transport and metabolism	COG0015
3226	RALBF_v3_1234	RALW3_v3_1742	CONV	NA	NA	NA	NA	NA	cybB	585	putative cytochrome b561	METABOLISM	C	Energy production and conversion	COG3038
3318	RALBF_v3_1233	RALW3_v3_1743	CONV	NA	NA	NA	NA	NA	-	570	conserved exported protein of unknown function	POORLY CHARACTERIZED	S	Function unknown	COG2353
3182	RALBF_v3_1232	RALW3_v3_1744	CONV	NA	NA	NA	NA	NA	-	597	conserved exported protein of unknown function	POORLY CHARACTERIZED	S	Function unknown	COG2353
1835	RALBF_v3_1231	RALW3_v3_1745	CONV	NA	NA	NA	NA	NA	secF	969	Protein-export membrane protein	CELLULAR PROCESSES AND SIGNALING	U	Intracellular trafficking, secretion, and vesicular transport	COG0341
396	RALBF_v3_1230	RALW3_v3_1746	CONV	NA	NA	NA	NA	NA	secD	1884	SecYEG protein translocase auxillary subunit	CELLULAR PROCESSES AND SIGNALING	U	Intracellular trafficking, secretion, and vesicular transport	COG0342
4153	RALBF_v3_1229	RALW3_v3_1747	CONV	NA	NA	NA	NA	NA	yajC	336	SecYEG protein translocase auxillary subunit	CELLULAR PROCESSES AND SIGNALING	U	Intracellular trafficking, secretion, and vesicular transport	COG1862
1313	RALBF_v3_1228	RALW3_v3_1748	CONV	NA	NA	NA	NA	NA	tgt	1152	Queuine tRNA-ribosyltransferase, tRNA-guanine transglycosylase	INFORMATION STORAGE AND PROCESSING	J	Translation, ribosomal structure and biogenesis	COG0343
1555	RALBF_v3_1227	RALW3_v3_1749	CONV	NA	NA	NA	NA	NA	queA	1071	S-adenosylmethionine:tRNA ribosyltransferase-isomerase	INFORMATION STORAGE AND PROCESSING	J	Translation, ribosomal structure and biogenesis	COG0809
257	RALBF_v3_1226	RALW3_v3_1750	CONV	NA	NA	NA	NA	NA	recG	2193	ATP-dependent DNA helicase	INFORMATION STORAGE AND PROCESSING	K	Transcription	COG1200
4567	RALBF_v3_1225	RALW3_v3_1751	CONV	NA	NA	NA	NA	NA	-	204	conserved protein of unknown function	NA	NA	NA	NA
3651	RALBF_v3_1224	RALW3_v3_1752	CONV	NA	NA	NA	NA	NA	-	441	Surface antigen protein	NA	NA	NA	NA
1944	RALBF_v3_1221	RALW3_v3_1755	CONV	NA	NA	NA	NA	NA	-	951	conserved protein of unknown function	INFORMATION STORAGE AND PROCESSING	K	Transcription	COG0583
1277	RALBF_v3_1220	RALW3_v3_1756	CONV	NA	NA	NA	NA	NA	-	1191	putative glycosyltransferase	METABOLISM	C	Energy production and conversion	COG1819
1007	RALBF_v3_1218	RALW3_v3_1757	CONV	NA	NA	NA	NA	NA	rfaG	1287	putative glycosyltransferase (HlyH)	CELLULAR PROCESSES AND SIGNALING	M	Cell wall/membrane/envelope biogenesis	COG0438
23	RALBF_v3_1216	RALW3_v3_1759	CONV	NA	NA	NA	NA	NA	-	5253	putative metalloprotease, Hemolysin-type calcium-binding region (RtxA)	METABOLISM	Q	Secondary metabolites biosynthesis, transport and catabolism	COG2931
71	RALBF_v3_1215	RALW3_v3_1760	CONV	NA	NA	NA	NA	NA	-	3234	putative metalloprotease, Hemolysin-type calcium-binding region (RtxA)	METABOLISM	Q	Secondary metabolites biosynthesis, transport and catabolism	COG2931
1190	RALBF_v3_1214	RALW3_v3_1761	CONV	NA	NA	NA	NA	NA	dpaL	1224	Diaminopropionate ammonia-lyase	METABOLISM	E	Amino acid transport and metabolism	COG1171
1069	RALBF_v3_1213	RALW3_v3_1762	CONV	NA	NA	NA	NA	NA	-	1287	conserved protein of unknown function	METABOLISM	E	Amino acid transport and metabolism	COG0624
3692	RALBF_v3_1212	RALW3_v3_1763	CONV	NA	NA	NA	NA	NA	-	462	Uncharacterized HTH-type transcriptional regulator y4tD	INFORMATION STORAGE AND PROCESSING	K	Transcription	COG1522
1187	RALBF_v3_1211	RALW3_v3_1764	CONV	NA	NA	NA	NA	NA	-	1203	Hippurate hydrolase (Hippuricase) (Benzoylglycine amidohydrolase)	POORLY CHARACTERIZED	R	General function prediction only	COG1473
1928	RALBF_v3_1210	RALW3_v3_1765	CONV	NA	NA	NA	NA	NA	yddG	945	metabolite and drug efflux pump	METABOLISM	E	Amino acid transport and metabolism	COG0697
4708	RALBF_v3_1209	RALW3_v3_1766	CONV	NA	NA	NA	NA	NA	-	237	protein of unknown function	NA	NA	NA	NA
[truncated: 4,014 more rows]

## Sheet: 1 - Plants
univID	logFC.MokoCPGxMT	logFC.MokoCPGxMB	logFC.NPBCPGxNT	logFC.NPBCPGxNM	Trend	IBSBF1503	UW163	Gene	Length	Product	COGprocess	COGclassID	ClassDescription	COGs
1176	2.32538	2.81293	2.13743	4.04472	upupupup	RALBF_v3_2760	RALW3_v3_0234	-	1239	conserved membrane protein of unknown function	METABOLISM	E	Amino acid transport and metabolism	COG0477
587	2.91227	3.58387	3.32678	5.43392	upupupup	RALBF_v3_2759	RALW3_v3_0235	cmcH	1602	3'-hydroxymethylcephem-O-carbamoyltransferase	CELLULAR PROCESSES AND SIGNALING	O	Posttranslational modification, protein turnover, chaperones	COG2192
1537	2.98315	3.60888	4.00376	5.88046	upupupup	RALBF_v3_2758	RALW3_v3_0236	-	1065	conserved protein of unknown function	METABOLISM	C	Energy production and conversion	COG0778
577	-2.88231	-3.22426	-2.63317	-2.00162	dndndndn	RALBF_v3_2752	RALW3_v3_0241	groL	1644	chaperone Hsp60 (GroEL), part of GroE chaperone system	CELLULAR PROCESSES AND SIGNALING	O	Posttranslational modification, protein turnover, chaperones	COG0459
4331	-2.97069	-3.06226	-2.33702	-2.1478	dndndndn	RALBF_v3_2751	RALW3_v3_0242	groS	291	chaperone Hsp10 (GroES), part of GroE chaperone system	CELLULAR PROCESSES AND SIGNALING	O	Posttranslational modification, protein turnover, chaperones	COG0234
2857	3.22682	3.78511	2.14402	4.08657	upupupup	RALBF_v3_2718	RALW3_v3_0283	-	738	protein of unknown function	NA	NA	NA	NA
4514	3.43533	3.80105	2.0471	4.19086	upupupup	RALBF_v3_2717	RALW3_v3_0285	-	231	conserved protein of unknown function	NA	NA	NA	NA
352	-2.47075	-2.35718	-2.50256	-2.29536	dndndndn	RALBF_v3_2195	RALW3_v3_0795	thiC	1896	thiamin (pyrimidine moiety) biosynthesis protein	METABOLISM	H	Coenzyme transport and metabolism	COG0422
4612	2.62686	3.23885	3.02665	3.03965	upupupup	RALBF_v3_1922	RALW3_v3_1058	-	204	Target snare coiled-coil region-harboring protein	NA	NA	NA	NA
889	-3.2803	-3.3713	-4.75247	-4.79312	dndndndn	RALBF_v3_1894	RALW3_v3_1085	sdaA	1377	L-serine deaminase I	METABOLISM	E	Amino acid transport and metabolism	COG1760
99	-2.76886	-2.92035	-4.25138	-4.29812	dndndndn	RALBF_v3_1893	RALW3_v3_1086	gcvP	2949	glycine cleavage complex protein P, glycine decarboxylase, PLP-dependent	METABOLISM	E	Amino acid transport and metabolism	COG0403,COG1003
3987	-2.41346	-2.25077	-3.35596	-3.47064	dndndndn	RALBF_v3_1892	RALW3_v3_1087	gcvH	384	glycine cleavage complex lipoylprotein	METABOLISM	E	Amino acid transport and metabolism	COG0509
1423	-2.23628	-2.40343	-4.30063	-4.64633	dndndndn	RALBF_v3_1891	RALW3_v3_1088	gcvT	1128	glycine cleavage complex protein T, aminomethyltransferase, tetrahydrofolate-dependent	METABOLISM	E	Amino acid transport and metabolism	COG0404
730	2.02928	-4.68017	3.58996	4.90278	updnupup	RALBF_v3_1877	RALW3_v3_1101	hemN	1470	Oxygen-independent coproporphyrinogen-III oxidase	METABOLISM	H	Coenzyme transport and metabolism	COG0635
717	2.8142	-2.11184	3.64154	4.87145	updnupup	RALBF_v3_1876	RALW3_v3_1102	pyk	1521	Pyruvate kinase	METABOLISM	G	Carbohydrate transport and metabolism	COG0469
3630	2.49317	2.46806	3.58463	3.12781	upupupup	RALBF_v3_1861	RALW3_v3_1117	ripAM	477	Type III effector protein	NA	NA	NA	NA
1665	2.28376	-2.2651	2.84559	3.80876	updnupup	RALBF_v3_1689	RALW3_v3_1287	adhA	1026	Alcohol dehydrogenase	POORLY CHARACTERIZED	R	General function prediction only	COG1064
4548	3.07478	2.63679	2.94686	3.90215	upupupup	RALBF_v3_1616	RALW3_v3_1363	-	219	conserved protein of unknown function	NA	NA	NA	NA
4006	2.58628	2.92333	2.64593	5.11873	upupupup	RALBF_v3_1596	RALW3_v3_1384	-	363	protein of unknown function	NA	NA	NA	NA
4037	2.95173	3.19257	3.14324	5.71908	upupupup	RALBF_v3_1595	RALW3_v3_1385	-	375	conserved exported protein of unknown function	NA	NA	NA	NA
704	-3.11339	-2.70167	-2.8944	-2.39592	dndndndn	RALBF_v3_1594	RALW3_v3_1386	glpK	1497	glycerol kinase	METABOLISM	C	Energy production and conversion	COG0554
442	-4.46589	-3.44947	-3.87877	-4.9659	dndndndn	RALBF_v3_1593	RALW3_v3_1387	-	1737	putative ABC transporter periplasmic binding protein	METABOLISM	G	Carbohydrate transport and metabolism	COG1653
4319	-4.42522	-3.69897	-2.90452	-3.3717	dndndndn	RALBF_v3_1592	RALW3_v3_1388	-	282	conserved membrane protein of unknown function	POORLY CHARACTERIZED	S	Function unknown	COG5477
2282	-4.73531	-4.06355	-3.01808	-3.60812	dndndndn	RALBF_v3_1591	RALW3_v3_1389	-	846	putative ABC transporter permease	METABOLISM	G	Carbohydrate transport and metabolism	COG0395
2089	-4.60583	-4.16653	-3.03743	-3.47133	dndndndn	RALBF_v3_1590	RALW3_v3_1390	-	891	putative ABC transporter permease	METABOLISM	G	Carbohydrate transport and metabolism	COG1175
1500	-4.68641	-3.91352	-2.78926	-3.27971	dndndndn	RALBF_v3_1589	RALW3_v3_1391	ugpC	1098	sn-glycerol-3-phosphate import ATP-binding protein UgpC	METABOLISM	G	Carbohydrate transport and metabolism	COG3839
1419	-4.6088	-3.89188	-2.6453	-3.20049	dndndndn	RALBF_v3_1588	RALW3_v3_1392	-	1131	sn-glycerol-3-phosphate transport ATP-binding protein	METABOLISM	G	Carbohydrate transport and metabolism	COG3839
4760	2.04326	2.11067	3.8034	3.53592	upupupup	RALBF_v3_1417	RALW3_v3_1562	-	159	protein of unknown function	NA	NA	NA	NA
1968	-3.52306	-2.1897	-4.64802	-2.20597	dndndndn	RALBF_v3_1368	RALW3_v3_1609	fruK	948	1-phosphofructokinase	METABOLISM	G	Carbohydrate transport and metabolism	COG1105
164	-3.43243	-2.2439	-4.722	-2.28794	dndndndn	RALBF_v3_1367	RALW3_v3_1610	fruB	2535	Multiphosphoryl transfer protein [Includes: Phosphoenolpyruvate-protein phosphotransferase ; Phosphocarrier protein HPr ; Fructose-specific phosphotransferase enzyme IIA component]	METABOLISM	G	Carbohydrate transport and metabolism	COG4668,COG1925,COG1080
410	2.59839	2.35955	-3.32209	-3.5639	upupdndn	RALBF_v3_1160	RALW3_v3_1815	hutU	1806	Urocanate hydratase	METABOLISM	E	Amino acid transport and metabolism	COG2987
668	2.57792	2.39611	-3.36506	-3.35314	upupdndn	RALBF_v3_1159	RALW3_v3_1816	hutH	1557	Histidine ammonia-lyase	METABOLISM	E	Amino acid transport and metabolism	COG2986
1811	2.51661	2.45757	-3.45241	-3.19417	upupdndn	RALBF_v3_1158	RALW3_v3_1817	hutG	984	Formimidoylglutamase	METABOLISM	E	Amino acid transport and metabolism	COG0010
1201	2.59976	2.79212	-3.05244	-3.02786	upupdndn	RALBF_v3_1157	RALW3_v3_1818	hutI	1227	Imidazolonepropionase	METABOLISM	Q	Secondary metabolites biosynthesis, transport and catabolism	COG1228
3356	3.24164	4.3464	4.40351	6.78222	upupupup	RALBF_v3_1064	RALW3_v3_1915	-	549	conserved protein of unknown function	NA	NA	NA	NA
3865	3.44025	2.74754	2.81206	3.79846	upupupup	RALBF_v3_1060	RALW3_v3_1919	yphA	411	Inner membrane protein YphA	POORLY CHARACTERIZED	S	Function unknown	COG2259
4189	3.22356	4.17856	2.63589	4.1204	upupupup	RALBF_v3_0944	RALW3_v3_2045	-	324	conserved exported protein of unknown function	NA	NA	NA	NA
4136	4.05975	5.93554	5.15316	7.07654	upupupup	RALBF_v3_3407	RALW3_v3_2816	-	327	conserved protein of unknown function	NA	NA	NA	NA
2320	3.21349	4.06594	3.33291	3.9849	upupupup	RALBF_v3_3419	RALW3_v3_2828	-	846	Phosphosulfolactate phosphohydrolase-related protein	METABOLISM	H	Coenzyme transport and metabolism	COG2045
2860	2.1039	-3.90452	4.3594	5.09487	updnupup	RALBF_v3_3423	RALW3_v3_2833	ccoO	681	Cytochrome c oxidase cbb3-type, mono-heme subunit II	METABOLISM	C	Energy production and conversion	COG2993
4682	2.13286	-3.48377	4.1137	4.99699	updnupup	RALBF_v3_3424	RALW3_v3_2834	ccoQ	183	Cytochrome c oxidase cbb3-type, membrane subunit	NA	NA	NA	NA
1882	2.41578	-2.66771	4.22847	4.82398	updnupup	RALBF_v3_3425	RALW3_v3_2835	ccoP	945	Cbb3-type cytochrome c oxidase subunit CcoP	METABOLISM	C	Energy production and conversion	COG2010
724	2.6359	-2.01792	4.28491	4.75931	updnupup	RALBF_v3_3426	RALW3_v3_2836	-	1464	Iron-Sulfur 4Fe-4S Ferredoxin	METABOLISM	C	Energy production and conversion	COG0348
1904	-3.56229	-3.29564	-2.58757	-2.10747	dndndndn	RALBF_v3_0049	RALW3_v3_2936	iaaA	963	isoaspartyl dipeptidase with L-asparaginase activity	METABOLISM	E	Amino acid transport and metabolism	COG1446
617	-3.40677	-3.22579	-2.50496	-2.8511	dndndndn	RALBF_v3_0051	RALW3_v3_2938	-	1569	putative dipeptide ABC transporter, periplasmic_binding component	METABOLISM	E	Amino acid transport and metabolism	COG0747
2020	-3.56081	-3.483	-2.95351	-2.8235	dndndndn	RALBF_v3_0052	RALW3_v3_2939	-	924	putative dipeptide ABC transporter, membrane component	METABOLISM	E	Amino acid transport and metabolism	COG0601
2113	-3.15817	-3.17458	-2.65843	-2.75583	dndndndn	RALBF_v3_0053	RALW3_v3_2940	-	900	putative dipeptide ABC transporter, membrane component	METABOLISM	E	Amino acid transport and metabolism	COG1173
1710	-3.12431	-2.66158	-2.68972	-2.38907	dndndndn	RALBF_v3_0054	RALW3_v3_2941	dmpA	1026	D-amino peptidase , dmpa family	METABOLISM	E	Amino acid transport and metabolism	COG3191
2416	-3.4263	-3.01381	-2.7444	-2.44337	dndndndn	RALBF_v3_0055	RALW3_v3_2942	dppA1a	816	D-amino peptidase, dppa family	METABOLISM	E	Amino acid transport and metabolism	COG2362
3540	3.41931	2.98866	3.65521	4.63735	upupupup	RALBF_v3_0160	RALW3_v3_3051	-	504	Type III effector protein chaperone	NA	NA	NA	NA
4082	3.08026	2.43267	3.21627	4.28148	upupupup	RALBF_v3_0161	RALW3_v3_3052	ripM	357	fragment of type III effector protein, RipM (part 1)	NA	NA	NA	NA
3654	2.78571	2.14089	3.28998	4.11285	upupupup	RALBF_v3_0162	RALW3_v3_3053	ripM	471	fragment of type III effector protein, RipM (part 2)	NA	NA	NA	NA
912	3.57568	3.04801	2.86175	2.9749	upupupup	RALBF_v3_0211	RALW3_v3_3094	ripG4	1389	leucine-rich-repeat type III effector protein (GALA4)	POORLY CHARACTERIZED	S	Function unknown	COG4886
1470	4.34086	5.01164	2.57695	2.46431	upupupup	RALBF_v3_0212	RALW3_v3_3095	pdhB	1125	Dihydrolipoyllysine-residue succinyltransferase, component of pyruvate dehydrogenase complex (E2)	METABOLISM	C	Energy production and conversion	COG0508
1832	4.39103	5.13969	2.75144	2.72931	upupupup	RALBF_v3_0213	RALW3_v3_3096	pdhB	981	Pyruvate dehydrogenase E1 component subunit beta	METABOLISM	C	Energy production and conversion	COG0022
1471	3.81734	4.49295	2.35632	2.29391	upupupup	RALBF_v3_0214	RALW3_v3_3097	bkdA	1107	3-methyl-2-oxobutanoate dehydrogenase subunit alpha	METABOLISM	C	Energy production and conversion	COG1071
3404	5.17706	-2.47966	5.51785	6.95028	updnupup	RALBF_v3_0438	RALW3_v3_3323	-	531	conserved protein of unknown function	METABOLISM	C	Energy production and conversion	COG0716
3583	4.08345	-3.69813	5.02927	6.30251	updnupup	RALBF_v3_0439	RALW3_v3_3324	-	501	putative osmosensitive k+ channel his kinase sensoruniversal stress protein (Usp)	CELLULAR PROCESSES AND SIGNALING	T	Signal transduction mechanisms	COG0589
3606	3.7498	-2.39366	4.4887	5.24755	updnupup	RALBF_v3_0440	RALW3_v3_3325	-	471	conserved protein of unknown function	POORLY CHARACTERIZED	R	General function prediction only	COG0517
3578	3.8443	2.4515	2.58556	3.25602	upupupup	RALBF_v3_0487	RALW3_v3_3370	-	480	conserved protein of unknown function	NA	NA	NA	NA
4703	3.94321	4.3443	3.78286	3.51263	upupupup	RALBF_v3_3090	RALW3_v3_3431	-	189	conserved protein of unknown function	NA	NA	NA	NA
4090	2.15268	2.566	2.7908	2.75668	upupupup	RALBF_v3_3089	RALW3_v3_3432	-	345	protein of unknown function	NA	NA	NA	NA
527	2.18209	2.05457	3.0241	2.90736	upupupup	RALBF_v3_mp1763	RALW3_v3_mp0036	ripG3	1713	leucine-rich-repeat type III effector protein (GALA3 like)	POORLY CHARACTERIZED	S	Function unknown	COG4886
385	2.16963	2.8323	4.42774	3.84805	upupupup	RALBF_v3_mp1789	RALW3_v3_mp0061	dctB	1908	C4-dicarboxylate transport sensor kinase protein	CELLULAR PROCESSES AND SIGNALING	T	Signal transduction mechanisms	COG4191
923	2.19861	2.93885	5.05393	4.17716	upupupup	RALBF_v3_mp1790	RALW3_v3_mp0062	kgtP	1347	alpha-ketoglutarate transporter	METABOLISM	E	Amino acid transport and metabolism	COG0477
4101	3.9299	4.67293	5.90281	8.65467	upupupup	RALBF_v3_mp1807	RALW3_v3_mp0079	-	348	conserved exported protein of unknown function	NA	NA	NA	NA
2008	-3.62692	-2.96075	-4.53877	-3.77585	dndndndn	RALBF_v3_mp1847	RALW3_v3_mp0118	-	918	Nad-dependent epimerase/dehydratase protein	METABOLISM	G	Carbohydrate transport and metabolism	COG0451
4088	3.8963	3.29736	3.15828	3.03753	upupupup	RALBF_v3_mp0124	RALW3_v3_mp0201	-	342	Predicted small integral membrane protein (fragment)	POORLY CHARACTERIZED	S	Function unknown	COG5605
2733	3.6254	3.26012	2.7851	2.68833	upupupup	RALBF_v3_mp0125	RALW3_v3_mp0202	coxP	708	Cytochrome-c oxidase subunit III protein	METABOLISM	C	Energy production and conversion	COG1845
3139	3.44264	2.81387	2.4755	2.88732	upupupup	RALBF_v3_mp0126	RALW3_v3_mp0203	coxO	612	Cytochrome-c oxidase protein	METABOLISM	C	Energy production and conversion	COG1845
428	3.21155	2.74714	2.99622	3.04135	upupupup	RALBF_v3_mp0127	RALW3_v3_mp0204	coxN	1761	cytochrome c oxidase subunit 1	METABOLISM	C	Energy production and conversion	COG0843
1319	2.94077	3.18093	2.72045	2.77454	upupupup	RALBF_v3_mp0128	RALW3_v3_mp0205	-	1155	Cytochrome c oxidase polypeptide II (Cytochrome bb3 subunit 2) protein	METABOLISM	C	Energy production and conversion	COG1622,COG2857
3433	3.92572	3.07583	2.45934	3.36134	upupupup	RALBF_v3_mp0129	RALW3_v3_mp0206	-	513	conserved membrane protein of unknown function	NA	NA	NA	NA
1709	2.42088	-3.71748	4.66521	5.01256	updnupup	RALBF_v3_mp0210	RALW3_v3_mp0433	yhbU	1017	peptidase (collagenase-like)	CELLULAR PROCESSES AND SIGNALING	O	Posttranslational modification, protein turnover, chaperones	COG0826
2127	2.68137	-4.0381	5.0069	5.43483	updnupup	RALBF_v3_mp0211	RALW3_v3_mp0434	yhbV	885	protease	CELLULAR PROCESSES AND SIGNALING	O	Posttranslational modification, protein turnover, chaperones	COG0826
3826	3.20694	-3.11098	4.97472	5.60067	updnupup	RALBF_v3_mp0212	RALW3_v3_mp0435	-	426	Lipid carrier protein sterol-binding protein	METABOLISM	I	Lipid transport and metabolism	COG3154
3889	3.34108	-3.33366	5.1331	5.63197	updnupup	RALBF_v3_mp0213	RALW3_v3_mp0436	-	411	conserved exported protein of unknown function	POORLY CHARACTERIZED	S	Function unknown	COG4273
2916	2.83491	-4.02632	4.61343	5.09561	updnupup	RALBF_v3_mp0214	RALW3_v3_mp0437	fnr	678	Fumarate and nitrate reduction regulatory protein	CELLULAR PROCESSES AND SIGNALING	T	Signal transduction mechanisms	COG0664
2623	3.14719	-2.75323	4.4139	4.58834	updnupup	RALBF_v3_mp0215	RALW3_v3_mp0438	nrdG	747	Ribonucleotide reductase activating protein	CELLULAR PROCESSES AND SIGNALING	O	Posttranslational modification, protein turnover, chaperones	COG1180
4694	4.23301	-2.02806	4.86423	4.64043	updnupup	RALBF_v3_mp0216	RALW3_v3_mp0439	-	177	conserved protein of unknown function	NA	NA	NA	NA
282	3.17774	-2.86106	4.4361	4.52877	updnupup	RALBF_v3_mp0217	RALW3_v3_mp0440	nrdD	2058	Ribonucleotide reductase protein	METABOLISM	F	Nucleotide transport and metabolism	COG1328
1508	3.26307	2.46836	2.58588	2.81911	upupupup	RALBF_v3_mp1153	RALW3_v3_mp0557	paaJ	1092	subunit of the phenylacetly-CoA oxygenase/reductase	METABOLISM	C	Energy production and conversion	COG1018
2396	2.44175	3.58854	2.20333	2.34153	upupupup	RALBF_v3_mp1104	RALW3_v3_mp0605	-	825	Enoyl-coa hydratase protein	METABOLISM	I	Lipid transport and metabolism	COG1024
2184	2.49157	3.61037	2.35022	2.44456	upupupup	RALBF_v3_mp1103	RALW3_v3_mp0606	mmsB	897	3-hydroxyisobutyrate dehydrogenase	METABOLISM	I	Lipid transport and metabolism	COG2084
647	2.70022	3.78033	2.41577	2.62443	upupupup	RALBF_v3_mp1102	RALW3_v3_mp0607	mmsA	1548	methylmalonate-semialdehyde dehydrogenase, oxidoreductase protein	METABOLISM	C	Energy production and conversion	COG1012
474	2.78768	3.52353	2.90449	2.86324	upupupup	RALBF_v3_mp1101	RALW3_v3_mp0608	acsA	1722	Acetyl-coenzyme a synthetase	METABOLISM	I	Lipid transport and metabolism	COG0365
1392	2.75832	3.02315	2.75414	3.23796	upupupup	RALBF_v3_mp1100	RALW3_v3_mp0609	acads	1134	Acyl-CoA dehydrogenase, short-chain specific	METABOLISM	I	Lipid transport and metabolism	COG1960
1994	3.8513	4.81711	4.11167	3.18462	upupupup	RALBF_v3_mp0944	RALW3_v3_mp0766	-	936	putative 5-dehydro-4-deoxyglucarate dehydratase	METABOLISM	E	Amino acid transport and metabolism	COG0329
628	3.35776	4.69694	3.13269	2.86484	upupupup	RALBF_v3_mp0943	RALW3_v3_mp0767	-	1587	Alpha-ketoglutaric semialdehyde dehydrogenase	METABOLISM	C	Energy production and conversion	COG1012
32	2.07177	2.39669	4.00929	3.04197	upupupup	RALBF_v3_mp0923	RALW3_v3_mp0787	ripAN	4407	type III effector protein	NA	NA	NA	NA
1206	2.8429	2.67052	3.11304	3.155	upupupup	RALBF_v3_mp0786	RALW3_v3_mp0918	ripAY	1212	type III effector protein	NA	NA	NA	NA
146	2.77782	2.21117	3.75193	3.83674	upupupup	RALBF_v3_mp0701	RALW3_v3_mp1003	ripC1	2796	type III effector protein	NA	NA	NA	NA
274	2.11085	2.34269	3.26869	2.44043	upupupup	RALBF_v3_mp0699	RALW3_v3_mp1005	-	2130	Tonb-dependent siderophore receptor ferrichrome-iron receptor	METABOLISM	P	Inorganic ion transport and metabolism	COG1629
2079	3.65415	3.61678	3.50155	2.79174	upupupup	RALBF_v3_mp0698	RALW3_v3_mp1006	frcK	912	Fructokinase	METABOLISM	G	Carbohydrate transport and metabolism	COG0524
24	6.28061	6.50733	4.44793	3.55561	upupupup	RALBF_v3_mp0697	RALW3_v3_mp1007	ripR	5187	type III effector protein, HopR1 family	NA	NA	NA	NA
160	4.82373	5.3441	3.97386	3.33333	upupupup	RALBF_v3_mp0696	RALW3_v3_mp1008	fruB(HI	2553	Multiphosphoryl transfer protein [Includes: Phosphoenolpyruvate-protein phosphotransferase ; Phosphocarrier protein HPr ; Fructose-specific phosphotransferase enzyme IIA component]	METABOLISM	G	Carbohydrate transport and metabolism	COG2190,COG1925,COG1080
1143	5.32965	4.90131	4.69131	3.83939	upupupup	RALBF_v3_mp0695	RALW3_v3_mp1009	lamB	1242	Lamb type porin protein	METABOLISM	G	Carbohydrate transport and metabolism	COG4580
764	4.89455	4.77746	4.34943	3.97813	upupupup	RALBF_v3_mp0694	RALW3_v3_mp1010	sacA	1431	Sucrose-6-phosphate hydrolase	METABOLISM	G	Carbohydrate transport and metabolism	COG1621
893	4.80952	4.64037	4.24066	3.7824	upupupup	RALBF_v3_mp0693	RALW3_v3_mp1011	scrA	1398	PTS system sucrose-specific EIIBC component [Includes: Sucrose-specific phosphotransferase enzyme IIB component ; Sucrose permease IIC component]	METABOLISM	G	Carbohydrate transport and metabolism	COG1264,COG1263
1656	3.71614	3.5304	3.32194	2.53557	upupupup	RALBF_v3_mp0692	RALW3_v3_mp1012	scrR	1041	Dna-binding sucrose operon transcriptional repressor protein	INFORMATION STORAGE AND PROCESSING	K	Transcription	COG1609
74	-3.91917	-2.90671	-2.7088	-2.06187	dndndndn	RALBF_v3_mp0627	RALW3_v3_mp1080	-	3210	multidrug transport protein, acriflavin resistance protein domain	CELLULAR PROCESSES AND SIGNALING	V	Defense mechanisms	COG0841
3351	2.84051	3.69712	3.28092	3.48168	upupupup	RALBF_v3_mp0616	RALW3_v3_mp1090	-	555	Transcription regulator for hrp genes expression	INFORMATION STORAGE AND PROCESSING	K	Transcription	COG2197,COG2771
3672	2.20986	3.08445	2.29135	2.11757	upupupup	RALBF_v3_mp0565	RALW3_v3_mp1140	-	468	conserved protein of unknown function	NA	NA	NA	NA
712	2.65372	4.31227	2.91559	2.27875	upupupup	RALBF_v3_mp0561	RALW3_v3_mp1144	-	1491	Transmembrane cytochrome bd-type quinol oxidase, subunit 1 oxidoreductase protein	METABOLISM	C	Energy production and conversion	COG1271
1181	4.37972	4.38892	3.35908	2.99092	upupupup	RALBF_v3_mp0540	RALW3_v3_mp1167	-	1230	protein of unknown function	METABOLISM	C	Energy production and conversion	COG1251
4108	4.67906	4.40098	3.48498	3.43835	upupupup	RALBF_v3_mp0539	RALW3_v3_mp1168	nirD	342	putative nitrate reductase (electron transfer subunit) AND putative nitrite reductase (small subunit)	METABOLISM	P	Inorganic ion transport and metabolism	COG2146
154	4.5175	4.7403	3.87289	3.3649	upupupup	RALBF_v3_mp0538	RALW3_v3_mp1169	nirB	2559	nitrite reductase, large subunit, nucleotide- and Fe/S-cluster binding	METABOLISM	C	Energy production and conversion	COG1251
997	4.37526	4.88	4.36313	3.36241	upupupup	RALBF_v3_mp0537	RALW3_v3_mp1170	narK3	1326	putative nitrate transporter transmembrane protein (MFS superfamily)	METABOLISM	P	Inorganic ion transport and metabolism	COG2223
4020	4.12291	3.74385	2.64322	2.28553	upupupup	RALBF_v3_mp0415	RALW3_v3_mp1292	-	372	putative transmembrane protein	POORLY CHARACTERIZED	R	General function prediction only	COG5544
1121	2.98758	2.62411	3.42326	3.43689	upupupup	RALBF_v3_mp0413	RALW3_v3_mp1294	ripAT	1269	type III effector protein	NA	NA	NA	NA
1422	3.21	2.79611	3.51502	3.16446	upupupup	RALBF_v3_mp0355	RALW3_v3_mp1349	rihA	1128	Pyrimidine-specific ribonucleoside hydrolase RihA	METABOLISM	F	Nucleotide transport and metabolism	COG1957
2388	3.56837	2.51883	4.06346	3.93251	upupupup	RALBF_v3_mp0354	RALW3_v3_mp1350	ripAU	825	Type III effector protein	NA	NA	NA	NA
81	3.22999	2.30547	3.8717	4.98504	upupupup	RALBF_v3_mp1278	RALW3_v3_mp1446	czcA	3159	Cation efflux system protein CzcA	METABOLISM	P	Inorganic ion transport and metabolism	COG3696
1228	4.12169	2.85012	4.67322	6.56072	upupupup	RALBF_v3_mp1279	RALW3_v3_mp1447	cusB	1221	Secretion protein of the copper-transporting efflux system cuscfba	CELLULAR PROCESSES AND SIGNALING	M	Cell wall/membrane/envelope biogenesis	COG0845
947	3.96893	3.31595	4.92719	6.34773	upupupup	RALBF_v3_mp1280	RALW3_v3_mp1448	cusC	1359	Outer membrane protein of the copper-transporting efflux system cuscfba	CELLULAR PROCESSES AND SIGNALING	M	Cell wall/membrane/envelope biogenesis	COG1538
1398	2.47329	3.37415	2.55499	4.60647	upupupup	RALBF_v3_mp1296	RALW3_v3_mp1464	mscS	1134	Mechanosensitive ion channel protein	CELLULAR PROCESSES AND SIGNALING	M	Cell wall/membrane/envelope biogenesis	COG0668
3823	2.142	2.65333	2.31467	3.49479	upupupup	RALBF_v3_mp1547	RALW3_v3_mp1559	-	438	conserved exported protein of unknown function	NA	NA	NA	NA
56	2.51397	2.5118	2.40417	4.78324	upupupup	RALBF_v3_mp1569	RALW3_v3_mp1582	treS	3522	Trehalose synthase, maltose alpha-d-glucosyltransferase	METABOLISM	G	Carbohydrate transport and metabolism	COG0366,COG3281
2352	3.11942	3.58431	2.57218	4.97661	upupupup	RALBF_v3_mp1570	RALW3_v3_mp1583	glgB	834	1,4-alpha-glucan branching enzyme	METABOLISM	G	Carbohydrate transport and metabolism	COG0296
4238	3.61891	3.31181	2.77745	4.49348	upupupup	RALBF_v3_mp1571	RALW3_v3_mp1584	-	303	protein of unknown function	CELLULAR PROCESSES AND SIGNALING	M	Cell wall/membrane/envelope biogenesis	COG0810
228	3.09252	2.29824	2.25514	4.26655	upupupup	RALBF_v3_mp1572	RALW3_v3_mp1585	glgX	2223	glycogen debranching enzyme	METABOLISM	G	Carbohydrate transport and metabolism	COG1523
207	3.35607	3.52749	2.11701	4.56829	upupupup	RALBF_v3_mp1574	RALW3_v3_mp1587	malQ	2325	4-alpha-glucanotransferase	METABOLISM	G	Carbohydrate transport and metabolism	COG1640
114	3.39313	3.69119	2.23812	4.41305	upupupup	RALBF_v3_mp1575	RALW3_v3_mp1588	treY	2838	Maltooligosyl trehalose synthase protein	METABOLISM	G	Carbohydrate transport and metabolism	COG3280

## Sheet: 2a - Moko
univID	logFC.MokoCPGxMT	logFC.MokoCPGxMB	Trend	IBSBF1503	UW163	Gene	Length	Product	COGprocess	COGclassID	ClassDescription	COGs
1771	-3.14958	-2.75057	dndn	RALBF_v3_0048	RALW3_v3_2935	hexR	1008	Transcription regulation repressor hexr protein	INFORMATION STORAGE AND PROCESSING	K	Transcription	COG1737
381	-3.32466	-2.8504	dndn	RALBF_v3_0050	RALW3_v3_2937	-	1881	putative oligopeptide ABC transporter, fused atp_binding components	POORLY CHARACTERIZED	R	General function prediction only	COG1123
770	-2.145	-2.00609	dndn	RALBF_v3_0422	RALW3_v3_3305	oprM	1476	Outer membrane chanel lipoprotein	CELLULAR PROCESSES AND SIGNALING	M	Cell wall/membrane/envelope biogenesis	COG1538
3913	-2.04893	-2.44115	dndn	RALBF_v3_1151	RALW3_v3_1825	rnk	405	Regulator of nucleoside diphosphate kinase protein	INFORMATION STORAGE AND PROCESSING	K	Transcription	COG0782
1382	-4.38828	-4.06359	dndn	RALBF_v3_1222	RALW3_v3_1754	dthadh	1131	D-threo-3-hydroxyaspartate dehydratase	METABOLISM	E	Amino acid transport and metabolism	COG3616
1316	-3.35924	-3.65821	dndn	RALBF_v3_1240	RALW3_v3_1736	emrA	1176	Multidrug resistance A (Translocase) transmembrane protein	CELLULAR PROCESSES AND SIGNALING	V	Defense mechanisms	COG1566
607	-3.69522	-3.63374	dndn	RALBF_v3_1587	RALW3_v3_1393	glpD	1578	sn-glycerol-3-phosphate dehydrogenase, aerobic, FAD/NAD(P)-binding	METABOLISM	C	Energy production and conversion	COG0578
2558	-2.816	-2.40026	dndn	RALBF_v3_1700	RALW3_v3_1278	yvaG	789	Uncharacterized oxidoreductase YvaG	METABOLISM	I	Lipid transport and metabolism	COG1028
3498	-2.14888	-2.11739	dndn	RALBF_v3_1763	RALW3_v3_3507	-	513	conserved protein of unknown function	NA	NA	NA	NA
4058	-3.74641	-3.14459	dndn	RALBF_v3_1764	RALW3_v3_3508	-	378	conserved protein of unknown function	NA	NA	NA	NA
964	-2.05636	-3.58286	dndn	RALBF_v3_2130	RALW3_v3_0860	hslU	1335	ATPase component of the HslUV protease, molecular chaperone	CELLULAR PROCESSES AND SIGNALING	O	Posttranslational modification, protein turnover, chaperones	COG1220
1354	-2.34267	-2.19189	dndn	RALBF_v3_2191	RALW3_v3_0799	thiE	1167	Thiamine-phosphate pyrophosphorylase	METABOLISM	H	Coenzyme transport and metabolism	COG0352
356	-2.0978	-3.28443	dndn	RALBF_v3_3114	RALW3_v3_3408	htpG	1923	molecular chaperone HSP90 family	CELLULAR PROCESSES AND SIGNALING	O	Posttranslational modification, protein turnover, chaperones	COG0326
1848	-2.09915	-2.34958	dndn	RALBF_v3_mp0197	RALW3_v3_mp0420	tdcB	972	Threonine dehydratase	METABOLISM	E	Amino acid transport and metabolism	COG1171
3755	-2.19197	-2.03832	dndn	RALBF_v3_mp0200	RALW3_v3_mp0423	-	438	Membrane protein	POORLY CHARACTERIZED	S	Function unknown	COG4125
578	-2.54002	-2.49655	dndn	RALBF_v3_mp1646	RALW3_v3_mp1659	-	1593	conserved exported protein of unknown function	POORLY CHARACTERIZED	R	General function prediction only	COG4287
853	-3.25765	-2.02745	dndn	RALBF_v3_mp1851	RALW3_v3_mp0122	oprB	1371	Porin B	CELLULAR PROCESSES AND SIGNALING	M	Cell wall/membrane/envelope biogenesis	COG3659
5515	-2.1473	-2.55426	dndn	NA	RALW3_v3_1930	-	468	protein of unknown function	NA	NA	NA	NA
5661	-2.10803	-2.1734	dndn	NA	RALW3_v3_3506	-	882	Proline/glycine betaine transporter major facilitator superfamily (fragment)	METABOLISM	E	Amino acid transport and metabolism	COG0477
5860	-2.55416	-2.89642	dndn	NA	RALW3_v3_mp0250	-	741	protein of unknown function	CELLULAR PROCESSES AND SIGNALING	M	Cell wall/membrane/envelope biogenesis	COG0845
1417	2.29142	-2.44485	updn	RALBF_v3_2641	RALW3_v3_0362	-	1158	Plasmid recombination enzyme	INFORMATION STORAGE AND PROCESSING	L	Replication, recombination and repair	COG0419
5563	2.71482	-2.82497	updn	NA	RALW3_v3_2497	-	258	conserved protein of unknown function	NA	NA	NA	NA
5564	2.6752	-3.17598	updn	NA	RALW3_v3_2498	-	180	conserved protein of unknown function	NA	NA	NA	NA
4591	2.4548	2.6291	upup	RALBF_v3_0014	RALW3_v3_2899	ssuF	216	Molybdopterin-binding protein	METABOLISM	H	Coenzyme transport and metabolism	COG3585
2031	2.48444	2.98853	upup	RALBF_v3_0015	RALW3_v3_2900	rtn	921	Signal transduction protein eal domain protein	CELLULAR PROCESSES AND SIGNALING	T	Signal transduction mechanisms	COG2200
2880	2.56434	3.45146	upup	RALBF_v3_0016	RALW3_v3_2901	-	669	conserved protein of unknown function	POORLY CHARACTERIZED	R	General function prediction only	COG3545
4106	2.51509	2.49375	upup	RALBF_v3_0022	RALW3_v3_2907	-	345	conserved protein of unknown function	NA	NA	NA	NA
1160	2.29127	2.97025	upup	RALBF_v3_0149	RALW3_v3_3038	coxE	1227	Carbon monoxide dehydrogenase accessory protein	POORLY CHARACTERIZED	R	General function prediction only	COG3552
2035	2.498	3.32011	upup	RALBF_v3_0150	RALW3_v3_3039	-	927	Atpase protein	POORLY CHARACTERIZED	R	General function prediction only	COG0714
2466	2.71656	3.61277	upup	RALBF_v3_0151	RALW3_v3_3040	coxM	807	Carbon monoxide dehydrogenase medium chain	METABOLISM	C	Energy production and conversion	COG1319
3397	2.15169	2.36399	upup	RALBF_v3_0153	RALW3_v3_3042	cutC	528	Glyceraldehyde dehydrogenase small chain	METABOLISM	C	Energy production and conversion	COG2080
2907	2.23158	2.79197	upup	RALBF_v3_0208	RALW3_v3_3091	-	666	conserved protein of unknown function	POORLY CHARACTERIZED	R	General function prediction only	COG0693
3709	2.06521	2.39852	upup	RALBF_v3_0209	RALW3_v3_3092	-	444	conserved protein of unknown function	NA	NA	NA	NA
909	2.07344	2.24042	upup	RALBF_v3_0210	RALW3_v3_3093	ripG5	1608	leucine-rich-repeat type III effector protein (GALA5)	POORLY CHARACTERIZED	S	Function unknown	COG4886
2005	2.45409	3.29336	upup	RALBF_v3_0279	RALW3_v3_3162	yhjC	921	Uncharacterized HTH-type transcriptional regulator YhjC	INFORMATION STORAGE AND PROCESSING	K	Transcription	COG0583
719	3.49839	4.45001	upup	RALBF_v3_0280	RALW3_v3_3163	-	1476	Fe-s oxidoreductase protein	POORLY CHARACTERIZED	R	General function prediction only	COG0535
3201	3.53602	4.80028	upup	RALBF_v3_0281	RALW3_v3_3164	-	591	conserved protein of unknown function	NA	NA	NA	NA
3072	3.56707	4.98538	upup	RALBF_v3_0282	RALW3_v3_3165	-	630	conserved protein of unknown function	NA	NA	NA	NA
4677	3.64142	5.26657	upup	RALBF_v3_0283	RALW3_v3_3166	-	192	conserved protein of unknown function	NA	NA	NA	NA
1301	2.17934	2.13139	upup	RALBF_v3_0308	RALW3_v3_3190	-	1185	conserved exported protein of unknown function	POORLY CHARACTERIZED	S	Function unknown	COG4102
1078	2.35947	2.83115	upup	RALBF_v3_0339	RALW3_v3_3222	-	1275	conserved exported protein of unknown function	NA	NA	NA	NA
554	3.77894	3.58372	upup	RALBF_v3_0491	RALW3_v3_3374	-	1647	conserved membrane protein of unknown function	POORLY CHARACTERIZED	R	General function prediction only	COG1999
2017	3.46885	3.36619	upup	RALBF_v3_0492	RALW3_v3_3375	-	942	conserved protein of unknown function	METABOLISM	C	Energy production and conversion	COG1413
1116	3.2015	3.35678	upup	RALBF_v3_0493	RALW3_v3_3376	mel	1239	Tyrosinase oxidoreductase protein	NA	NA	NA	NA
1276	2.55253	2.75994	upup	RALBF_v3_0945	RALW3_v3_2044	-	1164	conserved membrane protein of unknown function	METABOLISM	C	Energy production and conversion	COG2864
87	2.14563	2.14405	upup	RALBF_v3_0948	RALW3_v3_2041	fdhA	2997	formate dehydrogenase, alpha subunit (Fe4S4 domain)	METABOLISM	C	Energy production and conversion	COG0243
1669	2.42386	2.09925	upup	RALBF_v3_1193	RALW3_v3_1782	pilW	1029	Type 4 fimbrial biogenesis protein pilw-related protein	CELLULAR PROCESSES AND SIGNALING	N	Cell motility	COG4966
3232	2.36537	2.07594	upup	RALBF_v3_1194	RALW3_v3_1781	-	591	conserved exported protein of unknown function	CELLULAR PROCESSES AND SIGNALING	N	Cell motility	COG4967
3235	2.50435	4.15689	upup	RALBF_v3_1729	RALW3_v3_1249	-	573	Mannose-binding lectin protein	NA	NA	NA	NA
960	2.37273	2.27602	upup	RALBF_v3_1902	RALW3_v3_1077	-	2076	conserved protein of unknown function	NA	NA	NA	NA
3700	2.04012	2.70105	upup	RALBF_v3_2273	RALW3_v3_0718	-	444	conserved protein of unknown function	NA	NA	NA	NA
3991	2.19723	3.0928	upup	RALBF_v3_2274	RALW3_v3_0717	acyP	372	Acylphosphatase 1	METABOLISM	C	Energy production and conversion	COG1254
1245	2.23607	2.52227	upup	RALBF_v3_2326	RALW3_v3_0664	-	1182	putative ACYL-COA DEHYDROGENASE OXIDOREDUCTASE	METABOLISM	I	Lipid transport and metabolism	COG1960
4145	2.81586	2.59033	upup	RALBF_v3_2392	RALW3_v3_0599	glnB/K	339	regulatory protein (P-II) for nitrogen assimilation by glutamine synthetase (ATase); signal transduction protein, associated to amtB, ammonium transporter	METABOLISM	E	Amino acid transport and metabolism	COG0347
673	2.59731	2.5051	upup	RALBF_v3_2393	RALW3_v3_0598	amtB	1548	ammonium transport protein (Amt family)	METABOLISM	P	Inorganic ion transport and metabolism	COG0004
951	2.09832	2.12139	upup	RALBF_v3_2506	RALW3_v3_0487	-	1341	conserved exported protein of unknown function	NA	NA	NA	NA
3266	2.55089	3.35745	upup	RALBF_v3_2735	RALW3_v3_0258	-	573	conserved membrane protein of unknown function	NA	NA	NA	NA
3264	4.48133	4.84341	upup	RALBF_v3_2736	RALW3_v3_0257	-	570	conserved protein of unknown function	NA	NA	NA	NA
3903	2.29465	3.69318	upup	RALBF_v3_2929	RALW3_v3_0065	-	393	conserved exported protein of unknown function	POORLY CHARACTERIZED	S	Function unknown	COG5455
1750	3.00844	4.25125	upup	RALBF_v3_3084	RALW3_v3_3437	tdcB	1005	Threonine dehydratase	METABOLISM	E	Amino acid transport and metabolism	COG1171
4487	2.13604	2.82015	upup	RALBF_v3_3211	RALW3_v3_2620	-	249	conserved membrane protein of unknown function	POORLY CHARACTERIZED	S	Function unknown	COG2261
3286	2.47774	2.61586	upup	RALBF_v3_3237	RALW3_v3_2646	-	564	conserved protein of unknown function	NA	NA	NA	NA
2629	2.14284	5.41357	upup	RALBF_v3_3242	RALW3_v3_2650	-	735	conserved protein of unknown function	POORLY CHARACTERIZED	S	Function unknown	COG4312
4665	2.29538	2.39475	upup	RALBF_v3_mp0189	RALW3_v3_mp0413	-	189	conserved protein of unknown function	NA	NA	NA	NA
4557	2.19306	2.17508	upup	RALBF_v3_mp0202	RALW3_v3_mp0425	-	219	conserved protein of unknown function	NA	NA	NA	NA
4128	2.03829	2.95767	upup	RALBF_v3_mp0311	RALW3_v3_mp0544	-	342	conserved exported protein of unknown function	NA	NA	NA	NA
1497	2.08945	2.31413	upup	RALBF_v3_mp0313	RALW3_v3_mp0546	-	1077	conserved protein of unknown function	NA	NA	NA	NA
1180	2.65753	2.09771	upup	RALBF_v3_mp0314	RALW3_v3_mp0547	-	1191	conserved protein of unknown function	NA	NA	NA	NA
2757	2.29264	2.25125	upup	RALBF_v3_mp0447	RALW3_v3_mp1260	-	723	Methyl-accepting chemotaxis protein	CELLULAR PROCESSES AND SIGNALING	N	Cell motility	COG0840
4157	2.70897	2.84925	upup	RALBF_v3_mp0460	RALW3_v3_mp1247	ynfA	333	conserved hypothetical protein; putative inner membrane protein	POORLY CHARACTERIZED	S	Function unknown	COG1742
809	2.49355	2.57168	upup	RALBF_v3_mp0461	RALW3_v3_mp1246	-	1464	conserved membrane protein of unknown function	CELLULAR PROCESSES AND SIGNALING	M	Cell wall/membrane/envelope biogenesis	COG0668
3939	2.21727	2.30586	upup	RALBF_v3_mp0488	RALW3_v3_mp1220	-	384	putative Glyoxalase/bleomycin resistance protein/dioxygenase	METABOLISM	E	Amino acid transport and metabolism	COG0346
123	2.3627	2.70643	upup	RALBF_v3_mp0541	RALW3_v3_mp1166	nasA	2748	Nitrate reductase	METABOLISM	C	Energy production and conversion	COG0243
3868	2.4766	2.70477	upup	RALBF_v3_mp0592	RALW3_v3_mp1114	-	405	protein of unknown function	NA	NA	NA	NA
4459	2.53661	2.76775	upup	RALBF_v3_mp0593	RALW3_v3_mp1113	-	252	conserved protein of unknown function	POORLY CHARACTERIZED	S	Function unknown	COG3360
2534	2.03848	2.28634	upup	RALBF_v3_mp0703	RALW3_v3_mp1001	bdhA	786	D-beta-hydroxybutyrate dehydrogenase	METABOLISM	I	Lipid transport and metabolism	COG1028
2640	2.10745	2.27324	upup	RALBF_v3_mp0704	RALW3_v3_mp1000	adc	744	putative acetoacetate decarboxylase	METABOLISM	Q	Secondary metabolites biosynthesis, transport and catabolism	COG4689
401	2.45857	3.22695	upup	RALBF_v3_mp0712	RALW3_v3_mp0993	trkD	1851	potassium transporter	METABOLISM	P	Inorganic ion transport and metabolism	COG3158
2933	2.75487	2.78664	upup	RALBF_v3_mp0806	RALW3_v3_mp0897	-	675	putative transmembrane protein	METABOLISM	E	Amino acid transport and metabolism	COG0477
2284	2.19771	2.71712	upup	RALBF_v3_mp0833	RALW3_v3_mp0870	-	852	conserved protein of unknown function	NA	NA	NA	NA
821	2.02926	3.16918	upup	RALBF_v3_mp0941	RALW3_v3_mp0769	gudD	1410	(D)-glucarate dehydratase 1	CELLULAR PROCESSES AND SIGNALING	M	Cell wall/membrane/envelope biogenesis	COG4948
3164	3.15533	3.71394	upup	RALBF_v3_mp1049	RALW3_v3_mp0662	-	603	conserved protein of unknown function	POORLY CHARACTERIZED	S	Function unknown	COG5588
2047	2.07924	3.01569	upup	RALBF_v3_mp1080	RALW3_v3_mp0630	metR	915	transcriptional regulator of methionine biosynthesis (LysR family)	INFORMATION STORAGE AND PROCESSING	K	Transcription	COG0583
199	2.86508	3.07631	upup	RALBF_v3_mp1081	RALW3_v3_mp0629	metE	2331	Cobalamin-independent methionine synthase, 5-methyltetrahydropteroyltriglutamate-homocysteine S-methyltransferase	METABOLISM	E	Amino acid transport and metabolism	COG0620
3344	3.34473	2.10549	upup	RALBF_v3_mp1154	RALW3_v3_mp0556	paaD	555	putative multicomponent oxygenase/reductase subunit for phenylacetic acid degradation	POORLY CHARACTERIZED	R	General function prediction only	COG2151
4477	2.77411	2.38487	upup	RALBF_v3_mp1236	RALW3_v3_mp1403	rs_T3E_Hyp10	246	fragment of putative type III effector, RS_T3E_Hyp10 (part2)	NA	NA	NA	NA
4224	3.6327	3.59573	upup	RALBF_v3_mp1351	RALW3_v3_mp0372	-	306	Signal peptide protein	NA	NA	NA	NA
3560	3.9365	3.32895	upup	RALBF_v3_mp1352	RALW3_v3_mp0371	-	483	conserved protein of unknown function	NA	NA	NA	NA
2540	3.08679	4.24287	upup	RALBF_v3_mp1379	RALW3_v3_mp0344	-	774	conserved membrane protein of unknown function	METABOLISM	I	Lipid transport and metabolism	COG0671
67	2.37994	2.55103	upup	RALBF_v3_mp1380	RALW3_v3_mp0343	fadD	3342	Long-chain-fatty-acid--coa ligase protein	METABOLISM	I	Lipid transport and metabolism	COG0318
1572	2.10803	2.38647	upup	RALBF_v3_mp1520	RALW3_v3_mp1534	-	1062	Glycosyl hydrolase family 18 protein with carbohydrate binding domain	NA	NA	NA	NA
2649	2.40736	2.64482	upup	RALBF_v3_mp1644	RALW3_v3_mp1657	-	747	4'-phosphopantetheinyl transferase	METABOLISM	H	Coenzyme transport and metabolism	COG2091
936	2.70762	2.6886	upup	RALBF_v3_mp1645	RALW3_v3_mp1658	egl	1320	Endoglucanase precursor (Endo-1,4-beta-glucanase) (Cellulase)	METABOLISM	G	Carbohydrate transport and metabolism	COG2730
2993	2.514	2.15744	upup	RALBF_v3_mp1699	RALW3_v3_mp1735	can	645	Carbonic anhydrase 2	METABOLISM	P	Inorganic ion transport and metabolism	COG0288
5357	2.40532	2.22153	upup	NA	RALW3_v3_0237	-	96	conserved protein of unknown function	NA	NA	NA	NA
5436	2.16499	2.11728	upup	NA	RALW3_v3_1076	-	816	conserved protein of unknown function	NA	NA	NA	NA
5593	2.28924	5.22882	upup	NA	RALW3_v3_2651	-	483	protein of unknown function	NA	NA	NA	NA
5599	3.28685	4.20644	upup	NA	RALW3_v3_2829	-	180	protein of unknown function	NA	NA	NA	NA
5851	3.28453	2.69063	upup	NA	RALW3_v3_mp0200	-	63	protein of unknown function	NA	NA	NA	NA
5862	2.1363	2.04889	upup	NA	RALW3_v3_mp0285	-	129	protein of unknown function	NA	NA	NA	NA
5929	3.6711	2.79928	upup	NA	RALW3_v3_mp0919	-	96	protein of unknown function	NA	NA	NA	NA
5959	3.97417	3.67409	upup	NA	RALW3_v3_mp1291	-	117	protein of unknown function	NA	NA	NA	NA
5960	3.55533	3.09286	upup	NA	RALW3_v3_mp1293	-	105	protein of unknown function	NA	NA	NA	NA
5972	2.6509	2.30883	upup	NA	RALW3_v3_mp1404	rs_T3E_Hyp10	612	fragment of putative type III effector, RS_T3E_Hyp10 (part1)	NA	NA	NA	NA
5771	2.26924	2.49468	upup	NA	RALW3_v3_pa0106	-	495	putative transmembrane protein	NA	NA	NA	NA
5772	2.69953	2.87449	upup	NA	RALW3_v3_pa0107	-	1944	Glucose-methanol-choline (GMC) oxidoreductase:NAD binding site	METABOLISM	E	Amino acid transport and metabolism	COG2303
5773	2.4932	2.88939	upup	NA	RALW3_v3_pa0108	-	786	putative transmembrane protein	NA	NA	NA	NA
5774	2.56648	3.02858	upup	NA	RALW3_v3_pa0109	-	1014	putative signal peptide protein	NA	NA	NA	NA
5775	2.32501	2.76365	upup	NA	RALW3_v3_pa0110	-	618	protein of unknown function	NA	NA	NA	NA

## Sheet: 2b - NPB
univID	logFC.NPBCPGxNT	logFC.NPBCPGxNM	Trend	IBSBF1503	UW163	Gene	Length	Product	COGprocess	COGclassID	ClassDescription	COGs
1462	-2.57586	-2.31045	dndn	RALBF_v3_2912	RALW3_v3_0082	-	1107	putative purine nucleoside permease protein	METABOLISM	F	Nucleotide transport and metabolism	COG5042
713	-2.25474	-2.12467	dndn	RALBF_v3_2387	RALW3_v3_0604	-	1491	Polyphenol oxidase with tyrosine hydroxylase activity protein	NA	NA	NA	NA
1381	-2.10513	-2.35249	dndn	RALBF_v3_1940	RALW3_v3_1040	livK	1149	Leucine-specific binding transmembrane protein	METABOLISM	E	Amino acid transport and metabolism	COG0683
4614	-2.64566	-2.84263	dndn	RALBF_v3_1890	RALW3_v3_1089	-	204	protein of unknown function	NA	NA	NA	NA
2732	-2.53116	-2.37531	dndn	RALBF_v3_1161	RALW3_v3_1814	hutC	714	Histidine utilization repressor	INFORMATION STORAGE AND PROCESSING	K	Transcription	COG2188
104	-2.50403	-2.29239	dndn	RALBF_v3_0922	RALW3_v3_2065	ppc	2937	Phosphoenolpyruvate carboxylase	METABOLISM	C	Energy production and conversion	COG2352
1291	-2.21308	-2.66937	dndn	RALBF_v3_0832	RALW3_v3_2155	-	1179	Leu/Ile/Val-binding protein homolog 6	METABOLISM	E	Amino acid transport and metabolism	COG0683
1517	-2.11624	-2.08309	dndn	RALBF_v3_0758	RALW3_v3_2226	-	1110	conserved exported protein of unknown function	NA	NA	NA	NA
3471	-2.30147	-2.20134	dndn	RALBF_v3_0757	RALW3_v3_2227	-	522	conserved protein of unknown function	NA	NA	NA	NA
3018	-2.63274	-2.06726	dndn	RALBF_v3_0749	RALW3_v3_2235	ybgJ	648	putative hydrolase subunit	METABOLISM	E	Amino acid transport and metabolism	COG2049
2784	-3.23572	-2.94293	dndn	RALBF_v3_0746	RALW3_v3_2238	-	723	conserved hypothetical protein, DUF969; putative TRANSMEMBRANE PROTEIN	POORLY CHARACTERIZED	S	Function unknown	COG3819
1927	-3.00627	-2.82649	dndn	RALBF_v3_0745	RALW3_v3_2239	-	957	conserved hypothetical protein, DUF979; putative TRANSMEMBRANE PROTEIN	POORLY CHARACTERIZED	S	Function unknown	COG3817
3722	-2.56196	-3.19109	dndn	RALBF_v3_0525	RALW3_v3_2470	ompR	444	putative two-component system response regulator, transcription regulator protein	INFORMATION STORAGE AND PROCESSING	K	Transcription	COG0745
1597	-2.36185	-2.9822	dndn	RALBF_v3_0271	RALW3_v3_3154	-	1062	putative outer membrane porin protein	CELLULAR PROCESSES AND SIGNALING	M	Cell wall/membrane/envelope biogenesis	COG3203
2424	-2.05086	-2.09668	dndn	RALBF_v3_0375	RALW3_v3_3259	-	804	conserved exported protein of unknown function	POORLY CHARACTERIZED	S	Function unknown	COG5429
1901	-2.49053	-2.39971	dndn	RALBF_v3_mp0054	RALW3_v3_mp0130	patB	1218	Cystathionine beta-lyase PatB	METABOLISM	E	Amino acid transport and metabolism	COG1168
2762	-2.15437	-2.81117	dndn	RALBF_v3_mp0178	RALW3_v3_mp0402	fimC	774	EcpD	CELLULAR PROCESSES AND SIGNALING	N	Cell motility	COG3121
2616	-2.13597	-2.14559	dndn	RALBF_v3_mp1330	RALW3_v3_mp1497	-	765	Glutamate/aspartate ABC transport protein high affinity periplasmic solute-binding protein	METABOLISM	E	Amino acid transport and metabolism	COG0834
2533	-2.59749	-3.01902	dndn	RALBF_v3_mp1331	RALW3_v3_mp1498	-	789	Glutamate/aspartate transmembrane protein	METABOLISM	E	Amino acid transport and metabolism	COG0765
2634	-2.19099	-2.57075	dndn	RALBF_v3_mp1332	RALW3_v3_mp1499	aapP	750	amino-acid transporter subunit ; ATP-binding component of ABC superfamily	METABOLISM	E	Amino acid transport and metabolism	COG1126
534	-2.03283	-2.56249	dndn	RALBF_v3_mp1506	RALW3_v3_mp1520	ybeC	1632	putative amino acid-proton symporter YbeC	METABOLISM	E	Amino acid transport and metabolism	COG0531
3465	-2.52713	-2.97033	dndn	RALBF_v3_0526	RALW3_v3_mp1713	-	513	conserved protein of unknown function	INFORMATION STORAGE AND PROCESSING	L	Replication, recombination and repair	COG3293
1962	3.22802	3.0226	upup	RALBF_v3_2973	RALW3_v3_0023	ripE2	912	type III effector (Xcc1246-like)	NA	NA	NA	NA
4000	2.64468	2.31482	upup	RALBF_v3_2972	RALW3_v3_0024	-	369	Hypothethical protein	NA	NA	NA	NA
1444	2.756	2.81256	upup	RALBF_v3_2945	RALW3_v3_0048	ripP1	1107	type III effector protein PopP1	NA	NA	NA	NA
4534	2.43341	2.40267	upup	RALBF_v3_2944	RALW3_v3_0049	-	222	protein of unknown function	NA	NA	NA	NA
404	2.95675	3.3232	upup	RALBF_v3_2934	RALW3_v3_0060	ripS5	1851	fragment of a type III effector, SKWP5 (part 1)	NA	NA	NA	NA
350	3.14458	2.90391	upup	RALBF_v3_2369	RALW3_v3_0621	ripAE	1941	type III effector protein	NA	NA	NA	NA
119	2.99687	3.43123	upup	RALBF_v3_2303	RALW3_v3_0687	ripY	2859	Ankyrin repeat protein	POORLY CHARACTERIZED	R	General function prediction only	COG0666
16	2.58093	4.04976	upup	RALBF_v3_2019	RALW3_v3_0961	ripS1	7074	Type III effector protein skwp1	NA	NA	NA	NA
747	3.79514	3.38328	upup	RALBF_v3_2994	RALW3_v3_1185	ripP2	1467	type III effector protein PopP2	NA	NA	NA	NA
4662	2.69454	2.34929	upup	RALBF_v3_2995	RALW3_v3_1186	-	189	protein of unknown function	NA	NA	NA	NA
2843	3.2274	2.8064	upup	RALBF_v3_1682	RALW3_v3_1295	-	690	Flavin-nucleotide-binding protein	POORLY CHARACTERIZED	R	General function prediction only	COG3467
3983	4.72011	4.18517	upup	RALBF_v3_1678	RALW3_v3_1299	-	372	putative type III effector protein	NA	NA	NA	NA
2842	2.65661	3.59979	upup	RALBF_v3_1652	RALW3_v3_1327	-	696	Gcn5-related n-acetyltransferase protein	INFORMATION STORAGE AND PROCESSING	K	Transcription	COG0454
4354	2.16163	3.32083	upup	RALBF_v3_1644	RALW3_v3_1336	-	282	conserved exported protein of unknown function	NA	NA	NA	NA
4152	2.79859	2.73424	upup	RALBF_v3_1617	RALW3_v3_1362	-	324	conserved exported protein of unknown function	NA	NA	NA	NA
3792	4.02574	4.71854	upup	RALBF_v3_1615	RALW3_v3_1364	-	426	conserved protein of unknown function	NA	NA	NA	NA
3984	3.10062	3.93824	upup	RALBF_v3_1614	RALW3_v3_1365	-	375	conserved protein of unknown function	NA	NA	NA	NA
1807	2.01651	2.41572	upup	RALBF_v3_0826	RALW3_v3_2161	-	960	conserved exported protein of unknown function	NA	NA	NA	NA
2067	2.31592	2.13434	upup	RALBF_v3_0693	RALW3_v3_2305	ripAJ	918	type III effector protein	NA	NA	NA	NA
4657	2.65144	3.66311	upup	RALBF_v3_0561	RALW3_v3_2435	osmB	201	Osmotically-inducible lipoprotein B	NA	NA	NA	NA
693	2.66894	2.49606	upup	RALBF_v3_0028	RALW3_v3_2913	ripG6	1878	leucine-rich-repeat type III effector protein (GALA6)	POORLY CHARACTERIZED	S	Function unknown	COG4886
380	3.72472	3.79246	upup	RALBF_v3_0029	RALW3_v3_2914	ripG7	1914	leucine-rich-repeat type III effector protein (GALA7)	POORLY CHARACTERIZED	S	Function unknown	COG4886
4341	3.03637	2.31514	upup	RALBF_v3_0175	RALW3_v3_3066	-	285	conserved protein of unknown function	NA	NA	NA	NA
213	3.23008	2.84689	upup	RALBF_v3_0190	RALW3_v3_3080	ripH1	2322	type III effector (HLK1)	NA	NA	NA	NA
418	2.12447	2.64216	upup	RALBF_v3_3088	RALW3_v3_3433	rhlE	1800	Atp-dependent rna helicase protein	INFORMATION STORAGE AND PROCESSING	J	Translation, ribosomal structure and biogenesis	COG0513
2967	2.78109	2.44183	upup	RALBF_v3_mp1762	RALW3_v3_mp0035	cheZ	663	chemotaxis regulator, protein phosphatase for CheY	CELLULAR PROCESSES AND SIGNALING	N	Cell motility	COG3143
2494	2.24118	2.20588	upup	RALBF_v3_mp1787	RALW3_v3_mp0059	-	798	Lipoprotein	POORLY CHARACTERIZED	S	Function unknown	COG4377
916	2.58811	2.30981	upup	RALBF_v3_mp1788	RALW3_v3_mp0060	dctD	1362	C4-dicarboxylate transport transcriptional regulatory protein DctD	CELLULAR PROCESSES AND SIGNALING	T	Signal transduction mechanisms	COG2204
1879	2.55652	4.37467	upup	RALBF_v3_mp1791	RALW3_v3_mp0063	galU	960	UTP--glucose-1-phosphate uridylyltransferase	CELLULAR PROCESSES AND SIGNALING	M	Cell wall/membrane/envelope biogenesis	COG1210
4144	2.20161	3.69041	upup	RALBF_v3_mp1805	RALW3_v3_mp0077	-	333	protein of unknown function	NA	NA	NA	NA
708	2.18557	4.02237	upup	RALBF_v3_mp1806	RALW3_v3_mp0078	rpoN	1503	RNA polymerase sigma-54 factor	INFORMATION STORAGE AND PROCESSING	K	Transcription	COG1508
4543	2.30155	2.73308	upup	RALBF_v3_mp1815	RALW3_v3_mp0086	-	228	conserved protein of unknown function	NA	NA	NA	NA
4049	3.42017	2.91459	upup	RALBF_v3_mp1832	RALW3_v3_mp0103	-	363	Signal peptide protein	NA	NA	NA	NA
4490	3.71015	3.90831	upup	RALBF_v3_mp0137	RALW3_v3_mp0214	-	243	conserved protein of unknown function	NA	NA	NA	NA
246	4.20489	4.35626	upup	RALBF_v3_mp0138	RALW3_v3_mp0215	ripF1	2208	(PopF1) T3SS translocator	NA	NA	NA	NA
569	2.97313	3.0306	upup	RALBF_v3_mp1487	RALW3_v3_mp0236	tse	1647	Methyl-accepting chemotaxis serine transducer	CELLULAR PROCESSES AND SIGNALING	N	Cell motility	COG0840
353	3.95743	4.22907	upup	RALBF_v3_mp1486	RALW3_v3_mp0237	ripD	1947	type III effector protein (AvrPphD family)	NA	NA	NA	NA
933	3.23143	3.41989	upup	RALBF_v3_mp1462	RALW3_v3_mp0264	ripO1	1326	Type III effector, HopG1 family	NA	NA	NA	NA
4704	3.27568	2.88559	upup	RALBF_v3_mp1408	RALW3_v3_mp0317	-	180	conserved protein of unknown function	NA	NA	NA	NA
3364	2.31153	3.42666	upup	RALBF_v3_mp1355	RALW3_v3_mp0368	-	561	HdeD protein	POORLY CHARACTERIZED	S	Function unknown	COG3247
4352	2.29309	2.86894	upup	RALBF_v3_mp1354	RALW3_v3_mp0369	-	282	conserved protein of unknown function	NA	NA	NA	NA
85	3.8114	4.02782	upup	RALBF_v3_mp1085	RALW3_v3_mp0625	ripG2	3162	Type III effector gala2 protein	POORLY CHARACTERIZED	S	Function unknown	COG4886
1533	3.58642	3.4842	upup	RALBF_v3_mp0946	RALW3_v3_mp0764	-	1062	putative gluconolactonase (D-glucono-DELTA-lactone lactonohydrolase) protein	METABOLISM	G	Carbohydrate transport and metabolism	COG3386
2225	4.37775	4.57954	upup	RALBF_v3_mp0945	RALW3_v3_mp0765	speE	861	Spermidine synthase protein	METABOLISM	E	Amino acid transport and metabolism	COG0421
3783	4.74321	4.56673	upup	RALBF_v3_mp0931	RALW3_v3_mp0779	-	429	conserved protein of unknown function	NA	NA	NA	NA
681	3.94051	3.87588	upup	RALBF_v3_mp0930	RALW3_v3_mp0780	-	1557	Methyl-accepting chemotaxisi(Serine chemoreceptor protein)	CELLULAR PROCESSES AND SIGNALING	N	Cell motility	COG0840
4675	3.95711	3.89412	upup	RALBF_v3_mp0928	RALW3_v3_mp0783	-	192	exported protein of unknown function	NA	NA	NA	NA
343	3.41469	3.51227	upup	RALBF_v3_mp0927	RALW3_v3_mp0784	popC	1950	putative leucine-rich-repeat type III effector protein (popC-like)	POORLY CHARACTERIZED	S	Function unknown	COG4886
3891	3.39938	2.92601	upup	RALBF_v3_mp0920	RALW3_v3_mp0790	-	399	conserved protein of unknown function	NA	NA	NA	NA
2662	2.70505	2.41523	upup	RALBF_v3_mp0916	RALW3_v3_mp0794	hrpG	738	Transcriptional regulator of hrp gene cluster, OmpR family	INFORMATION STORAGE AND PROCESSING	K	Transcription	COG0745
3686	4.40215	4.2579	upup	RALBF_v3_mp0915	RALW3_v3_mp0795	hpaB	456	Type III secretion system protein, hypothetical tir chaperone-like protein	NA	NA	NA	NA
4529	4.57332	4.5958	upup	RALBF_v3_mp0914	RALW3_v3_mp0796	hrpZ	231	type III secretion system protein hrpZ	NA	NA	NA	NA
4471	5.10695	4.84698	upup	RALBF_v3_mp0913	RALW3_v3_mp0797	hrpY	249	hrp pilus subunit	NA	NA	NA	NA
4476	4.19889	4.22156	upup	RALBF_v3_mp0912	RALW3_v3_mp0798	hrpX	246	hypothetical protein	NA	NA	NA	NA
1853	3.89793	3.92694	upup	RALBF_v3_mp0911	RALW3_v3_mp0799	hrpW	969	type III secretion protein HrpW, hrpD5-like protein	NA	NA	NA	NA
1755	4.16814	4.43105	upup	RALBF_v3_mp0910	RALW3_v3_mp0800	hrpV	999	type III secretion system protein HrpV, HpaA_like protein	NA	NA	NA	NA
4458	4.44712	4.52163	upup	RALBF_v3_mp0909	RALW3_v3_mp0801	hrcS	261	Type III secretion protein HrcS	CELLULAR PROCESSES AND SIGNALING	U	Intracellular trafficking, secretion, and vesicular transport	COG4794
2990	4.66946	4.66743	upup	RALBF_v3_mp0908	RALW3_v3_mp0802	hrcR	654	Hypersensitivity response secretion protein hrcR, type III secretion system	CELLULAR PROCESSES AND SIGNALING	U	Intracellular trafficking, secretion, and vesicular transport	COG4790
1551	4.61816	4.81036	upup	RALBF_v3_mp0907	RALW3_v3_mp0803	hrpQ	1071	type III secretion system apparatus protein HrcQ	CELLULAR PROCESSES AND SIGNALING	N	Cell motility	COG1886
3172	4.66735	4.33389	upup	RALBF_v3_mp0906	RALW3_v3_mp0804	hpaP	594	Type III secretion protein HpaP, HRP-associated protein	CELLULAR PROCESSES AND SIGNALING	M	Cell wall/membrane/envelope biogenesis	COG0810
309	4.10854	3.71947	upup	RALBF_v3_mp0905	RALW3_v3_mp0805	hrcV	2073	Hypersensitivity response secretion protein hrcV, Type III secretory pathway component	CELLULAR PROCESSES AND SIGNALING	U	Intracellular trafficking, secretion, and vesicular transport	COG4789
1588	4.5967	3.9437	upup	RALBF_v3_mp0904	RALW3_v3_mp0806	hrcU	1065	Hypersensitivity response secretion protein HrcU	CELLULAR PROCESSES AND SIGNALING	N	Cell motility	COG1377
3569	4.84759	4.81216	upup	RALBF_v3_mp0903	RALW3_v3_mp0807	hrpK	486	Hrpk protein	NA	NA	NA	NA
3946	4.92214	5.12412	upup	RALBF_v3_mp0902	RALW3_v3_mp0808	hrpJ	387	Type III secretion protein HrpJ, HrpB2-like protein	NA	NA	NA	NA
2480	5.32176	5.19111	upup	RALBF_v3_mp0901	RALW3_v3_mp0809	hrcJ	810	Type III secretion system lipoprotein HrcJ	CELLULAR PROCESSES AND SIGNALING	U	Intracellular trafficking, secretion, and vesicular transport	COG4669
3081	4.89978	5.30536	upup	RALBF_v3_mp0900	RALW3_v3_mp0810	hrpH	633	Type III secretion system protein hrpH	NA	NA	NA	NA
2181	5.09988	5.00812	upup	RALBF_v3_mp0899	RALW3_v3_mp0811	hrpF	894	type III secretion system protein hrpF	CELLULAR PROCESSES AND SIGNALING	N	Cell motility	COG1317
1010	4.57536	4.68312	upup	RALBF_v3_mp0898	RALW3_v3_mp0812	hrcN	1320	type III secretion system ATPase	CELLULAR PROCESSES AND SIGNALING	N	Cell motility	COG1157
3537	3.81885	3.8566	upup	RALBF_v3_mp0897	RALW3_v3_mp0813	hrpD	501	Type III secretion protein HrpD, hrpB7-like protein	CELLULAR PROCESSES AND SIGNALING	D	Cell cycle control, cell division, chromosome partitioning	COG1196
2343	3.1896	3.26249	upup	RALBF_v3_mp0896	RALW3_v3_mp0814	hrcT	849	HrcT	CELLULAR PROCESSES AND SIGNALING	U	Intracellular trafficking, secretion, and vesicular transport	COG4791
786	4.17223	4.11462	upup	RALBF_v3_mp0895	RALW3_v3_mp0815	hrpB	1434	Transcriptional activator of hrp genes cluster, AraC type family	INFORMATION STORAGE AND PROCESSING	K	Transcription	COG2207
457	3.66726	3.78498	upup	RALBF_v3_mp0894	RALW3_v3_mp0816	hrpA	1770	Hypersensitivity response secretion protein HrpA	CELLULAR PROCESSES AND SIGNALING	N	Cell motility	COG1450
142	4.57095	4.42521	upup	RALBF_v3_mp0893	RALW3_v3_mp0817	ripAC	2685	leucine-rich repeat protein type III effector protein	POORLY CHARACTERIZED	S	Function unknown	COG4886
3406	5.15476	5.06282	upup	RALBF_v3_mp0892	RALW3_v3_mp0818	ripAB	525	type III effector	NA	NA	NA	NA
1737	5.54754	5.66	upup	RALBF_v3_mp0891	RALW3_v3_mp0819	ripX	1011	type III effector	CELLULAR PROCESSES AND SIGNALING	O	Posttranslational modification, protein turnover, chaperones	COG0484
491	3.46885	3.42792	upup	RALBF_v3_mp0881	RALW3_v3_mp0829	ripAO	1740	type III effector protein	NA	NA	NA	NA
220	2.12074	2.17948	upup	RALBF_v3_mp0879	RALW3_v3_mp0831	-	2277	Glycosyl hydrolase protein	NA	NA	NA	NA
1966	2.40904	2.20604	upup	RALBF_v3_mp0878	RALW3_v3_mp0832	-	933	Putative type III effector protein	NA	NA	NA	NA
2858	3.90406	3.3221	upup	RALBF_v3_mp0857	RALW3_v3_mp0842	ripAX1	678	conserved protein of unknown function	NA	NA	NA	NA
4512	4.56586	3.86108	upup	RALBF_v3_mp0856	RALW3_v3_mp0843	-	237	protein of unknown function	NA	NA	NA	NA
2240	3.65587	3.38619	upup	RALBF_v3_mp0837	RALW3_v3_mp0865	-	870	Hypothethical protein	NA	NA	NA	NA
31	3.28513	3.55806	upup	RALBF_v3_mp0758	RALW3_v3_mp0947	ripZ	4470	type III effector protein	NA	NA	NA	NA
746	2.09483	2.35215	upup	RALBF_v3_mp0757	RALW3_v3_mp0948	gabD	1494	succinate-semialdehyde dehydrogenase I, NADP-dependent	METABOLISM	C	Energy production and conversion	COG1012
797	2.36506	2.24978	upup	RALBF_v3_mp0618	RALW3_v3_mp1088	ripN	1428	type III effector, NUDIX hydrolase domain	NA	NA	NA	NA
1431	2.40943	2.09545	upup	RALBF_v3_mp0553	RALW3_v3_mp1152	-	1098	Exopolysaccharide phosphotransferase protein	NA	NA	NA	NA
181	3.63516	3.8053	upup	RALBF_v3_mp0550	RALW3_v3_mp1155	ripAP	2403	type III effector, ankyrin repeat-containing protein	POORLY CHARACTERIZED	R	General function prediction only	COG0666
4761	3.71196	3.20617	upup	RALBF_v3_mp0525	RALW3_v3_mp1183	-	159	conserved protein of unknown function	NA	NA	NA	NA
4700	4.00204	3.48316	upup	RALBF_v3_mp0524	RALW3_v3_mp1184	-	186	protein of unknown function	NA	NA	NA	NA
290	2.12265	2.179	upup	RALBF_v3_mp0515	RALW3_v3_mp1195	ripAR	2097	type III effector protein	NA	NA	NA	NA
4699	3.23465	2.44459	upup	RALBF_v3_mp0510	RALW3_v3_mp1200	-	174	protein of unknown function	NA	NA	NA	NA
3128	2.93825	4.15063	upup	RALBF_v3_mp0480	RALW3_v3_mp1228	azoR	627	FMN-dependent NADH-azoreductase	METABOLISM	I	Lipid transport and metabolism	COG1182
624	2.99972	2.90298	upup	RALBF_v3_mp0457	RALW3_v3_mp1250	ripQ	1575	type III effector, HopAA1 family	NA	NA	NA	NA
3841	3.55992	3.15675	upup	RALBF_v3_mp0422	RALW3_v3_mp1285	rs_T3E_Hyp12	420	putative type III effector (Cyclin-like F-box domain)	NA	NA	NA	NA
3257	2.81833	2.83367	upup	RALBF_v3_mp0421	RALW3_v3_mp1286	-	564	conserved exported protein of unknown function	NA	NA	NA	NA
1759	2.62401	2.38997	upup	RALBF_v3_mp0420	RALW3_v3_mp1287	ssuA	1002	putative aliphatic sulfonates-binding protein	METABOLISM	P	Inorganic ion transport and metabolism	COG0715
149	2.65968	2.07065	upup	RALBF_v3_mp0419	RALW3_v3_mp1288	ripAS	2622	Type III effector protein	NA	NA	NA	NA
483	4.23192	3.47907	upup	RALBF_v3_mp0400	RALW3_v3_mp1307	ripBC	1737	YOPP/AvrRxv family protein	POORLY CHARACTERIZED	R	General function prediction only	COG0666
4201	4.63091	3.66298	upup	RALBF_v3_mp0399	RALW3_v3_mp1308	-	315	protein of unknown function	NA	NA	NA	NA
4161	2.94471	2.96714	upup	RALBF_v3_mp0348	RALW3_v3_mp1356	-	318	conserved exported protein of unknown function	NA	NA	NA	NA
659	2.2434	2.32693	upup	RALBF_v3_mp0347	RALW3_v3_mp1357	-	1578	putative outer membrane efflux protein	CELLULAR PROCESSES AND SIGNALING	M	Cell wall/membrane/envelope biogenesis	COG1538
4159	3.60698	3.38241	upup	RALBF_v3_mp0343	RALW3_v3_mp1362	-	327	conserved exported protein of unknown function	NA	NA	NA	NA
4673	2.52348	2.40501	upup	RALBF_v3_mp1248	RALW3_v3_mp1415	-	186	conserved protein of unknown function	NA	NA	NA	NA
230	2.80062	2.52839	upup	RALBF_v3_mp1603	RALW3_v3_mp1617	ripH2	2271	type III effector protein (Hlk2)	NA	NA	NA	NA
233	2.87694	2.81359	upup	RALBF_v3_mp1604	RALW3_v3_mp1618	ripH2_2	2244	type III effector protein (Hlk2)	NA	NA	NA	NA
40	2.53163	2.4442	upup	RALBF_v3_mp1620	RALW3_v3_mp1633	ripL	4113	type III effector protein with ppr repeats	NA	NA	NA	NA
3871	3.63564	3.22918	upup	RALBF_v3_mp0341	RALW3_v3_mp1714	-	405	conserved protein of unknown function	INFORMATION STORAGE AND PROCESSING	L	Replication, recombination and repair	COG3293
3204	2.60343	4.37903	upup	RALBF_v3_mp1721	RALW3_v3_mp1757	-	600	6-carboxyhexanoate--CoA ligase (fragment)	INFORMATION STORAGE AND PROCESSING	K	Transcription	COG0454
4775	4.10487	5.02807	upup	RALBF_v3_0154	NA	-	153	protein of unknown function	NA	NA	NA	NA
4776	3.10256	2.95269	upup	RALBF_v3_0159	NA	ripV2	2094	type III effector protein	NA	NA	NA	NA
4778	3.16031	2.97368	upup	RALBF_v3_0180	NA	-	108	protein of unknown function	NA	NA	NA	NA
4793	5.11965	4.69031	upup	RALBF_v3_0432	NA	-	471	protein of unknown function	NA	NA	NA	NA
4848	4.0712	3.49806	upup	RALBF_v3_1677	NA	-	96	protein of unknown function	NA	NA	NA	NA
4869	3.14399	2.90998	upup	RALBF_v3_1783	NA	ripBD	876	HopAF1 type III effector HopAF1	NA	NA	NA	NA
4870	2.31965	2.13676	upup	RALBF_v3_1784	NA	-	282	conserved protein of unknown function	NA	NA	NA	NA
4915	4.00047	4.96621	upup	RALBF_v3_2018	NA	-	213	protein of unknown function	NA	NA	NA	NA
4992	5.302	6.8041	upup	RALBF_v3_2757	NA	-	96	conserved protein of unknown function	NA	NA	NA	NA
4998	3.49257	3.53147	upup	RALBF_v3_2935	NA	-	150	conserved protein of unknown function	NA	NA	NA	NA
4997	3.3964	3.40584	upup	RALBF_v3_2936	NA	-	690	protein of unknown function	NA	NA	NA	NA
5004	2.42489	2.17918	upup	RALBF_v3_2974	NA	-	267	protein of unknown function	NA	NA	NA	NA
5091	2.80045	2.44175	upup	RALBF_v3_mp0123	NA	-	63	protein of unknown function	NA	NA	NA	NA
5096	2.27329	2.12972	upup	RALBF_v3_mp0154	NA	-	216	conserved protein of unknown function	NA	NA	NA	NA
5130	2.87087	2.57733	upup	RALBF_v3_mp0320	NA	ripAW	1299	type III effector protein	NA	NA	NA	NA
5149	2.67177	2.21857	upup	RALBF_v3_mp0339	NA	-	330	conserved exported protein of unknown function	NA	NA	NA	NA
5150	2.49056	2.52176	upup	RALBF_v3_mp0340	NA	-	180	protein of unknown function	NA	NA	NA	NA
5152	4.0198	3.36254	upup	RALBF_v3_mp0356	NA	-	237	protein of unknown function	NA	NA	NA	NA
5155	3.34404	2.65317	upup	RALBF_v3_mp0378	NA	-	99	protein of unknown function	NA	NA	NA	NA
5156	3.04929	2.51926	upup	RALBF_v3_mp0379	NA	-	129	protein of unknown function	NA	NA	NA	NA
5160	3.49289	3.64564	upup	RALBF_v3_mp0414	NA	-	105	protein of unknown function	NA	NA	NA	NA
5161	2.5578	2.24551	upup	RALBF_v3_mp0416	NA	-	117	protein of unknown function	NA	NA	NA	NA
5171	3.59771	3.21808	upup	RALBF_v3_mp0523	NA	-	99	protein of unknown function	NA	NA	NA	NA
5188	2.98403	3.30103	upup	RALBF_v3_mp0779	NA	-	78	protein of unknown function	NA	NA	NA	NA
5189	3.07308	3.7459	upup	RALBF_v3_mp0781	NA	-	129	conserved exported protein of unknown function	NA	NA	NA	NA
5190	3.31864	3.74612	upup	RALBF_v3_mp0782	NA	-	153	conserved protein of unknown function	NA	NA	NA	NA
5191	4.80612	3.89125	upup	RALBF_v3_mp0785	NA	-	96	protein of unknown function	NA	NA	NA	NA
5205	3.5157	3.53574	upup	RALBF_v3_mp0872	NA	glnA	1476	glutamine synthetase	NA	NA	NA	NA
5206	4.44163	4.51464	upup	RALBF_v3_mp0873	NA	rs_T3E_Hyp3	954	fragment of putative type III effector protein (hrp-box domain), RS_T3E_Hyp3	NA	NA	NA	NA
5207	5.13237	5.06806	upup	RALBF_v3_mp0874	NA	-	570	protein of unknown function	NA	NA	NA	NA
5208	4.3715	4.79955	upup	RALBF_v3_mp0875	NA	-	2076	putative type III effector protein	NA	NA	NA	NA
5209	2.94477	3.33615	upup	RALBF_v3_mp0926	NA	-	132	conserved protein of unknown function	NA	NA	NA	NA
5228	2.56984	2.56791	upup	RALBF_v3_mp1159	NA	-	405	conserved exported protein of unknown function	NA	NA	NA	NA
5308	2.57607	4.06103	upup	RALBF_v3_mp1775	NA	-	798	protein of unknown function	NA	NA	NA	NA

## Sheet: 3a - Tomato
univID	logFC.MokoCPGxMT	logFC.NPBCPGxNT	Trend	IBSBF1503	UW163	Gene	Length	Product	COGprocess	COGclassID	ClassDescription	COGs
1713	-2.49919	-2.37976	dndn	RALBF_v3_mp0633	RALW3_v3_mp1074	-	1020	Lipase protein	METABOLISM	I	Lipid transport and metabolism	COG0657
3097	2.79023	2.58893	upup	RALBF_v3_1000	RALW3_v3_1989	-	621	putative cytochrome C signal peptide protein	METABOLISM	C	Energy production and conversion	COG2863
1492	2.56973	2.20233	upup	RALBF_v3_2968	RALW3_v3_0028	-	1248	conserved membrane protein of unknown function	NA	NA	NA	NA
4613	2.11687	2.02852	upup	RALBF_v3_3212	RALW3_v3_2621	-	201	protein of unknown function	NA	NA	NA	NA
1033	2.15766	2.17467	upup	RALBF_v3_mp0751	RALW3_v3_mp0954	soxB	1293	Sarcosine oxidase subunit beta	METABOLISM	E	Amino acid transport and metabolism	COG0665
1223	2.4755	2.75568	upup	RALBF_v3_mp1309	RALW3_v3_mp1478	czcB	1221	Cobalt-zinc-cadmium resistance protein (Cation efflux system protein)	CELLULAR PROCESSES AND SIGNALING	M	Cell wall/membrane/envelope biogenesis	COG0845

## Sheet: 3b - Banana
univID	logFC	Trend	IBSBF1503	UW163	Gene	Length	Product	COGprocess	COGclassID	ClassDescription	COGs
4052	3.34381	up	RALBF_v3_2930	RALW3_v3_0064	-	363	Transcription regulator protein	INFORMATION STORAGE AND PROCESSING	K	Transcription	COG1733
3827	3.01863	up	RALBF_v3_2928	RALW3_v3_0066	-	426	Universal stress protein (Usp) (fragment)	CELLULAR PROCESSES AND SIGNALING	T	Signal transduction mechanisms	COG0589
3098	2.82416	up	RALBF_v3_2927	RALW3_v3_0067	-	633	putative transporter, LysE family	METABOLISM	E	Amino acid transport and metabolism	COG1280
1124	2.19506	up	RALBF_v3_2926	RALW3_v3_0068	-	1251	Sulfite:cytochrome c oxidoreductase (Subunit a) protein	POORLY CHARACTERIZED	R	General function prediction only	COG2041
3812	-2.79601	dn	RALBF_v3_2892	RALW3_v3_0103	-	414	Bacteriohemerythrin	METABOLISM	P	Inorganic ion transport and metabolism	COG2703
5379	-2.03318	dn	NA	RALW3_v3_0338	-	309	protein of unknown function	NA	NA	NA	NA
5380	-2.20468	dn	NA	RALW3_v3_0339	-	684	conserved protein of unknown function	NA	NA	NA	NA
2910	2.28215	up	RALBF_v3_2646	RALW3_v3_0357	-	699	putative response regulator, CheY family	INFORMATION STORAGE AND PROCESSING	K	Transcription	COG0745
648	2.15684	up	RALBF_v3_2645	RALW3_v3_0358	-	1542	Sensory histidine kinase	CELLULAR PROCESSES AND SIGNALING	T	Signal transduction mechanisms	COG0642
4182	3.1624	up	RALBF_v3_2644	RALW3_v3_0359	-	318	conserved protein of unknown function	POORLY CHARACTERIZED	S	Function unknown	COG4327
1512	-2.22998	dn	RALBF_v3_2642	RALW3_v3_0361	-	1374	putative phage integrase	INFORMATION STORAGE AND PROCESSING	L	Replication, recombination and repair	COG0582
4552	-3.06926	dn	RALBF_v3_2639	RALW3_v3_0363	-	264	protein of unknown function	NA	NA	NA	NA
5389	-3.63889	dn	NA	RALW3_v3_0364	-	132	protein of unknown function	NA	NA	NA	NA
5390	-5.80821	dn	NA	RALW3_v3_0365	-	198	protein of unknown function	NA	NA	NA	NA
4618	-4.31264	dn	RALBF_v3_2636	RALW3_v3_0366	-	219	XRE family transcriptional regulator	INFORMATION STORAGE AND PROCESSING	K	Transcription	COG1396
5391	-3.65084	dn	NA	RALW3_v3_0367	-	333	protein of unknown function	NA	NA	NA	NA
2561	-2.17688	dn	RALBF_v3_2635	RALW3_v3_0368	-	834	conserved exported protein of unknown function	NA	NA	NA	NA
4039	-2.43631	dn	RALBF_v3_2634	RALW3_v3_0369	-	432	protein of unknown function	NA	NA	NA	NA
3238	-5.10731	dn	RALBF_v3_2633	RALW3_v3_0370	-	687	conserved membrane protein of unknown function	NA	NA	NA	NA
1192	-3.68027	dn	RALBF_v3_2632	RALW3_v3_0371	-	1245	Conserved hypothethical protein	CELLULAR PROCESSES AND SIGNALING	M	Cell wall/membrane/envelope biogenesis	COG0810
3890	2.08841	up	RALBF_v3_2466	RALW3_v3_0526	-	405	Ribbon-helix-helix motif harboring protein	POORLY CHARACTERIZED	R	General function prediction only	COG4321
4142	-2.64489	dn	RALBF_v3_2455	RALW3_v3_0537	-	333	conserved exported protein of unknown function	NA	NA	NA	NA
2018	-2.07044	dn	RALBF_v3_2426	RALW3_v3_0566	rpoH	921	RNA polymerase, sigma 32 (sigma H) factor	INFORMATION STORAGE AND PROCESSING	K	Transcription	COG0568
3463	2.86057	up	RALBF_v3_2389	RALW3_v3_0602	-	516	conserved protein of unknown function	NA	NA	NA	NA
1868	2.07243	up	RALBF_v3_2287	RALW3_v3_0704	-	981	Integral membrane protein	METABOLISM	E	Amino acid transport and metabolism	COG0697
2071	2.25789	up	RALBF_v3_2276	RALW3_v3_0715	-	912	Esterase of the alpha-beta hydrolase superfamily protein	POORLY CHARACTERIZED	R	General function prediction only	COG1752
3395	2.87129	up	RALBF_v3_2275	RALW3_v3_0716	-	525	Putative mannose-6-phosphate isomerase protein (fragment)	METABOLISM	G	Carbohydrate transport and metabolism	COG4101
2772	-2.18137	dn	RALBF_v3_2250	RALW3_v3_0741	-	723	conserved protein of unknown function	INFORMATION STORAGE AND PROCESSING	K	Transcription	COG1309
4299	2.04919	up	RALBF_v3_2221	RALW3_v3_0770	-	294	conserved protein of unknown function	POORLY CHARACTERIZED	S	Function unknown	COG4274
1332	-2.30104	dn	RALBF_v3_2197	RALW3_v3_0794	-	1173	2-nitropropane dioxygenase-like protein	POORLY CHARACTERIZED	R	General function prediction only	COG2070
3553	2.65712	up	RALBF_v3_2190	RALW3_v3_0800	-	480	conserved protein of unknown function	POORLY CHARACTERIZED	S	Function unknown	COG2764
3416	-3.77169	dn	RALBF_v3_2131	RALW3_v3_0859	hslV	537	peptidase component of the HslUV protease	CELLULAR PROCESSES AND SIGNALING	O	Posttranslational modification, protein turnover, chaperones	COG5405
3268	2.24454	up	RALBF_v3_2117	RALW3_v3_0873	-	588	conserved membrane protein of unknown function	NA	NA	NA	NA
2932	-2.19969	dn	RALBF_v3_2091	RALW3_v3_0899	ttgR	660	putative HTH-type transcriptional regulator TtgR	INFORMATION STORAGE AND PROCESSING	K	Transcription	COG1309
1285	-2.02536	dn	RALBF_v3_2089	RALW3_v3_0901	acrA	1200	component of acridine efflux pump, multidrug efflux system	CELLULAR PROCESSES AND SIGNALING	M	Cell wall/membrane/envelope biogenesis	COG0845
5410	-3.59596	dn	NA	RALW3_v3_0923	-	1467	conserved protein of unknown function	NA	NA	NA	NA
5411	-3.26298	dn	NA	RALW3_v3_0924	-	1347	conserved protein of unknown function	NA	NA	NA	NA
5412	-2.38852	dn	NA	RALW3_v3_0925	-	633	Molybdopterin biosynthesis protein (fragment)	METABOLISM	H	Coenzyme transport and metabolism	COG0476
3632	-2.11811	dn	RALBF_v3_2043	RALW3_v3_0937	-	465	conserved protein of unknown function	NA	NA	NA	NA
4482	-4.45302	dn	RALBF_v3_2040	RALW3_v3_0943	-	240	conserved protein of unknown function	NA	NA	NA	NA
1227	2.15787	up	RALBF_v3_2002	RALW3_v3_0978	cheY	1212	Chemotaxis response regulator protein	CELLULAR PROCESSES AND SIGNALING	T	Signal transduction mechanisms	COG0784,COG2200
4323	2.53972	up	RALBF_v3_1983	RALW3_v3_0993	acyP	288	Acylphosphatase 2	METABOLISM	C	Energy production and conversion	COG1254
3607	2.07996	up	RALBF_v3_1962	RALW3_v3_1019	-	726	Signal peptide outer membrane protein W	CELLULAR PROCESSES AND SIGNALING	M	Cell wall/membrane/envelope biogenesis	COG3047
227	-2.15508	dn	RALBF_v3_1897	RALW3_v3_1082	-	2211	conserved protein of unknown function	NA	NA	NA	NA
5437	-2.29763	dn	NA	RALW3_v3_1137	-	2700	putative restriction modification system methylase	CELLULAR PROCESSES AND SIGNALING	V	Defense mechanisms	COG0286,COG0732
3113	-2.42543	dn	RALBF_v3_1823	RALW3_v3_1152	-	648	conserved protein of unknown function	NA	NA	NA	NA
5464	-2.24744	dn	NA	RALW3_v3_1213	-	684	conserved protein of unknown function	NA	NA	NA	NA
5467	-2.07458	dn	NA	RALW3_v3_1216	-	480	conserved protein of unknown function	NA	NA	NA	NA
5468	-2.08011	dn	NA	RALW3_v3_1217	-	513	conserved protein of unknown function	INFORMATION STORAGE AND PROCESSING	L	Replication, recombination and repair	COG3293
3132	-2.08494	dn	RALBF_v3_1691	RALW3_v3_1285	-	630	conserved protein of unknown function	INFORMATION STORAGE AND PROCESSING	K	Transcription	COG1396
55	2.22715	up	RALBF_v3_1683	RALW3_v3_1294	-	3576	Pyruvate:ferredoxin (Flavodoxin) oxidoreductase protein	METABOLISM	C	Energy production and conversion	COG4231,COG1014
1026	-2.14131	dn	RALBF_v3_1603	RALW3_v3_1376	citA	1299	Citrate-proton symporter	METABOLISM	E	Amino acid transport and metabolism	COG0477
5492	-3.0559	dn	NA	RALW3_v3_1394	-	180	protein of unknown function	NA	NA	NA	NA
2610	-2.81384	dn	RALBF_v3_1586	RALW3_v3_1395	glpR	765	DNA-binding transcriptional repressor	METABOLISM	G	Carbohydrate transport and metabolism	COG1349
2673	-2.40745	dn	RALBF_v3_1495	RALW3_v3_1484	-	726	conserved protein of unknown function	INFORMATION STORAGE AND PROCESSING	L	Replication, recombination and repair	COG1943
27	-2.25283	dn	RALBF_v3_1493	RALW3_v3_1485	gltB	4749	glutamate synthase, large subunit	METABOLISM	E	Amino acid transport and metabolism	COG0067,COG0069,COG0070
743	-2.26594	dn	RALBF_v3_1492	RALW3_v3_1486	gltD	1464	glutamate synthase, small subunit, nucleotide-binding, 4Fe-4S protein	METABOLISM	E	Amino acid transport and metabolism	COG0493
2524	-2.05968	dn	RALBF_v3_1473	RALW3_v3_1505	hisF	789	imidazole glycerol phosphate synthase, subunit with HisH	METABOLISM	E	Amino acid transport and metabolism	COG0107
3737	-2.10799	dn	RALBF_v3_1472	RALW3_v3_1506	hisIE	426	fragment of bifunctional protein [Includes: phosphoribosyl-AMP cyclohydrolase; phosphoribosyl-ATP pyrophosphatase] (part 1)	METABOLISM	E	Amino acid transport and metabolism	COG0139
314	-2.12806	dn	RALBF_v3_1438	RALW3_v3_1541	cyoB	1980	cytochrome o ubiquinol oxidase subunit I	METABOLISM	C	Energy production and conversion	COG0843
3030	-2.28964	dn	RALBF_v3_1437	RALW3_v3_1542	cyoC	636	cytochrome o ubiquinol oxidase subunit III	METABOLISM	C	Energy production and conversion	COG1845
3972	2.16383	up	RALBF_v3_1416	RALW3_v3_1563	fliT	384	Flagellar protein FliT	NA	NA	NA	NA
2928	2.18837	up	RALBF_v3_1299	RALW3_v3_1678	-	696	conserved exported protein of unknown function	NA	NA	NA	NA
5504	-3.1276	dn	NA	RALW3_v3_1758	-	87	protein of unknown function	NA	NA	NA	NA
3048	-2.43019	dn	RALBF_v3_1153	RALW3_v3_1823	grpE	645	Protein GrpE	CELLULAR PROCESSES AND SIGNALING	O	Posttranslational modification, protein turnover, chaperones	COG0576
4098	-2.04368	dn	RALBF_v3_1150	RALW3_v3_1826	-	342	conserved protein of unknown function	NA	NA	NA	NA
346	-4.55383	dn	RALBF_v3_1149	RALW3_v3_1827	dnaK	1959	chaperone Hsp70 in DNA biosynthesis/cell division	CELLULAR PROCESSES AND SIGNALING	O	Posttranslational modification, protein turnover, chaperones	COG0443
1292	-3.07645	dn	RALBF_v3_1148	RALW3_v3_1828	dnaJ	1146	heat shock protein (Hsp40), co-chaperone with DnaK	CELLULAR PROCESSES AND SIGNALING	O	Posttranslational modification, protein turnover, chaperones	COG0484
389	-2.79407	dn	RALBF_v3_1147	RALW3_v3_1829	pabB	1887	Para-aminobenzoate synthetase componentIprotein	METABOLISM	E	Amino acid transport and metabolism	COG0147,COG0115
3219	-2.24053	dn	RALBF_v3_1090	RALW3_v3_1889	sodB	579	superoxide dismutase	METABOLISM	P	Inorganic ion transport and metabolism	COG0605
4374	-3.33735	dn	RALBF_v3_1085	RALW3_v3_1894	hupA	285	DNA-binding protein HU-alpha	INFORMATION STORAGE AND PROCESSING	L	Replication, recombination and repair	COG0776
3682	-2.29861	dn	RALBF_v3_1080	RALW3_v3_1899	-	441	conserved exported protein of unknown function	NA	NA	NA	NA
5514	-2.30463	dn	NA	RALW3_v3_1928	-	135	protein of unknown function	NA	NA	NA	NA
4630	-2.42212	dn	RALBF_v3_1051	RALW3_v3_1929	-	207	conserved exported protein of unknown function	INFORMATION STORAGE AND PROCESSING	J	Translation, ribosomal structure and biogenesis	COG2058
5524	-2.10672	dn	NA	RALW3_v3_1941	-	72	protein of unknown function	NA	NA	NA	NA
3148	2.15148	up	RALBF_v3_1042	RALW3_v3_1949	-	621	conserved membrane protein of unknown function	NA	NA	NA	NA
1118	-2.17959	dn	RALBF_v3_0850	RALW3_v3_2136	dadA	1278	D-amino acid dehydrogenase 2 small subunit	METABOLISM	E	Amino acid transport and metabolism	COG0665
1973	-3.09009	dn	RALBF_v3_0849	RALW3_v3_2137	gltI	927	glutamate and aspartate transporter subunit ; periplasmic-binding component of ABC superfamily	METABOLISM	E	Amino acid transport and metabolism	COG0834
439	-2.01146	dn	RALBF_v3_0733	RALW3_v3_2252	-	1767	Hemolysin activator translocator	CELLULAR PROCESSES AND SIGNALING	U	Intracellular trafficking, secretion, and vesicular transport	COG2831
655	-2.12568	dn	RALBF_v3_0687	RALW3_v3_2311	xdhA	1536	Xanthine dehydrogenase (Subunit a) protein	METABOLISM	F	Nucleotide transport and metabolism	COG4630
3555	2.09115	up	RALBF_v3_0560	RALW3_v3_2436	phaP	492	Polyhydroxybutyrate granule-associated protein (Phasin) phap3	NA	NA	NA	NA
4364	2.68811	up	RALBF_v3_0553	RALW3_v3_2442	hemP	279	Hemin uptake protein	METABOLISM	P	Inorganic ion transport and metabolism	COG4256
1526	7.81331	up	RALBF_v3_3240	RALW3_v3_2648	yeiH	1101	conserved hypothetical protein; putative inner membrane protein	POORLY CHARACTERIZED	S	Function unknown	COG2855
3564	6.13555	up	RALBF_v3_3241	RALW3_v3_2649	-	495	conserved protein of unknown function	INFORMATION STORAGE AND PROCESSING	K	Transcription	COG1846
2707	2.2335	up	RALBF_v3_3288	RALW3_v3_2698	-	726	conserved protein of unknown function	POORLY CHARACTERIZED	S	Function unknown	COG2258
4393	-2.06227	dn	RALBF_v3_3316	RALW3_v3_2727	rpmE	264	50S ribosomal protein L31, type B subfamily	INFORMATION STORAGE AND PROCESSING	J	Translation, ribosomal structure and biogenesis	COG0254
2331	2.68399	up	RALBF_v3_3378	RALW3_v3_2787	iolI	846	Protein implicated in myo-inositol catabolique pathway	METABOLISM	G	Carbohydrate transport and metabolism	COG4130
1695	2.41845	up	RALBF_v3_3393	RALW3_v3_2802	idhA	1029	Inositol 2-dehydrogenase	POORLY CHARACTERIZED	R	General function prediction only	COG0673
2188	2.03749	up	RALBF_v3_3408	RALW3_v3_2817	cof	888	Hydrolase of the had superfamily protein	POORLY CHARACTERIZED	R	General function prediction only	COG0561
155	-2.95701	dn	RALBF_v3_0006	RALW3_v3_2891	clpB	2589	Chaperone	CELLULAR PROCESSES AND SIGNALING	O	Posttranslational modification, protein turnover, chaperones	COG0542
3689	2.21398	up	RALBF_v3_0027	RALW3_v3_2912	-	456	conserved protein of unknown function	POORLY CHARACTERIZED	S	Function unknown	COG2105
2805	2.58808	up	RALBF_v3_0124	RALW3_v3_3013	pcaG	699	protocatechuate 3,4-dioxygenase alpha chain (3,4-PCD)	METABOLISM	Q	Secondary metabolites biosynthesis, transport and catabolism	COG3485
3047	2.60657	up	RALBF_v3_0148	RALW3_v3_3037	-	642	conserved protein of unknown function	POORLY CHARACTERIZED	S	Function unknown	COG3427
188	2.69707	up	RALBF_v3_0152	RALW3_v3_3041	coxL	2385	Carbon monoxide dehydrogenase large chain (CO dehydrogenase subunit L) (CO-DH L)	METABOLISM	C	Energy production and conversion	COG1529
1643	2.54185	up	RALBF_v3_0239	RALW3_v3_3121	gbd	1149	NAD-DEPENDENT 4-HYDROXYBUTYRATE DEHYDROGENASE OXIDOREDUCTASE PROTEIN	METABOLISM	C	Energy production and conversion	COG1454
1903	2.29534	up	RALBF_v3_0240	RALW3_v3_3122	dehH	936	Haloacetate dehalogenase	POORLY CHARACTERIZED	R	General function prediction only	COG0596
2568	2.14446	up	RALBF_v3_0247	RALW3_v3_3129	-	783	putative DEHYDROGENASE OXIDOREDUCTASE	METABOLISM	I	Lipid transport and metabolism	COG1028
2750	2.38041	up	RALBF_v3_0256	RALW3_v3_3139	-	720	putative ABC-type branched-chain amino acid transporter, ATP_binding component	METABOLISM	E	Amino acid transport and metabolism	COG0410
1978	2.28804	up	RALBF_v3_0259	RALW3_v3_3142	-	948	putative ABC-type branched-chain amino acid transporter, membrane component	METABOLISM	E	Amino acid transport and metabolism	COG0559
1105	4.198	up	RALBF_v3_0260	RALW3_v3_3143	-	1254	putative ABC-type branched-chain amino acid transporter, periplasmic component	METABOLISM	E	Amino acid transport and metabolism	COG0683
520	3.00904	up	RALBF_v3_0261	RALW3_v3_3144	alkK	1638	Medium-chain-fatty-acid-CoA ligase (Medium-chain acyl- CoA synthetase)	METABOLISM	I	Lipid transport and metabolism	COG0318
4079	2.39217	up	RALBF_v3_0310	RALW3_v3_3192	-	420	conserved exported protein of unknown function	NA	NA	NA	NA
4727	2.28314	up	RALBF_v3_0359	RALW3_v3_3242	-	174	protein of unknown function	NA	NA	NA	NA
5621	2.05372	up	NA	RALW3_v3_3295	-	117	conserved protein of unknown function	NA	NA	NA	NA
3822	2.19526	up	RALBF_v3_0495	RALW3_v3_3378	-	423	protein of unknown function	NA	NA	NA	NA
5629	2.3758	up	NA	RALW3_v3_3379	-	192	protein of unknown function	NA	NA	NA	NA
5653	-2.0639	dn	NA	RALW3_v3_3406	-	1767	putative site-specific recombinase	INFORMATION STORAGE AND PROCESSING	L	Replication, recombination and repair	COG1961
5654	-2.67318	dn	NA	RALW3_v3_3407	-	156	G:t/u mismatch-specific dna glycosylase protein (fragment)	INFORMATION STORAGE AND PROCESSING	L	Replication, recombination and repair	COG3663
556	2.07791	up	RALBF_v3_mp1741	RALW3_v3_mp0014	-	1620	Long-chain-fatty-acid--CoA ligase (fragment)	METABOLISM	I	Lipid transport and metabolism	COG0365
1140	2.59018	up	RALBF_v3_mp1742	RALW3_v3_mp0015	-	1266	Long-chain-fatty-acid--CoA ligase (fragment)	METABOLISM	I	Lipid transport and metabolism	COG1960
2289	2.86344	up	RALBF_v3_mp1743	RALW3_v3_mp0016	paaG	852	Enoyl-coa hydratase protein	METABOLISM	I	Lipid transport and metabolism	COG1024
3144	3.0821	up	RALBF_v3_mp1744	RALW3_v3_mp0017	-	612	conserved protein of unknown function	INFORMATION STORAGE AND PROCESSING	K	Transcription	COG1846
2617	3.33811	up	RALBF_v3_mp1745	RALW3_v3_mp0018	actIII	774	putative ketoacyl reductase	METABOLISM	I	Lipid transport and metabolism	COG1028
184	2.86885	up	RALBF_v3_mp1746	RALW3_v3_mp0019	namA	2358	Nadph dehydrogenasE	METABOLISM	C	Energy production and conversion	COG0654,COG1902
2001	-2.07355	dn	RALBF_v3_mp1865	RALW3_v3_mp0128	-	915	conserved protein of unknown function	NA	NA	NA	NA
5848	-2.0183	dn	NA	RALW3_v3_mp0129	-	240	conserved protein of unknown function	NA	NA	NA	NA
3858	2.06635	up	RALBF_v3_mp1464	RALW3_v3_mp0262	-	402	Cysteine-rich protein	METABOLISM	C	Energy production and conversion	COG1145
2672	-2.05704	dn	RALBF_v3_mp1391	RALW3_v3_mp0334	-	741	protein of unknown function	NA	NA	NA	NA
1704	2.36686	up	RALBF_v3_mp1375	RALW3_v3_mp0348	phaC	999	Polyhydroxyalkanoic acid synthase	METABOLISM	I	Lipid transport and metabolism	COG3243
[truncated: 79 more rows]

## Sheet: 3c- Melon
univID	logFC	Trend	IBSBF1503	UW163	Gene	Length	Product	COGprocess	COGclassID	ClassDescription	COGs
[truncated: 104 more rows]
